# Supplementary material for: Development of intravenously administered synthetic RNA virus immunotherapy for the treatment of cancer
Source: Nat Commun. 2022 Oct 7;13:5907. doi: 10.1038/s41467-022-33599-w (PMC9546900; doi:10.1038/s41467-022-33599-w)
Supplement: Supplementary file 4 — Supplementary Data 1 [file 41467_2022_33599_MOESM4_ESM.xlsx]

## Sheet: NanostringIO360scores
	Angiogenesis	Antigen Presentation	Apoptosis	Autophagy	Cell Proliferation	Costimulatory Signaling	Cytokine and Chemokine Signaling	Cytotoxicity	DNA Damage Repair	Epigenetic Regulation	Hedgehog Signaling	Hypoxia	Immune Cell Adhesion and Migration	Interferon Signaling	JAK-STAT Signaling	Lymphoid Compartment	MAPK	Matrix Remodeling and Metastasis	Metabolic Stress	Myeloid Compartment	NF-kappaB Signaling	Notch Signaling	PI3K-Akt	TGF-beta Signaling	Wnt Signaling
Veh-734	-0.17288	-0.142999	-0.358718	-0.103214	-0.42448	0.180134	-0.115721	-1.64558	-0.94364	0.0324374	-0.3594	-0.235787	0.342108	-1.89336	0.0629071	-0.804899	-0.105561	0.0934016	0.0704924	-0.163729	-0.362792	-0.0999282	0.146574	0.110217	0.271528
Veh-755	1.64578	-3.98602	-1.86859	0.838682	-1.52523	-2.95847	-2.77857	-3.50423	-1.03996	-0.201293	-1.87421	1.63203	-3.4237	-4.56987	-2.21299	-3.35422	-1.96442	-2.55299	1.47666	-2.56405	-1.91824	-1.11823	-2.64453	0.208684	-0.0647388
Veh-756	0.626354	-6.2334	-3.19632	0.629137	-2.64194	-5.07111	-6.36828	-4.61484	-1.79842	0.897386	-2.25699	1.26231	-4.80588	-6.63275	-3.16999	-5.63417	-1.77437	-1.86143	1.41168	-4.97293	-3.04979	-1.78802	-2.82123	1.18221	0.67855
Veh-789	-1.12147	3.26653	1.1463	-0.0559427	1.10334	2.55631	2.72696	0.202384	-0.0973979	-0.531671	1.03889	-1.72644	3.04595	1.23052	0.928	1.29422	1.49696	1.30402	-1.58723	2.17827	1.33028	0.408602	1.61391	-0.520078	0.0927949
ONCR 788-750	1.02204	-0.304928	-0.532059	0.490384	-0.535169	-0.902997	-1.1768	0.699874	0.181523	1.22073	0.475506	1.34977	-1.37913	1.19122	-0.0865075	-0.297756	-0.711906	-0.546105	1.93126	-1.38503	0.237756	-0.259058	-0.865588	0.455037	1.22955
ONCR 788-759	-0.938927	0.438284	0.460531	-0.962872	0.307235	0.590672	0.982921	1.27813	0.504042	0.0704597	0.179905	-1.08776	0.625102	1.58473	0.612084	1.27835	1.11119	1.21037	-1.01656	0.908408	0.297806	0.473197	1.23699	0.149896	-0.179033
ONCR 788-787	0.273614	1.76291	0.868485	-0.11887	0.778696	1.09111	2.47211	2.17698	1.03004	0.13693	0.686585	0.179299	1.09902	2.73665	1.06197	1.80758	0.726955	0.066713	0.0166696	2.18675	0.806133	0.150053	0.753713	-0.249221	-0.0931383
ONCR 788-792	-0.589809	1.02601	1.00385	-0.147765	1.01513	0.656951	0.455604	1.3632	0.633664	-0.92892	0.580393	0.0725148	0.602811	1.53496	0.129537	1.1587	-0.0574054	0.576779	-0.285857	0.791916	0.573577	0.46298	0.323021	-0.520435	-0.850638
ONCR 788-793	-0.744703	4.17361	2.47652	-0.569539	1.92242	3.85739	3.80177	4.04408	1.53014	-0.69606	1.52932	-1.44592	3.89371	4.8179	2.67499	4.5522	1.27855	1.70925	-2.01712	3.02041	2.08527	1.77041	2.25715	-0.81631	-1.08487
p-values	0.552756	0.229683	0.133692	0.128566	0.146359	0.2643	0.234548	0.0176139	0.0072144	0.860497	0.129112	0.664773	0.32811	0.0443102	0.131276	0.0790199	0.298379	0.231511	0.546982	0.213935	0.15397	0.103176	0.232324	0.337208	0.355886

## Sheet: NanostringVEH734
Probe Name	Accession #	Class Name	Species Name	NS Probe ID	Target Sequence	Comments	Class Source	Positive Flag	Class Active	Class Preparer	Class Date	Avg Count	Min Count	Max Count	%CV	Analyte Type	Annotation	20211021_30102669300722-01_Veh-734_01.RCC
4930578C19Rik	NM_175228.4	Endogenous						FALSE	0			6.82	1	17	64.87	mRNA		8
A2m	NM_175628.3	Endogenous						FALSE	0			13.36	1	22	51.77	mRNA		12
Acvr1c	NM_001033369.3	Endogenous						FALSE	0			4.55	1	9	60.14	mRNA		1
Adam12	NM_007400.2	Endogenous						FALSE	0			17	1	35	64.44	mRNA		19
Adgre1	NM_010130.1	Endogenous						FALSE	0			87.82	1	192	64.46	mRNA		126
Adm	NM_009627.1	Endogenous						FALSE	0			40.18	1	91	70.16	mRNA		49
Adora2a	NM_009630.2	Endogenous						FALSE	0			10.18	1	20	60.99	mRNA		13
Akt1	NM_009652.3	Endogenous						FALSE	0			369.91	1	510	51.33	mRNA		497
Aldoa	NM_001177307.1	Endogenous						FALSE	0			16725.2	1	30345	54.99	mRNA		21476
Aldoc	NM_009657.3	Endogenous						FALSE	0			195.36	1	405	60.44	mRNA		243
Angpt1	NM_009640.3	Endogenous						FALSE	0			39.91	1	66	54.81	mRNA		46
Angpt2	NM_007426.3	Endogenous						FALSE	0			79.64	1	185	71.28	mRNA		115
Angptl4	NM_020581.2	Endogenous						FALSE	0			51.09	1	137	73.8	mRNA		63
Anln	NM_028390.3	Endogenous						FALSE	0			227.64	1	413	56.2	mRNA		369
Apc	NM_007462.3	Endogenous						FALSE	0			143.82	1	271	58.42	mRNA		192
Aph1b	NM_177583.4	Endogenous						FALSE	0			121.73	1	205	54.2	mRNA		184
Api5	NM_007466.2	Endogenous						FALSE	0			1992.45	1	2890	51.23	mRNA		2824
Aplnr	NM_011784.3	Endogenous						FALSE	0			13.27	1	24	51.88	mRNA		13
Apoe	NM_001305844.1	Endogenous						FALSE	0			2041.64	1	4071	60.31	mRNA		3362
Apol6	NM_001163621.1	Endogenous						FALSE	0			21.18	1	72	106.13	mRNA		44
Aqp9	NM_001271843.1	Endogenous						FALSE	0			4.82	1	8	51.53	mRNA		4
Areg	NM_009704.3	Endogenous						FALSE	0			16	1	34	60.14	mRNA		12
Arg1	NM_007482.3	Endogenous						FALSE	0			43.45	1	108	74.48	mRNA		79
Arg2	NM_009705.3	Endogenous						FALSE	0			94.45	1	142	51.86	mRNA		116
Arid1a	NM_001080819.1	Endogenous						FALSE	0			319.45	1	709	65.07	mRNA		482
Arnt2	NM_007488.2	Endogenous						FALSE	0			189.27	1	353	56.75	mRNA		231
Atf3	NM_007498.3	Endogenous						FALSE	0			177.55	1	340	58.79	mRNA		208
Atm	NM_007499.1	Endogenous						FALSE	0			84.09	1	170	59.4	mRNA		101
Axin1	NM_001159598.1	Endogenous						FALSE	0			259.27	1	394	52.29	mRNA		360
Axl	NM_009465.3	Endogenous						FALSE	0			88.55	1	142	55.86	mRNA		135
B2m	NM_009735.3	Endogenous						FALSE	0			12141.1	1	22067	69.04	mRNA		11512
Bad	NM_007522.3	Endogenous						FALSE	0			313.73	1	445	50.77	mRNA		361
Bambi	NM_026505.2	Endogenous						FALSE	0			9.82	1	16	54.24	mRNA		14
Batf3	NM_030060.2	Endogenous						FALSE	0			43.27	1	70	51.89	mRNA		57
Bax	NM_007527.3	Endogenous						FALSE	0			306.27	1	409	49.92	mRNA		388
Bbc3	NM_133234.2	Endogenous						FALSE	0			23.91	1	42	53.87	mRNA		36
Bbs1	NM_001033128.3	Endogenous						FALSE	0			16.91	1	28	54.62	mRNA		28
Bcat1	NM_001024468.3	Endogenous						FALSE	0			1291.73	1	2169	53.56	mRNA		1797
Bcl2	NM_009741.3	Endogenous						FALSE	0			35.91	1	62	51.82	mRNA		37
Bcl2l1	NM_009743.5	Endogenous						FALSE	0			483.64	1	846	53.66	mRNA		668
Bcl6b	NM_007528.2	Endogenous						FALSE	0			77.27	1	127	55.48	mRNA		81
Bid	NM_007544.3	Endogenous						FALSE	0			200.82	1	306	51.34	mRNA		274
Birc3	NM_007464.3	Endogenous						FALSE	0			30	1	51	53.87	mRNA		51
Birc5	NM_001012273.1	Endogenous						FALSE	0			1825.73	1	2777	51.47	mRNA		2407
Blk	NM_007549.2	Endogenous						FALSE	0			5.09	1	9	50.04	mRNA		8
Blm	NM_001042527.2	Endogenous						FALSE	0			149.09	1	277	56.28	mRNA		223
Bmp2	NM_007553.2	Endogenous						FALSE	0			154	1	281	55.77	mRNA		175
Bnip3	NM_009760.4	Endogenous						FALSE	0			4893.45	1	10041	61.79	mRNA		5186
Bnip3l	NM_009761.3	Endogenous						FALSE	0			1143.82	1	1885	54.14	mRNA		1468
Brca1	NM_009764.3	Endogenous						FALSE	0			220.18	1	487	62.53	mRNA		294
Brca2	NM_009765.3	Endogenous						FALSE	0			190.55	1	377	59.46	mRNA		247
Brd3	NM_001113573.1	Endogenous						FALSE	0			462.36	1	865	57.27	mRNA		656
Brd4	NM_001286630.1	Endogenous						FALSE	0			471.27	1	1020	63.49	mRNA		680
Brip1	NM_178309.2	Endogenous						FALSE	0			95.55	1	187	56.78	mRNA		140
Btla	NM_001037719.2	Endogenous						FALSE	0			7.36	1	13	53.04	mRNA		11
C1qa	NM_007572.2	Endogenous						FALSE	0			715.36	1	1413	65.48	mRNA		1037
C1qb	NM_009777.2	Endogenous						FALSE	0			920.36	1	1743	64.18	mRNA		1275
C2	NM_013484.2	Endogenous						FALSE	0			30.27	1	59	64.21	mRNA		37
C5ar1	NM_007577.3	Endogenous						FALSE	0			27.91	1	49	54.4	mRNA		34
C7	XM_356827.7	Endogenous						FALSE	0			9.09	1	17	58.3	mRNA		14
Casp1	NM_009807.2	Endogenous						FALSE	0			38.27	1	66	59.9	mRNA		41
Casp3	NM_009810.3	Endogenous						FALSE	0			2347.45	1	3369	51.31	mRNA		3345
Casp8	NM_009812.2	Endogenous						FALSE	0			58.73	1	105	58.74	mRNA		82
Casp9	NM_015733.4	Endogenous						FALSE	0			108.82	1	196	55.01	mRNA		166
Cblc	NM_023224.5	Endogenous						FALSE	0			11.91	1	21	59.31	mRNA		7
Ccl1	NM_011329.2	Endogenous						FALSE	0			20.91	1	46	67.04	mRNA		37
Ccl11	NM_011330.3	Endogenous						FALSE	0			38.55	1	100	82.17	mRNA		39
Ccl12	NM_011331.2	Endogenous						FALSE	0			61.18	1	156	79.14	mRNA		51
Ccl17	NM_011332.2	Endogenous						FALSE	0			27.55	1	60	61.92	mRNA		31
Ccl19	NM_011888.2	Endogenous						FALSE	0			22.82	1	35	55.29	mRNA		34
Ccl2	NM_011333.3	Endogenous						FALSE	0			143.09	1	408	82.41	mRNA		99
Ccl20	NM_016960.1	Endogenous						FALSE	0			4.27	1	11	71.83	mRNA		2
Ccl21a	NM_011124.4	Endogenous						FALSE	0			104.91	1	180	59.45	mRNA		151
Ccl22	NM_009137.2	Endogenous						FALSE	0			16	1	41	68.24	mRNA		20
Ccl24	NM_019577.4	Endogenous						FALSE	0			161.27	1	358	87.17	mRNA		353
Ccl25	NM_009138.3	Endogenous						FALSE	0			92.09	1	137	53.2	mRNA		122
Ccl26	NM_001013412.2	Endogenous						FALSE	0			5.64	1	12	61.6	mRNA		3
Ccl27a	NM_001048179.1	Endogenous						FALSE	0			148.73	1	207	49.94	mRNA		182
Ccl28	NM_020279.3	Endogenous						FALSE	0			10.45	1	17	52.98	mRNA		9
Ccl3	NM_011337.1	Endogenous						FALSE	0			33.36	1	82	72.67	mRNA		52
Ccl4	NM_013652.2	Endogenous						FALSE	0			18.45	1	28	51.31	mRNA		28
Ccl5	NM_013653.3	Endogenous						FALSE	0			189.27	1	384	76.02	mRNA		203
Ccl6	NM_009139.2	Endogenous						FALSE	0			60.55	1	119	67.06	mRNA		69
Ccl7	NM_013654.3	Endogenous						FALSE	0			73.82	1	207	78.53	mRNA		57
Ccl8	NM_021443.2	Endogenous						FALSE	0			619.91	1	2009	97.06	mRNA		1054
Ccl9	NM_011338.2	Endogenous						FALSE	0			144	1	368	78.62	mRNA		153
Ccna1	NM_007628.3	Endogenous						FALSE	0			44	1	79	54.61	mRNA		50
Ccnb1	NM_172301.3	Endogenous						FALSE	0			21.18	1	31	51.62	mRNA		31
Ccnd1	NM_007631.1	Endogenous						FALSE	0			89.82	1	144	55.15	mRNA		107
Ccnd2	NM_009829.3	Endogenous						FALSE	0			43.09	1	76	55.8	mRNA		54
Ccnd3	NM_007632.2	Endogenous						FALSE	0			111.73	1	183	52.44	mRNA		157
Ccne1	NM_007633.2	Endogenous						FALSE	0			462.45	1	692	51.04	mRNA		604
Ccno	NM_001081062.1	Endogenous						FALSE	0			12.45	1	29	65.66	mRNA		13
Ccr2	NM_009915.2	Endogenous						FALSE	0			66.09	1	156	72.98	mRNA		73
Ccr4	NM_009916.2	Endogenous						FALSE	0			3.45	1	6	53.94	mRNA		6
Ccr5	NM_009917.5	Endogenous						FALSE	0			47	1	87	62.74	mRNA		76
Ccr9	NM_009913.6	Endogenous						FALSE	0			6.91	1	11	47.32	mRNA		11
Cd14	NM_009841.3	Endogenous						FALSE	0			11.73	1	18	49.15	mRNA		18
Cd163	NM_053094.2	Endogenous						FALSE	0			19.27	1	31	51.47	mRNA		24
Cd19	NM_009844.2	Endogenous						FALSE	0			7.18	1	13	63.45	mRNA		11
Cd1d1	NM_007639.3	Endogenous						FALSE	0			124.73	1	175	50.15	mRNA		155
Cd2	NM_013486.2	Endogenous						FALSE	0			27.36	1	64	71.47	mRNA		42
Cd200r1	NM_021325.3	Endogenous						FALSE	0			16.73	1	28	58.34	mRNA		26
Cd209e	NM_130905.2	Endogenous						FALSE	0			5.27	1	11	66.29	mRNA		11
Cd244	NM_018729.2	Endogenous						FALSE	0			30.45	1	49	55.4	mRNA		38
Cd247	NM_001113391.2	Endogenous						FALSE	0			13.55	1	27	60.1	mRNA		20
Cd27	NM_001042564.1	Endogenous						FALSE	0			13.45	1	35	84.05	mRNA		25
Cd274	NM_021893.2	Endogenous						FALSE	0			149.45	1	317	72.41	mRNA		176
Cd276	NM_133983.4	Endogenous						FALSE	0			230	1	362	53.75	mRNA		316
Cd28	NM_007642.4	Endogenous						FALSE	0			20.55	1	38	54.74	mRNA		17
Cd300a	NM_170758.3	Endogenous						FALSE	0			47.09	1	101	65.92	mRNA		49
Cd36	NM_007643.3	Endogenous						FALSE	0			91.73	1	184	58.93	mRNA		184
Cd38	NM_007646.4	Endogenous						FALSE	0			114	1	190	55.63	mRNA		190
Cd3d	NM_013487.3	Endogenous						FALSE	0			25.91	1	64	69.76	mRNA		33
Cd3e	NM_007648.4	Endogenous						FALSE	0			18.64	1	44	72.76	mRNA		44
Cd3g	NM_009850.2	Endogenous						FALSE	0			36.45	1	87	72.44	mRNA		45
Cd4	NM_013488.2	Endogenous						FALSE	0			13.91	1	27	61.21	mRNA		20
Cd40	NM_011611.2	Endogenous						FALSE	0			21.55	1	37	62.14	mRNA		26
Cd40lg	NM_011616.2	Endogenous						FALSE	0			11.73	1	20	62.21	mRNA		15
Cd44	NM_009851.2	Endogenous						FALSE	0			34.09	1	62	56.93	mRNA		57
Cd47	NM_010581.3	Endogenous						FALSE	0			665.27	1	1167	53.82	mRNA		765
Cd48	NM_007649.4	Endogenous						FALSE	0			46.73	1	85	63.44	mRNA		64
Cd5	NM_007650.3	Endogenous						FALSE	0			5.18	1	12	63.9	mRNA		6
Cd6	NM_001037801.2	Endogenous						FALSE	0			9.36	1	18	62.14	mRNA		12
Cd68	NM_009853.1	Endogenous						FALSE	0			216.45	1	384	61.12	mRNA		257
Cd69	NM_001033122.3	Endogenous						FALSE	0			7.18	1	14	61.9	mRNA		6
Cd7	NM_009854.1	Endogenous						FALSE	0			10.27	1	21	74.02	mRNA		19
Cd70	NM_011617.1	Endogenous						FALSE	0			7.55	1	14	58.78	mRNA		13
Cd74	NM_001042605.1	Endogenous						FALSE	0			3548	1	10620	87.31	mRNA		6253
Cd79a	NM_007655.3	Endogenous						FALSE	0			4.82	1	10	59.3	mRNA		10
Cd79b	NM_008339.2	Endogenous						FALSE	0			9.18	1	18	58.21	mRNA		9
Cd80	NM_009855.2	Endogenous						FALSE	0			15	1	24	57.74	mRNA		20
Cd84	NM_013489.2	Endogenous						FALSE	0			80.45	1	156	64.31	mRNA		91
Cd86	NM_019388.3	Endogenous						FALSE	0			57.45	1	114	63.88	mRNA		88
Cd8a	NM_001081110.2	Endogenous						FALSE	0			16.27	1	49	85.42	mRNA		28
Cd8b1	NM_009858.2	Endogenous						FALSE	0			11.64	1	20	53.01	mRNA		20
Cd96	NM_032465.2	Endogenous						FALSE	0			12.73	1	21	56.12	mRNA		21
Cdc20	NM_023223.2	Endogenous						FALSE	0			644.27	1	992	53.19	mRNA		992
Cdc25c	NM_009860.2	Endogenous						FALSE	0			156.64	1	240	52.53	mRNA		231
Cdh1	NM_009864.2	Endogenous						FALSE	0			6.18	1	13	70.07	mRNA		13
Cdh11	NM_009866.5	Endogenous						FALSE	0			27.91	1	41	49.19	mRNA		34
Cdh2	NM_007664.5	Endogenous						FALSE	0			522.27	1	984	58.29	mRNA		819
Cdh5	NM_009868.4	Endogenous						FALSE	0			82.64	1	186	68.51	mRNA		118
Cdk2	NM_016756.4	Endogenous						FALSE	0			182.91	1	304	54.28	mRNA		266
Cdk6	NM_009873.2	Endogenous						FALSE	0			59.82	1	144	67.1	mRNA		76
Cdkn1a	NM_007669.4	Endogenous						FALSE	0			520.91	1	1049	57.81	mRNA		565
Cdkn1c	NM_009876.3	Endogenous						FALSE	0			123.27	1	192	53.55	mRNA		190
Cdkn2a	NM_001040654.1	Endogenous						FALSE	0			1199.45	1	1766	50.68	mRNA		1506
Cdkn2b	NM_007670.4	Endogenous						FALSE	0			20.91	1	34	55.42	mRNA		16
Ceacam3	NM_054059.1	Endogenous						FALSE	0			6	1	10	55.28	mRNA		6
Cebpb	NM_009883.4	Endogenous						FALSE	0			234.45	1	466	59.32	mRNA		246
Cenpf	NM_001081363.2	Endogenous						FALSE	0			524.27	1	1140	63.1	mRNA		615
Cep55	NM_028760.1	Endogenous						FALSE	0			188	1	332	55.53	mRNA		277
Ces3a	NM_001164681.1	Endogenous						FALSE	0			5.73	1	9	51.26	mRNA		8
Chd9	NM_177224.2	Endogenous						FALSE	0			130.18	1	241	59.07	mRNA		170
Chuk	NM_001162410.1	Endogenous						FALSE	0			380.82	1	587	51.68	mRNA		550
Clec14a	NM_025809.5	Endogenous						FALSE	0			17.45	1	28	49.9	mRNA		24
Clec4e	NM_019948.2	Endogenous						FALSE	0			31.82	1	57	60.73	mRNA		57
Clec5a	NM_001038604.1	Endogenous						FALSE	0			35.36	1	51	52.59	mRNA		49
Clec7a	NM_020008.2	Endogenous						FALSE	0			368.82	1	718	71.3	mRNA		347
Cmklr1	NM_008153.3	Endogenous						FALSE	0			58.91	1	108	56.76	mRNA		90
Cmtm4	NM_153582.5	Endogenous						FALSE	0			420.45	1	826	59.41	mRNA		566
Cmtm6	NM_026036.3	Endogenous						FALSE	0			192.73	1	313	53.23	mRNA		250
Cntfr	NM_001146080.1	Endogenous						FALSE	0			49.45	1	83	53.29	mRNA		62
Col11a1	NM_007729.2	Endogenous						FALSE	0			32	1	46	49.71	mRNA		39
Col11a2	NM_009926.2	Endogenous						FALSE	0			15.27	1	25	50.98	mRNA		25
Col17a1	NM_007732.2	Endogenous						FALSE	0			8.55	1	15	50.3	mRNA		10
Col4a5	NM_001163155.1	Endogenous						FALSE	0			12.09	1	21	55.29	mRNA		21
Col5a1	NM_015734.2	Endogenous						FALSE	0			41.91	1	109	72.06	mRNA		53
Col6a3	XM_897036.2	Endogenous						FALSE	0			74.91	1	206	76.3	mRNA		108
Comp	NM_016685.2	Endogenous						FALSE	0			13.27	1	27	57.59	mRNA		15
Cpa3	NM_007753.2	Endogenous						FALSE	0			7.82	1	14	57.15	mRNA		14
Crabp2	NM_007759.2	Endogenous						FALSE	0			15.36	1	24	51.77	mRNA		24
Csf1	NM_001113529.1	Endogenous						FALSE	0			39.27	1	67	63.95	mRNA		62
Csf1r	NM_001037859.1	Endogenous						FALSE	0			193.91	1	334	57.89	mRNA		315
Csf2	NM_009969.4	Endogenous						FALSE	0			3.36	1	9	76.69	mRNA		7
Csf2rb	NM_007780.4	Endogenous						FALSE	0			24.09	1	45	65.8	mRNA		45
Csf3	NM_009971.1	Endogenous						FALSE	0			4.91	1	9	57.22	mRNA		6
Csf3r	NM_001252651.1	Endogenous						FALSE	0			14.36	1	28	63.98	mRNA		28
Ctla4	NM_009843.3	Endogenous						FALSE	0			12.18	1	23	63.88	mRNA		23
Ctnnb1	NM_007614.3	Endogenous						FALSE	0			2868.09	1	4554	53.15	mRNA		4219
Ctss	NM_021281.3	Endogenous						FALSE	0			1136	1	2322	67.32	mRNA		1365
Ctsw	NM_009985.5	Endogenous						FALSE	0			12.82	1	28	69.06	mRNA		21
Cx3cl1	NM_009142.3	Endogenous						FALSE	0			50.36	1	79	52.74	mRNA		63
Cx3cr1	NM_009987.3	Endogenous						FALSE	0			48.55	1	101	59.08	mRNA		64
Cxcl1	NM_008176.1	Endogenous						FALSE	0			7	1	19	76.93	mRNA		5
Cxcl10	NM_021274.1	Endogenous						FALSE	0			112.45	1	303	84.33	mRNA		105
Cxcl11	NM_019494.1	Endogenous						FALSE	0			24.45	1	36	54.66	mRNA		24
Cxcl12	NM_013655.4	Endogenous						FALSE	0			50.09	1	90	54.52	mRNA		72
Cxcl13	NM_018866.2	Endogenous						FALSE	0			34.91	1	67	61.46	mRNA		61
Cxcl14	NM_019568.2	Endogenous						FALSE	0			99.55	1	346	106.3	mRNA		123
Cxcl15	NM_011339.2	Endogenous						FALSE	0			5.45	1	16	84.56	mRNA		10
Cxcl16	NM_023158.6	Endogenous						FALSE	0			154.18	1	287	63.53	mRNA		179
Cxcl2	NM_009140.2	Endogenous						FALSE	0			16.73	1	28	55.19	mRNA		28
Cxcl3	NM_203320.2	Endogenous						FALSE	0			18.09	1	32	58.57	mRNA		21
Cxcl5	NM_009141.2	Endogenous						FALSE	0			6.45	1	13	60.15	mRNA		3
Cxcl9	NM_008599.2	Endogenous						FALSE	0			451.73	1	990	75.85	mRNA		516
Cxcr2	NM_009909.3	Endogenous						FALSE	0			15.82	1	28	56.03	mRNA		20
Cxcr3	NM_009910.2	Endogenous						FALSE	0			21.27	1	33	51.15	mRNA		23
Cxcr4	NM_009911.3	Endogenous						FALSE	0			376.91	1	621	54.88	mRNA		493
Cxcr5	NM_007551.2	Endogenous						FALSE	0			4.45	1	8	54.4	mRNA		8
Cxcr6	NM_030712.4	Endogenous						FALSE	0			30.73	1	64	67.46	mRNA		45
Cybb	NM_007807.5	Endogenous						FALSE	0			149.91	1	311	73.08	mRNA		258
Dab2	NM_023118.5	Endogenous						FALSE	0			102.73	1	156	51.96	mRNA		156
Ddb2	NM_028119.5	Endogenous						FALSE	0			29.55	1	62	58.43	mRNA		30
Deptor	NM_001037937.3	Endogenous						FALSE	0			39.73	1	75	58.07	mRNA		55
Dkk1	NM_010051.3	Endogenous						FALSE	0			8.82	1	16	51.42	mRNA		12
Dll1	NM_007865.3	Endogenous						FALSE	0			87.91	1	163	59.52	mRNA		163
Dll4	NM_019454.3	Endogenous						FALSE	0			152.36	1	241	54.62	mRNA		241
Dnmt1	NM_010066.3	Endogenous						FALSE	0			469	1	938	59.5	mRNA		654
Dpp4	NM_001159543.1	Endogenous						FALSE	0			20.27	1	37	57.78	mRNA		28
Dsc3	NM_007882.3	Endogenous						FALSE	0			4.82	1	9	52.36	mRNA		5
Dtx3l	NM_001013371.2	Endogenous						FALSE	0			168.18	1	354	69.55	mRNA		167
Dtx4	NM_172442.3	Endogenous						FALSE	0			155.64	1	264	53.64	mRNA		221
Dusp1	NM_013642.3	Endogenous						FALSE	0			1056.45	1	2094	56.83	mRNA		1244
Dusp2	NM_010090.2	Endogenous						FALSE	0			34.45	1	54	52.23	mRNA		48
Dusp5	NM_001085390.1	Endogenous						FALSE	0			191.18	1	355	55.84	mRNA		197
E2f3	NM_010093.3	Endogenous						FALSE	0			72.64	1	134	56.78	mRNA		101
Edn1	NM_010104.3	Endogenous						FALSE	0			15.91	1	25	51.64	mRNA		23
Egf	NM_010113.4	Endogenous						FALSE	0			24.36	1	38	50.14	mRNA		38
Egfr	NM_207655.2	Endogenous						FALSE	0			11.36	1	23	65.06	mRNA		13
Egr1	NM_007913.5	Endogenous						FALSE	0			65.82	1	124	55.46	mRNA		77
Eif2ak2	NM_011163.4	Endogenous						FALSE	0			133.45	1	302	70	mRNA		130
Eif2b4	NM_010122.2	Endogenous						FALSE	0			267.18	1	367	50.71	mRNA		367
Eif4ebp1	NM_007918.3	Endogenous						FALSE	0			465.55	1	910	60.97	mRNA		492
Elob	NM_026305.2	Endogenous						FALSE	0			3102	1	4319	50.32	mRNA		4107
Eno1	NM_023119.2	Endogenous						FALSE	0			11683.1	1	22747	58.81	mRNA		17319
Entpd1	NM_009848.3	Endogenous						FALSE	0			13.45	1	27	58.75	mRNA		27
Eomes	NM_010136.2	Endogenous						FALSE	0			11.18	1	22	54.67	mRNA		11
Epcam	NM_008532.2	Endogenous						FALSE	0			39.73	1	72	54.73	mRNA		45
Epm2aip1	NM_175266.4	Endogenous						FALSE	0			385.64	1	624	53.01	mRNA		523
Erbb2	NM_001003817.1	Endogenous						FALSE	0			10	1	17	54.59	mRNA		10
Ero1l	NM_015774.3	Endogenous						FALSE	0			497	1	1205	68.95	mRNA		574
Esr1	NM_007956.5	Endogenous						FALSE	0			12.73	1	19	53.3	mRNA		19
Exo1	NM_012012.4	Endogenous						FALSE	0			296	1	484	53.22	mRNA		400
Ezh2	NM_007971.2	Endogenous						FALSE	0			1307.45	1	2246	53.78	mRNA		1736
F2rl1	NM_007974.4	Endogenous						FALSE	0			3.36	1	10	86.44	mRNA		4
Fadd	NM_010175.5	Endogenous						FALSE	0			40	1	68	51.78	mRNA		50
Fam124b	NM_173425.3	Endogenous						FALSE	0			6.64	1	16	65.78	mRNA		16
Fanca	NM_016925.3	Endogenous						FALSE	0			28.45	1	42	51.85	mRNA		41
Fap	NM_007986.2	Endogenous						FALSE	0			24	1	56	62.31	mRNA		23
Fas	NM_007987.2	Endogenous						FALSE	0			9.64	1	16	58.57	mRNA		16
Fasl	NM_001205243.1	Endogenous						FALSE	0			11.55	1	19	54.83	mRNA		19
Fbp1	NM_019395.3	Endogenous						FALSE	0			16.55	1	30	57.42	mRNA		18
Fcer1a	NM_010184.1	Endogenous						FALSE	0			9.45	1	16	52.75	mRNA		13
Fcgr1	NM_010186.5	Endogenous						FALSE	0			82.18	1	157	66.12	mRNA		90
Fcgr2b	NM_001077189.1	Endogenous						FALSE	0			186.09	1	392	65.26	mRNA		212
Fcgr3	NM_010188.5	Endogenous						FALSE	0			76.82	1	157	64.44	mRNA		86
Fcgr4	NM_144559.1	Endogenous						FALSE	0			175.09	1	344	67.24	mRNA		240
Fcgrt	NM_010189.3	Endogenous						FALSE	0			56.73	1	99	58.24	mRNA		70
Fcnb	NM_010190.1	Endogenous						FALSE	0			6.82	1	11	51.15	mRNA		10
Fcrlb	NM_001029984.2	Endogenous						FALSE	0			6.09	1	14	60.75	mRNA		14
Fgf13	NM_010200.2	Endogenous						FALSE	0			36.82	1	70	61.05	mRNA		41
Fgf18	NM_008005.2	Endogenous						FALSE	0			28.91	1	46	53.4	mRNA		46
Fgf9	NM_013518.4	Endogenous						FALSE	0			14.18	1	23	54.24	mRNA		21
Fgfr1	NM_010206.2	Endogenous						FALSE	0			25.91	1	54	64.5	mRNA		25
Flnb	NM_134080.1	Endogenous						FALSE	0			362.91	1	700	57.96	mRNA		474
Flt1	NM_010228.3	Endogenous						FALSE	0			121	1	236	65.31	mRNA		168
Fosl1	NM_010235.2	Endogenous						FALSE	0			9.18	1	19	62.34	mRNA		12
Foxp3	NM_054039.2	Endogenous						FALSE	0			8.64	1	16	61.77	mRNA		9
Fpr1	NM_013521.2	Endogenous						FALSE	0			19.36	1	29	50.61	mRNA		23
Fpr3	NM_008042.2	Endogenous						FALSE	0			5.91	1	10	51.58	mRNA		10
Fstl3	NM_031380.2	Endogenous						FALSE	0			9.64	1	16	51.11	mRNA		14
Fut4	NM_010242.3	Endogenous						FALSE	0			24.27	1	41	53.27	mRNA		27
Fyn	NM_008054.2	Endogenous						FALSE	0			181.82	1	293	52.77	mRNA		229
Fzd8	NM_008058.2	Endogenous						FALSE	0			26.91	1	41	50.48	mRNA		36
Fzd9	NM_010246.1	Endogenous						FALSE	0			49.64	1	85	55.81	mRNA		78
Gas1	NM_008086.1	Endogenous						FALSE	0			33.36	1	102	79.55	mRNA		24
Gata3	NM_008091.3	Endogenous						FALSE	0			6.55	1	9	43.41	mRNA		9
Gbp2	NM_010260.1	Endogenous						FALSE	0			479.18	1	1242	77.4	mRNA		651
Gbp2b	NM_010259.2	Endogenous						FALSE	0			21.64	1	52	90.43	mRNA		52
Gbp3	NM_018734.3	Endogenous						FALSE	0			259.45	1	689	80.84	mRNA		252
Ghr	NM_001048147.1	Endogenous						FALSE	0			214.18	1	378	54.67	mRNA		313
Gimap4	NM_001243199.1	Endogenous						FALSE	0			111.73	1	180	55.54	mRNA		149
Gimap6	NM_153175.3	Endogenous						FALSE	0			62.82	1	98	51.52	mRNA		71
Gli1	NM_010296.2	Endogenous						FALSE	0			4.36	1	10	68.96	mRNA		3
Gls	NM_001081081.2	Endogenous						FALSE	0			312.91	1	530	60.23	mRNA		442
Glud1	NM_008133.4	Endogenous						FALSE	0			1035.36	1	1483	50.94	mRNA		1323
Glul	NM_008131.3	Endogenous						FALSE	0			826.36	1	1257	53.89	mRNA		1235
Gm5150	NM_001081687.1	Endogenous						FALSE	0			13.91	1	29	64.98	mRNA		17
Gmip	NM_198101.1	Endogenous						FALSE	0			98.45	1	139	51.36	mRNA		139
Gng4	NM_010317.2	Endogenous						FALSE	0			819.36	1	1399	54.06	mRNA		1063
Got1	NM_010324.2	Endogenous						FALSE	0			1409.45	1	2171	51.74	mRNA		2017
Got2	NM_010325.2	Endogenous						FALSE	0			3249.64	1	5116	52.78	mRNA		4786
Gpc4	NM_008150.2	Endogenous						FALSE	0			43.18	1	70	54.32	mRNA		53
Gpr160	NM_001134386.1	Endogenous						FALSE	0			19.27	1	35	56.61	mRNA		22
Gpsm3	NM_134116.5	Endogenous						FALSE	0			41.55	1	78	58.38	mRNA		54
Gzma	NM_010370.2	Endogenous						FALSE	0			406.73	1	1599	113.09	mRNA		326
Gzmb	NM_013542.2	Endogenous						FALSE	0			31.82	1	101	88.61	mRNA		46
Gzme	NM_010373.3	Endogenous						FALSE	0			13.36	1	22	50.67	mRNA		16
H2-Aa	NM_010378.2	Endogenous						FALSE	0			2433.36	1	7369	88.57	mRNA		4112
H2-Ab1	NM_207105.3	Endogenous						FALSE	0			2506.45	1	7528	87.29	mRNA		3990
H2-D1	NM_010380.3	Endogenous						FALSE	0			4654.18	1	8374	64.99	mRNA		4435
H2-DMa	NM_010386.4	Endogenous						FALSE	0			49.18	1	138	82.42	mRNA		79
H2-DMb1	NM_010387.2	Endogenous						FALSE	0			90.45	1	296	95.42	mRNA		136
H2-DMb2	NM_010388.4	Endogenous						FALSE	0			16.09	1	42	72.98	mRNA		24
H2-Eb1	NM_010382.2	Endogenous						FALSE	0			536.36	1	1493	83.61	mRNA		1056
H2-K1	NM_001001892.2	Endogenous						FALSE	0			3724.27	1	6780	67.32	mRNA		3653
H2-M3	NM_013819.2	Endogenous						FALSE	0			62.27	1	127	67.71	mRNA		70
H2-Ob	NM_010389.3	Endogenous						FALSE	0			11.73	1	23	58.47	mRNA		23
H2-Pa	ENSMUST00000182803.1	Endogenous						FALSE	0			4.27	1	7	44.52	mRNA		6
H2-Q1	NM_010390.3	Endogenous						FALSE	0			4.82	1	11	72.98	mRNA		4
H2-Q10	NM_010391.4	Endogenous						FALSE	0			16.64	1	30	54.52	mRNA		17
H2-Q2	NM_010392.2	Endogenous						FALSE	0			16.82	1	25	51.75	mRNA		22
H2-T23	NM_010398.3	Endogenous						FALSE	0			465.45	1	1047	71.73	mRNA		497
H2afx	NM_010436.2	Endogenous						FALSE	0			1312.64	1	1890	51.78	mRNA		1867
Havcr2	NM_134250.2	Endogenous						FALSE	0			5.18	1	10	61.52	mRNA		10
Hc	NM_010406.2	Endogenous						FALSE	0			3.55	1	7	54.05	mRNA		5
Hck	NM_010407.3	Endogenous						FALSE	0			51	1	102	67.11	mRNA		59
Hdac11	NM_144919.2	Endogenous						FALSE	0			158.45	1	260	54.41	mRNA		212
Hdac3	NM_010411.2	Endogenous						FALSE	0			159.91	1	229	50.74	mRNA		229
Hdac4	XM_006529302.1	Endogenous						FALSE	0			51.64	1	103	58.98	mRNA		65
Hdac5	NM_010412.3	Endogenous						FALSE	0			209.64	1	389	56.43	mRNA		277
Hdc	NM_008230.6	Endogenous						FALSE	0			6.45	1	12	58.94	mRNA		9
Hells	NM_008234.3	Endogenous						FALSE	0			438.45	1	819	56.67	mRNA		635
Herc6	NM_025992.2	Endogenous						FALSE	0			94.91	1	177	61.19	mRNA		89
Hes1	NM_008235.2	Endogenous						FALSE	0			43.18	1	76	55.56	mRNA		49
Hey1	NM_010423.2	Endogenous						FALSE	0			103.55	1	209	58.8	mRNA		125
Hif1a	NM_010431.2	Endogenous						FALSE	0			144.64	1	207	50.65	mRNA		203
Hk1	NM_001146100.1	Endogenous						FALSE	0			177.91	1	338	56.71	mRNA		231
Hk2	NM_013820.3	Endogenous						FALSE	0			62	1	107	62.63	mRNA		98
Hmga1	NM_001166545.1	Endogenous						FALSE	0			310.55	1	480	53.65	mRNA		449
Hmgb1	NM_010439.3	Endogenous						FALSE	0			2194.45	1	3073	50.24	mRNA		2852
Hnf1a	NM_009327.1	Endogenous						FALSE	0			3.36	1	9	70.7	mRNA		9
Hras	NM_001130443.1	Endogenous						FALSE	0			14.27	1	22	51.49	mRNA		18
Hsd11b1	NM_001044751.1	Endogenous						FALSE	0			60.55	1	102	58.62	mRNA		53
Icam1	NM_010493.2	Endogenous						FALSE	0			54.64	1	96	56.73	mRNA		70
Icam2	NM_010494.1	Endogenous						FALSE	0			56.64	1	85	51.13	mRNA		58
Icam5	NM_008319.2	Endogenous						FALSE	0			22.45	1	38	51.41	mRNA		29
Icos	NM_017480.1	Endogenous						FALSE	0			24.64	1	37	50.74	mRNA		33
Icosl	NM_015790.3	Endogenous						FALSE	0			27.55	1	55	57.64	mRNA		35
Id4	NM_031166.2	Endogenous						FALSE	0			1218.09	1	1989	58.33	mRNA		1940
Ido1	NM_008324.2	Endogenous						FALSE	0			10.18	1	21	58.41	mRNA		12
Ier3	NM_133662.2	Endogenous						FALSE	0			26.36	1	94	97.63	mRNA		29
Ifi203	NM_001045481.1	Endogenous						FALSE	0			32	1	65	65.21	mRNA		32
Ifi27	NM_026790.2	Endogenous						FALSE	0			2002.73	1	4241	78.54	mRNA		1170
Ifi35	NM_027320.4	Endogenous						FALSE	0			467.45	1	995	71.48	mRNA		355
Ifih1	NM_027835.3	Endogenous						FALSE	0			104.91	1	232	71.26	mRNA		78
Ifit1	NM_008331.2	Endogenous						FALSE	0			50	1	122	97.88	mRNA		20
Ifit2	NM_008332.2	Endogenous						FALSE	0			220.09	1	440	62.42	mRNA		213
Ifit3	NM_010501.1	Endogenous						FALSE	0			62.82	1	123	77.97	mRNA		24
Ifitm1	NM_001112715.1	Endogenous						FALSE	0			13.82	1	27	57.06	mRNA		15
Ifitm2	NM_030694.1	Endogenous						FALSE	0			718	1	1024	51.3	mRNA		848
Ifna1	NM_010502.2	Endogenous						FALSE	0			15.91	1	27	51.79	mRNA		21
Ifnar1	NM_010508.1	Endogenous						FALSE	0			366.45	1	597	52.31	mRNA		460
Ifng	NM_008337.1	Endogenous						FALSE	0			8.55	1	17	62.88	mRNA		6
Ifngr1	NM_010511.2	Endogenous						FALSE	0			190.55	1	269	51.07	mRNA		263
Ifngr2	NM_008338.3	Endogenous						FALSE	0			190.73	1	268	51.58	mRNA		198
Igf2r	NM_010515.2	Endogenous						FALSE	0			337.55	1	664	59.15	mRNA		456
Ihh	NM_010544.2	Endogenous						FALSE	0			17.55	1	27	53.12	mRNA		19
Ikbkb	NM_010546.2	Endogenous						FALSE	0			86.18	1	130	52.64	mRNA		120
Ikbkg	NM_001161423.1	Endogenous						FALSE	0			255.55	1	361	50.91	mRNA		335
Ikzf1	NM_009578.2	Endogenous						FALSE	0			13.82	1	28	68.18	mRNA		16
Ikzf2	NM_011770.4	Endogenous						FALSE	0			23.55	1	43	54.57	mRNA		36
Ikzf3	NM_011771.1	Endogenous						FALSE	0			12	1	22	65.3	mRNA		11
Il10	NM_010548.1	Endogenous						FALSE	0			7.55	1	15	55.08	mRNA		15
Il10ra	NM_008348.2	Endogenous						FALSE	0			29.18	1	61	68.19	mRNA		58
Il11	NM_008350.2	Endogenous						FALSE	0			10.55	1	18	54.04	mRNA		11
Il11ra1	NM_010549.3	Endogenous						FALSE	0			12.45	1	24	56.25	mRNA		16
Il12rb2	NM_008354.3	Endogenous						FALSE	0			6.27	1	12	60.53	mRNA		12
Il15	NM_008357.2	Endogenous						FALSE	0			9.27	1	16	55.64	mRNA		9
Il16	NM_010551.3	Endogenous						FALSE	0			25.73	1	43	51.07	mRNA		29
Il17a	NM_010552.3	Endogenous						FALSE	0			11.82	1	21	54.42	mRNA		21
Il18	NM_008360.1	Endogenous						FALSE	0			30.45	1	56	56.46	mRNA		40
Il18bp	NM_010531.1	Endogenous						FALSE	0			164.18	1	363	65.05	mRNA		217
Il18r1	NM_001161842.1	Endogenous						FALSE	0			10.73	1	22	61.85	mRNA		22
Il1a	NM_010554.4	Endogenous						FALSE	0			13.45	1	24	57.8	mRNA		13
Il1b	NM_008361.3	Endogenous						FALSE	0			30.55	1	53	58.2	mRNA		32
Il1r2	NM_010555.4	Endogenous						FALSE	0			21.09	1	31	50.15	mRNA		27
Il1rn	NM_001039701.3	Endogenous						FALSE	0			45	1	85	60.74	mRNA		49
Il2	NM_008366.3	Endogenous						FALSE	0			4.64	1	10	54.8	mRNA		6
Il21r	NM_021887.1	Endogenous						FALSE	0			10	1	23	75.89	mRNA		23
Il22ra1	NM_178257.1	Endogenous						FALSE	0			17.64	1	28	54.11	mRNA		25
Il23r	NM_144548.1	Endogenous						FALSE	0			9.45	1	15	49.69	mRNA		11
Il24	NM_053095.2	Endogenous						FALSE	0			6.55	1	12	64.59	mRNA		11
Il2ra	NM_008367.2	Endogenous						FALSE	0			12.36	1	29	71.46	mRNA		13
Il2rb	NM_008368.3	Endogenous						FALSE	0			40.82	1	85	80.24	mRNA		71
Il2rg	NM_013563.3	Endogenous						FALSE	0			93.91	1	165	64.46	mRNA		138
Il33	NM_133775.1	Endogenous						FALSE	0			23.73	1	47	57.57	mRNA		34
Il34	NM_001135100.2	Endogenous						FALSE	0			10.09	1	18	54	mRNA		16
Il4	NM_021283.1	Endogenous						FALSE	0			5.91	1	11	58.84	mRNA		10
Il6	NM_031168.1	Endogenous						FALSE	0			5.64	1	10	58.99	mRNA		10
Il6ra	NM_010559.2	Endogenous						FALSE	0			15.73	1	27	59.11	mRNA		26
Il7r	NM_008372.3	Endogenous						FALSE	0			21.27	1	36	54.05	mRNA		32
Inhba	NM_008380.2	Endogenous						FALSE	0			27.09	1	56	63.15	mRNA		31
Irf1	NM_008390.2	Endogenous						FALSE	0			473.82	1	1127	76.5	mRNA		532
Irf2	NM_008391.4	Endogenous						FALSE	0			164.18	1	305	55.01	mRNA		214
Irf3	NM_016849.4	Endogenous						FALSE	0			129.45	1	189	50.92	mRNA		189
Irf4	NM_013674.1	Endogenous						FALSE	0			6.73	1	13	53.63	mRNA		13
Irf5	NM_001252382.1	Endogenous						FALSE	0			44.82	1	88	67.74	mRNA		45
Irf7	NM_016850.2	Endogenous						FALSE	0			97	1	249	96.25	mRNA		35
Irf8	NM_008320.3	Endogenous						FALSE	0			170.82	1	425	76.94	mRNA		218
Irf9	NM_008394.2	Endogenous						FALSE	0			256.73	1	516	72.52	mRNA		213
Isg15	NM_015783.3	Endogenous						FALSE	0			247.45	1	671	97.4	mRNA		73
Itga1	NM_001033228.3	Endogenous						FALSE	0			14.82	1	26	56.53	mRNA		15
Itga2	NM_008396.2	Endogenous						FALSE	0			14.73	1	23	55	mRNA		18
Itga4	NM_010576.3	Endogenous						FALSE	0			58.91	1	108	56.4	mRNA		70
Itga6	NM_008397.4	Endogenous						FALSE	0			182.73	1	337	55.75	mRNA		229
Itgae	NM_008399.1	Endogenous						FALSE	0			9.73	1	18	62.21	mRNA		7
Itgal	NM_008400.2	Endogenous						FALSE	0			30.27	1	62	61.18	mRNA		48
Itgam	NM_001082960.1	Endogenous						FALSE	0			38.64	1	77	60.54	mRNA		33
Itgav	NM_008402.3	Endogenous						FALSE	0			107.73	1	183	56.83	mRNA		152
Itgax	NM_021334.2	Endogenous						FALSE	0			30.91	1	51	55.56	mRNA		42
Itgb2	NM_008404.4	Endogenous						FALSE	0			87.36	1	179	69.46	mRNA		156
Itgb3	NM_016780.2	Endogenous						FALSE	0			32.36	1	85	71.3	mRNA		42
Itgb8	NM_177290.3	Endogenous						FALSE	0			19.18	1	29	51.76	mRNA		22
Itpk1	NM_172584.3	Endogenous						FALSE	0			459.27	1	814	54.74	mRNA		650
Jag1	NM_013822.5	Endogenous						FALSE	0			88.27	1	146	55.08	mRNA		134
Jag2	NM_010588.2	Endogenous						FALSE	0			211.73	1	395	56.09	mRNA		281
Jak1	NM_146145.2	Endogenous						FALSE	0			421.18	1	772	55.45	mRNA		557
Jak2	NM_008413.3	Endogenous						FALSE	0			66.91	1	125	55.77	mRNA		86
Jak3	NM_010589.6	Endogenous						FALSE	0			36	1	57	52.2	mRNA		47
Jup	NM_010593.2	Endogenous						FALSE	0			7.09	1	15	65.98	mRNA		8
Kat2b	NM_020005.3	Endogenous						FALSE	0			207.64	1	368	54.05	mRNA		303
Kdr	NM_010612.2	Endogenous						FALSE	0			67.09	1	122	59.57	mRNA		99
Kif2c	NM_134471.4	Endogenous						FALSE	0			314.55	1	512	55.82	mRNA		475
Kir3dl1	NM_177749.3	Endogenous						FALSE	0			4.27	1	6	45.73	mRNA		5
Kir3dl2	NM_177748.2	Endogenous						FALSE	0			14.18	1	26	60.56	mRNA		16
Kit	NM_001122733.1	Endogenous						FALSE	0			38.73	1	75	56.53	mRNA		41
Klra1	NM_016659.3	Endogenous						FALSE	0			5.73	1	14	65.37	mRNA		3
Klrb1	NM_001099918.1	Endogenous						FALSE	0			3.82	1	9	74.83	mRNA		8
Klrd1	NM_010654.2	Endogenous						FALSE	0			47.82	1	144	86.75	mRNA		67
Klrg1	NM_016970.1	Endogenous						FALSE	0			23.91	1	37	53.71	mRNA		31
Klrk1	NM_001083322.1	Endogenous						FALSE	0			38.73	1	83	70.91	mRNA		36
Kras	NM_021284.5	Endogenous						FALSE	0			224.55	1	391	53.02	mRNA		296
Lag3	NM_008479.2	Endogenous						FALSE	0			69.91	1	131	56.98	mRNA		131
Lair1	NM_001113474.1	Endogenous						FALSE	0			38.45	1	64	60.09	mRNA		47
Lama1	NM_008480.2	Endogenous						FALSE	0			7.09	1	13	53.31	mRNA		9
Lamb3	NM_008484.2	Endogenous						FALSE	0			2	1	4	54.77	mRNA		4
Lamc2	NM_008485.3	Endogenous						FALSE	0			7.45	1	13	51.38	mRNA		9
Lck	NM_001162433.1	Endogenous						FALSE	0			46.73	1	86	56.33	mRNA		44
Ldha	NM_010699.2	Endogenous						FALSE	0			17719.3	1	31030	54.9	mRNA		21765
Ldhb	NM_008492.2	Endogenous						FALSE	0			68.36	1	112	54.15	mRNA		64
Lgals9	NM_010708.1	Endogenous						FALSE	0			221.55	1	417	69.82	mRNA		186
Lif	NM_008501.2	Endogenous						FALSE	0			24.82	1	49	57.43	mRNA		27
Lilra5	NM_001081239.2	Endogenous						FALSE	0			11.45	1	27	70.75	mRNA		16
Lilrb4a	NM_013532.3	Endogenous						FALSE	0			113	1	247	68.21	mRNA		136
Loxl2	NM_033325.2	Endogenous						FALSE	0			70.64	1	124	60.05	mRNA		91
Ltb	NM_008518.2	Endogenous						FALSE	0			21.45	1	46	60.64	mRNA		29
Ly6c1	NM_010741.3	Endogenous						FALSE	0			260.09	1	537	68.41	mRNA		226
Ly6g	XM_909927.2	Endogenous						FALSE	0			11.73	1	17	50.03	mRNA		11
Ly9	NM_008534.2	Endogenous						FALSE	0			24.36	1	50	70.02	mRNA		33
Ly96	NM_016923.2	Endogenous						FALSE	0			49.18	1	72	51.47	mRNA		70
Lyz1	NM_013590.3	Endogenous						FALSE	0			2157.27	1	5314	70.92	mRNA		3160
Magea1	NM_020015.2	Endogenous						FALSE	0			5.55	1	12	56.08	mRNA		6
Magea3	NM_020017.2	Endogenous						FALSE	0			8.18	1	15	68.67	mRNA		15
Magea4	NM_020280.2	Endogenous						FALSE	0			14.45	1	23	49.34	mRNA		17
Mageb4	NM_001033492.2	Endogenous						FALSE	0			8	1	15	56.18	mRNA		15
Maml2	NM_001013813.3	Endogenous						FALSE	0			22.82	1	34	50.38	mRNA		29
Map3k12	NM_001163643.1	Endogenous						FALSE	0			161	1	286	54.37	mRNA		215
Map3k5	NM_008580.4	Endogenous						FALSE	0			127	1	222	55.71	mRNA		176
Map3k7	NM_172688.2	Endogenous						FALSE	0			963.09	1	1652	53.71	mRNA		1375
Map3k8	NM_007746.2	Endogenous						FALSE	0			17.64	1	29	56.89	mRNA		23
Mapk10	NM_009158.2	Endogenous						FALSE	0			141.45	1	248	54.93	mRNA		200
Marco	NM_010766.2	Endogenous						FALSE	0			20.09	1	53	72.38	mRNA		28
Mb21d1	NM_173386.4	Endogenous						FALSE	0			12.45	1	25	59.26	mRNA		15
Mdm2	NM_010786.3	Endogenous						FALSE	0			221	1	346	51.18	mRNA		263
Melk	NM_010790.2	Endogenous						FALSE	0			312.18	1	562	55.3	mRNA		407
Met	NM_008591.2	Endogenous						FALSE	0			29.27	1	60	59.15	mRNA		38
Mfge8	NM_008594.2	Endogenous						FALSE	0			71	1	120	52.52	mRNA		98
Mfng	NM_008595.2	Endogenous						FALSE	0			586.73	1	808	50.9	mRNA		808
Mgmt	NM_008598.2	Endogenous						FALSE	0			12.64	1	21	54.86	mRNA		11
Mill2	NM_153760.2	Endogenous						FALSE	0			5.09	1	9	63.62	mRNA		9
Mki67	NM_001081117.2	Endogenous						FALSE	0			5725.55	1	13229	67.33	mRNA		7836
Mlana	NM_029993.1	Endogenous						FALSE	0			16	1	27	55.76	mRNA		21
Mlh1	NM_026810.2	Endogenous						FALSE	0			161.27	1	238	51.3	mRNA		238
Mmp12	NM_008605.3	Endogenous						FALSE	0			237.91	1	423	60.65	mRNA		423
Mmp13	NM_008607.1	Endogenous						FALSE	0			81.55	1	204	70.66	mRNA		99
Mmp1a	NM_032006.3	Endogenous						FALSE	0			5.73	1	11	65.37	mRNA		4
Mmp7	NM_010810.4	Endogenous						FALSE	0			7.36	1	13	60.21	mRNA		8
Mmp9	NM_013599.2	Endogenous						FALSE	0			15.36	1	26	56.99	mRNA		21
Mmrn2	NM_153127.3	Endogenous						FALSE	0			53.09	1	87	54.51	mRNA		65
Mrc1	NM_008625.2	Endogenous						FALSE	0			96.55	1	176	63.93	mRNA		176
Mre11a	NM_018736.2	Endogenous						FALSE	0			300.09	1	489	54	mRNA		446
Ms4a1	NM_007641.5	Endogenous						FALSE	0			19.36	1	35	54.72	mRNA		29
Ms4a2	NM_001276330.1	Endogenous						FALSE	0			5.82	1	10	54.79	mRNA		6
Ms4a4a	XM_003086124.1	Endogenous						FALSE	0			68.91	1	122	60.13	mRNA		75
Ms4a6b	NM_027209.3	Endogenous						FALSE	0			118.55	1	288	75.12	mRNA		111
Msh2	NM_008628.2	Endogenous						FALSE	0			481.55	1	830	54.59	mRNA		703
Msh6	NM_010830.1	Endogenous						FALSE	0			1047.27	1	1829	54.38	mRNA		1471
Mtor	NM_020009.2	Endogenous						FALSE	0			157.36	1	282	57.41	mRNA		221
Mx1	NM_010846.1	Endogenous						FALSE	0			48.55	1	86	57.4	mRNA		58
Mxi1	NM_001008542.2	Endogenous						FALSE	0			1490.45	1	2568	54.65	mRNA		2090
Myc	NM_001177354.1	Endogenous						FALSE	0			5142.91	1	8684	55.82	mRNA		7344
Myct1	NM_026793.2	Endogenous						FALSE	0			29.18	1	62	60.02	mRNA		37
Myd88	NM_010851.2	Endogenous						FALSE	0			46.82	1	82	57.64	mRNA		38
Nbn	NM_013752.3	Endogenous						FALSE	0			367.36	1	624	52.52	mRNA		469
Ncam1	NM_001113204.1	Endogenous						FALSE	0			75.18	1	165	62.1	mRNA		95
Ncr1	NM_010746.3	Endogenous						FALSE	0			22.36	1	38	57.24	mRNA		27
Ndufa4l2	NM_001098789.1	Endogenous						FALSE	0			83.36	1	171	60.52	mRNA		97
Nectin1	NM_021424.2	Endogenous						FALSE	0			63.91	1	99	53.81	mRNA		99
Nectin2	NM_008990.3	Endogenous						FALSE	0			99	1	169	52.59	mRNA		126
Neil1	NM_028347.2	Endogenous						FALSE	0			58.82	1	91	51.34	mRNA		70
Nf1	NM_010897.2	Endogenous						FALSE	0			174.18	1	382	65.22	mRNA		209
Nfam1	NM_028728.2	Endogenous						FALSE	0			13.45	1	29	68.39	mRNA		24
Nfatc2	NM_001136073.2	Endogenous						FALSE	0			31.36	1	54	56.61	mRNA		45
Nfil3	NM_017373.3	Endogenous						FALSE	0			145.18	1	296	59.48	mRNA		152
Nfkb1	NM_008689.2	Endogenous						FALSE	0			91	1	147	53.06	mRNA		100
Nfkb2	NM_019408.3	Endogenous						FALSE	0			11.64	1	17	51.6	mRNA		16
Nfkbia	NM_010907.2	Endogenous						FALSE	0			549.73	1	1022	55.57	mRNA		685
Nfkbie	NM_008690.3	Endogenous						FALSE	0			31.64	1	48	51.71	mRNA		40
Ngfr	NM_033217.3	Endogenous						FALSE	0			6.45	1	12	55.15	mRNA		7
Nid2	NM_008695.2	Endogenous						FALSE	0			23	1	54	67.47	mRNA		25
Nkg7	NM_024253.4	Endogenous						FALSE	0			47	1	113	77.83	mRNA		75
Nlrc5	NM_001033207.3	Endogenous						FALSE	0			326.64	1	756	72.65	mRNA		367
Nlrp3	NM_145827.3	Endogenous						FALSE	0			9.82	1	17	53.08	mRNA		9
Nod2	NM_145857.2	Endogenous						FALSE	0			6.64	1	14	65.08	mRNA		7
Nos2	NM_010927.3	Endogenous						FALSE	0			52	1	78	52.53	mRNA		77
Notch1	NM_008714.3	Endogenous						FALSE	0			18.18	1	31	63.99	mRNA		30
Notch2	NM_010928.1	Endogenous						FALSE	0			37.64	1	86	62.18	mRNA		50
Nras	NM_010937.2	Endogenous						FALSE	0			444.27	1	745	53.8	mRNA		675
Nt5e	NM_011851.4	Endogenous						FALSE	0			30.91	1	52	52.91	mRNA		40
Oas1a	NM_145211.2	Endogenous						FALSE	0			115.82	1	278	90.07	mRNA		62
Oas2	NM_145227.3	Endogenous						FALSE	0			18	1	36	62.31	mRNA		14
Oas3	NM_145226.2	Endogenous						FALSE	0			6	1	11	52.17	mRNA		5
Oasl1	NM_145209.3	Endogenous						FALSE	0			34.55	1	75	76.79	mRNA		32
Olfml2b	NM_177068.4	Endogenous						FALSE	0			113.64	1	173	52.52	mRNA		163
Olr1	NM_001301094.1	Endogenous						FALSE	0			15.73	1	22	47.84	mRNA		22
Otoa	NM_139310.1	Endogenous						FALSE	0			17.45	1	31	55.57	mRNA		28
P2ry13	NM_028808.3	Endogenous						FALSE	0			19.82	1	41	61.3	mRNA		31
P4ha1	NM_011030.1	Endogenous						FALSE	0			584.91	1	1237	60.52	mRNA		734
P4ha2	NM_001136076.2	Endogenous						FALSE	0			377.27	1	761	64.59	mRNA		511
Palmd	NM_023245.3	Endogenous						FALSE	0			73.91	1	117	53.06	mRNA		96
Parp12	NM_172893.3	Endogenous						FALSE	0			279.82	1	492	62.24	mRNA		280
Parp4	NM_001145978.2	Endogenous						FALSE	0			77.73	1	133	53.88	mRNA		111
Parp9	NM_030253.2	Endogenous						FALSE	0			201.55	1	401	72.06	mRNA		168
Pcdhb11	NM_053136.3	Endogenous						FALSE	0			24.82	1	39	54.77	mRNA		33
Pck2	NM_028994.2	Endogenous						FALSE	0			249.09	1	431	55.19	mRNA		293
Pcx	NM_008797.3	Endogenous						FALSE	0			53.73	1	79	50.97	mRNA		79
Pdcd1	NM_008798.1	Endogenous						FALSE	0			11.91	1	27	81.45	mRNA		25
Pdcd1lg2	NM_021396.2	Endogenous						FALSE	0			14.09	1	35	70.36	mRNA		24
Pdgfa	XM_006504659.3	Endogenous						FALSE	0			8.64	1	14	55.11	mRNA		9
Pdgfb	NM_011057.3	Endogenous						FALSE	0			65.91	1	106	54.42	mRNA		89
Pdgfrb	NM_001146268.1	Endogenous						FALSE	0			34.64	1	100	76.37	mRNA		50
Pdk1	NM_172665.5	Endogenous						FALSE	0			1669.73	1	3212	57.48	mRNA		2190
Pdzk1ip1	NM_026018.3	Endogenous						FALSE	0			10.27	1	16	49.84	mRNA		8
Pecam1	NM_008816.2	Endogenous						FALSE	0			129.73	1	233	57.72	mRNA		193
Pf4	NM_019932.4	Endogenous						FALSE	0			34	1	58	54.09	mRNA		47
Pfkfb3	NM_133232.2	Endogenous						FALSE	0			505.09	1	1230	68.58	mRNA		645
Pfkm	NM_001163487.1	Endogenous						FALSE	0			84.82	1	152	58.77	mRNA		85
Pgpep1	NM_023217.4	Endogenous						FALSE	0			23.45	1	45	57.31	mRNA		31
Pias4	NM_021501.4	Endogenous						FALSE	0			93.09	1	144	53.16	mRNA		141
Pik3ca	NM_008839.2	Endogenous						FALSE	0			480.09	1	922	56.98	mRNA		651
Pik3cd	XM_003945690.1	Endogenous						FALSE	0			33.64	1	57	58.72	mRNA		57
Pik3cg	NM_001146200.1	Endogenous						FALSE	0			26.36	1	55	61.52	mRNA		37
Pik3r1	NM_001077495.1	Endogenous						FALSE	0			304.73	1	580	56.25	mRNA		371
Pik3r2	NM_008841.2	Endogenous						FALSE	0			706.36	1	1143	53.78	mRNA		1009
Pik3r5	NM_177320.2	Endogenous						FALSE	0			10.18	1	17	54.12	mRNA		11
Pirb	NM_011095.2	Endogenous						FALSE	0			41.82	1	68	59.8	mRNA		62
Pkm	NM_001253883.1	Endogenous						FALSE	0			769.45	1	1276	53.5	mRNA		1088
Pkp3	NM_019762.2	Endogenous						FALSE	0			17.55	1	32	57.75	mRNA		32
Pla1a	NM_134102.4	Endogenous						FALSE	0			24.91	1	60	65.88	mRNA		29
Pla2g2a	NM_001082531.1	Endogenous						FALSE	0			4.27	1	8	53.46	mRNA		4
Plod2	NM_001142916.1	Endogenous						FALSE	0			311.18	1	565	55.81	mRNA		389
Pms2	NM_008886.2	Endogenous						FALSE	0			134.27	1	200	51.94	mRNA		185
Pnoc	NM_001205075.1	Endogenous						FALSE	0			6.55	1	13	59.31	mRNA		7
Pold1	NM_011131.3	Endogenous						FALSE	0			313.36	1	508	53.96	mRNA		508
Pparg	NM_011146.3	Endogenous						FALSE	0			9.82	1	18	60.91	mRNA		14
Ppargc1b	NM_133249.2	Endogenous						FALSE	0			44.91	1	84	59.85	mRNA		68
Ppl	NM_008909.2	Endogenous						FALSE	0			4	1	8	55.9	mRNA		4
Prdm1	NM_007548.3	Endogenous						FALSE	0			20.91	1	32	53.23	mRNA		29
Prf1	NM_011073.2	Endogenous						FALSE	0			13.27	1	31	72.98	mRNA		26
Prkaa2	NM_178143.1	Endogenous						FALSE	0			135.27	1	225	54.84	mRNA		189
Prkacb	NM_011100.3	Endogenous						FALSE	0			1896.55	1	3124	53.26	mRNA		2367
Prkca	NM_011101.3	Endogenous						FALSE	0			66.64	1	130	59.72	mRNA		81
Prkx	NM_016979.1	Endogenous						FALSE	0			206.45	1	370	54.15	mRNA		298
Prlr	NM_011169.5	Endogenous						FALSE	0			13.36	1	22	52.09	mRNA		22
Prom1	NM_001163577.1	Endogenous						FALSE	0			25.36	1	44	58.27	mRNA		44
Prr5	NM_146061.4	Endogenous						FALSE	0			21.91	1	42	58.18	mRNA		30
Psmb10	NM_013640.3	Endogenous						FALSE	0			131.82	1	321	74.84	mRNA		145
Psmb5	NM_011186.1	Endogenous						FALSE	0			1240.73	1	1694	50.68	mRNA		1409
Psmb8	NM_010724.2	Endogenous						FALSE	0			1057.45	1	2294	77.83	mRNA		983
Psmb9	NM_013585.2	Endogenous						FALSE	0			1463.45	1	3200	77.14	mRNA		1232
Ptcd2	NM_026873.2	Endogenous						FALSE	0			421.36	1	626	51.14	mRNA		570
Pten	NM_008960.2	Endogenous						FALSE	0			218.91	1	390	58.08	mRNA		313
Ptger4	NM_001136079.1	Endogenous						FALSE	0			22.55	1	37	51.36	mRNA		31
Ptgs2	NM_011198.4	Endogenous						FALSE	0			19.91	1	49	78.83	mRNA		18
Ptpn11	NM_011202.3	Endogenous						FALSE	0			723	1	1327	56.4	mRNA		1038
Ptprc	NM_001111316.2	Endogenous						FALSE	0			137.45	1	286	66.72	mRNA		182
Pvr	NM_027514.2	Endogenous						FALSE	0			19.73	1	34	56.27	mRNA		26
Pvrig	XM_011240963.2	Endogenous						FALSE	0			18.45	1	39	60.46	mRNA		27
Rad50	NM_009012.2	Endogenous						FALSE	0			176.73	1	299	55.44	mRNA		242
Rad51	NM_011234.4	Endogenous						FALSE	0			614.27	1	958	51.63	mRNA		863
Rad51c	NM_053269.3	Endogenous						FALSE	0			181	1	343	56.45	mRNA		229
Rasal1	NM_013832.4	Endogenous						FALSE	0			17.27	1	26	50.74	mRNA		25
Rasgrf1	NM_011245.2	Endogenous						FALSE	0			8.82	1	17	60.82	mRNA		15
Rb1	NM_009029.2	Endogenous						FALSE	0			374.82	1	642	54.94	mRNA		515
Rbl2	NM_011250.4	Endogenous						FALSE	0			165.55	1	263	51.8	mRNA		217
Rela	NM_009045.4	Endogenous						FALSE	0			231.73	1	397	54.88	mRNA		339
Relb	NM_009046.2	Endogenous						FALSE	0			42.09	1	73	55.53	mRNA		44
Reln	NM_011261.2	Endogenous						FALSE	0			197.18	1	394	61.56	mRNA		208
Ren1	NM_031192.3	Endogenous						FALSE	0			6.45	1	13	63.26	mRNA		13
Rictor	NM_030168.3	Endogenous						FALSE	0			90.27	1	192	61.12	mRNA		127
Ripk1	NM_009068.3	Endogenous						FALSE	0			70.09	1	116	53.09	mRNA		94
Ripk2	NM_138952.3	Endogenous						FALSE	0			82.18	1	128	52.49	mRNA		115
Ripk3	NM_019955.1	Endogenous						FALSE	0			28.18	1	48	53.55	mRNA		38
Rnls	NM_001146342.2	Endogenous						FALSE	0			27.09	1	41	51.82	mRNA		41
Robo4	NM_028783.2	Endogenous						FALSE	0			46.27	1	84	58.53	mRNA		48
Rock1	NM_009071.2	Endogenous						FALSE	0			359.55	1	648	57.36	mRNA		531
Ror2	NM_013846.3	Endogenous						FALSE	0			55.82	1	88	52.86	mRNA		59
Rorc	NM_011281.2	Endogenous						FALSE	0			112.55	1	170	51.95	mRNA		151
Rpl23	NM_022891.3	Endogenous						FALSE	0			502.45	1	730	51.12	mRNA		695
Rpl7a	NM_013721.3	Endogenous						FALSE	0			29458.3	1	42353	51.36	mRNA		40170
Rps6kb1	NM_001114334.1	Endogenous						FALSE	0			266.55	1	419	53.79	mRNA		378
Rptor	NM_028898.2	Endogenous						FALSE	0			142.73	1	239	53.5	mRNA		198
Rrm2	NM_009104.2	Endogenous						FALSE	0			1694.73	1	3059	54.71	mRNA		2398
Rsad2	NM_021384.2	Endogenous						FALSE	0			116.36	1	289	88.84	mRNA		57
Runx3	NM_019732.2	Endogenous						FALSE	0			31.36	1	51	52.3	mRNA		51
S100a8	NM_013650.2	Endogenous						FALSE	0			9	1	20	58.37	mRNA		10
S100a9	NM_009114.2	Endogenous						FALSE	0			8	1	16	58.9	mRNA		7
Samsn1	NM_023380.2	Endogenous						FALSE	0			72.09	1	137	55.77	mRNA		137
Sbno2	NM_183426.1	Endogenous						FALSE	0			37.27	1	60	52.56	mRNA		60
Sele	NM_011345.2	Endogenous						FALSE	0			5.55	1	14	76.24	mRNA		14
Sell	XM_006496716.1	Endogenous						FALSE	0			28.64	1	66	67.75	mRNA		42
Selp	NM_011347.1	Endogenous						FALSE	0			7.82	1	13	52.06	mRNA		11
Serpina1a	NM_009243.4	Endogenous						FALSE	0			13.55	1	22	50.44	mRNA		19
Serpinb5	NM_009257.3	Endogenous						FALSE	0			8.73	1	14	52.28	mRNA		14
Serpinh1	NM_009825.2	Endogenous						FALSE	0			570.27	1	991	54.59	mRNA		694
Sfrp1	NM_013834.2	Endogenous						FALSE	0			46.82	1	64	49.78	mRNA		50
Sfrp4	NM_016687.3	Endogenous						FALSE	0			66.18	1	91	49.98	mRNA		88
Sfxn1	NM_027324.5	Endogenous						FALSE	0			802.09	1	1169	51.85	mRNA		1157
Sgk1	NM_001161849.2	Endogenous						FALSE	0			95.55	1	154	54.96	mRNA		126
Sh2d1a	NR_132588.1	Endogenous						FALSE	0			7	1	11	53.45	mRNA		9
Shc2	NM_001024539.1	Endogenous						FALSE	0			383.45	1	661	53.43	mRNA		521
Siglec1	NM_011426.3	Endogenous						FALSE	0			16.45	1	36	64.68	mRNA		23
Siglecf	NM_145581.1	Endogenous						FALSE	0			24.18	1	43	58.15	mRNA		40
Sirpa	NM_007547.2	Endogenous						FALSE	0			286.09	1	467	57.46	mRNA		443
Slamf7	NM_144539.5	Endogenous						FALSE	0			60.82	1	108	60.05	mRNA		77
Slc11a1	NM_013612.2	Endogenous						FALSE	0			103.73	1	210	69.43	mRNA		132
Slc16a1	NM_009196.4	Endogenous						FALSE	0			3.55	1	8	67.18	mRNA		5
Slc1a5	NM_009201.2	Endogenous						FALSE	0			141.36	1	237	55.35	mRNA		237
Slc2a1	NM_011400.3	Endogenous						FALSE	0			472.73	1	1051	65.02	mRNA		587
Slc7a5	NM_011404.3	Endogenous						FALSE	0			649.45	1	1062	56.15	mRNA		891
Smad5	NM_008541.2	Endogenous						FALSE	0			1089.45	1	2046	56.97	mRNA		1537
Smap1	NM_028534.3	Endogenous						FALSE	0			488.18	1	869	54.45	mRNA		718
Snai1	NM_011427.2	Endogenous						FALSE	0			8.09	1	21	69.36	mRNA		8
Snca	NM_009221.2	Endogenous						FALSE	0			156.82	1	278	54.94	mRNA		207
Socs1	NM_009896.2	Endogenous						FALSE	0			62.82	1	150	72.76	mRNA		74
Sox10	XM_128139.6	Endogenous						FALSE	0			5.09	1	10	62.4	mRNA		6
Sox11	NM_009234.6	Endogenous						FALSE	0			750.82	1	1457	59.83	mRNA		1085
Sox2	NM_011443.3	Endogenous						FALSE	0			432.55	1	800	60.03	mRNA		692
Spib	NM_019866.1	Endogenous						FALSE	0			18.91	1	33	54.68	mRNA		33
Spp1	NM_009263.3	Endogenous						FALSE	0			221.91	1	608	77.85	mRNA		359
Spry4	NM_011898.2	Endogenous						FALSE	0			19.64	1	47	68.41	mRNA		16
Srebf1	NM_011480.4	Endogenous						FALSE	0			256.45	1	391	53.71	mRNA		381
Srp54a	NM_011899.4	Endogenous						FALSE	0			323.91	1	560	54.11	mRNA		470
Stat1	NM_009283.4	Endogenous						FALSE	0			26.73	1	56	68.38	mRNA		42
Stat2	NM_019963.1	Endogenous						FALSE	0			113.09	1	246	74.03	mRNA		121
Stat3	NM_011486.4	Endogenous						FALSE	0			775.55	1	1666	61.96	mRNA		991
Stat4	NM_011487.5	Endogenous						FALSE	0			9.55	1	21	63.61	mRNA		9
Stc1	NM_009285.3	Endogenous						FALSE	0			256.73	1	569	66.15	mRNA		232
Syk	NM_001198977.1	Endogenous						FALSE	0			44.82	1	73	56.91	mRNA		40
Taf3	NM_027748.3	Endogenous						FALSE	0			102.36	1	163	52.76	mRNA		137
Tap1	NM_001161730.1	Endogenous						FALSE	0			446.09	1	886	72.88	mRNA		434
Tap2	NM_011530.3	Endogenous						FALSE	0			90.18	1	186	71.76	mRNA		112
Tapbp	NM_009318.2	Endogenous						FALSE	0			88.82	1	172	63.08	mRNA		119
Tapbpl	NM_145391.2	Endogenous						FALSE	0			17.45	1	32	59.06	mRNA		22
Tbx21	NM_019507.2	Endogenous						FALSE	0			21.09	1	34	52.39	mRNA		26
Tbxas1	NM_011539.3	Endogenous						FALSE	0			48.18	1	89	59.21	mRNA		85
Tcf3	NM_001164147.1	Endogenous						FALSE	0			17	1	27	50.6	mRNA		18
Tcl1	NM_009337.3	Endogenous						FALSE	0			6	1	14	63.25	mRNA		6
Tdo2	NM_019911.2	Endogenous						FALSE	0			10.82	1	20	54.5	mRNA		13
Tgfb1	NM_011577.1	Endogenous						FALSE	0			174.45	1	264	53.66	mRNA		264
Tgfb2	NM_009367.4	Endogenous						FALSE	0			82.45	1	127	52.49	mRNA		89
Tgfb3	NM_009368.2	Endogenous						FALSE	0			227.73	1	387	53.5	mRNA		269
Tgfbr1	NM_009370.2	Endogenous						FALSE	0			485.09	1	783	52.25	mRNA		672
Tgfbr2	NM_009371.3	Endogenous						FALSE	0			37.45	1	68	56.11	mRNA		51
Thbd	NM_009378.3	Endogenous						FALSE	0			18.82	1	31	51.89	mRNA		22
Thbs1	NM_011580.4	Endogenous						FALSE	0			104.91	1	223	63.79	mRNA		132
Thy1	NM_009382.3	Endogenous						FALSE	0			155.91	1	302	57.52	mRNA		198
Ticam1	NM_174989.4	Endogenous						FALSE	0			38.18	1	59	53.95	mRNA		51
Tie1	NM_011587.2	Endogenous						FALSE	0			30.64	1	62	62.54	mRNA		38
Tigit	NM_001146325.1	Endogenous						FALSE	0			10.91	1	20	59.47	mRNA		16
Tlr1	NM_030682.1	Endogenous						FALSE	0			37.36	1	65	56.2	mRNA		53
Tlr2	NM_011905.2	Endogenous						FALSE	0			15.73	1	24	52.82	mRNA		19
Tlr3	NM_126166.2	Endogenous						FALSE	0			19.27	1	31	54.23	mRNA		22
Tlr4	NM_021297.2	Endogenous						FALSE	0			20.55	1	33	54.87	mRNA		28
Tlr5	NM_016928.2	Endogenous						FALSE	0			6.82	1	15	71.2	mRNA		15
Tlr7	NM_133211.4	Endogenous						FALSE	0			31.36	1	54	54.4	mRNA		54
Tlr8	NM_133212.2	Endogenous						FALSE	0			27.55	1	56	61.38	mRNA		56
Tlr9	NM_031178.2	Endogenous						FALSE	0			25.55	1	49	63.08	mRNA		34
Tmem140	NM_197986.2	Endogenous						FALSE	0			5.45	1	9	46.64	mRNA		8
Tmem173	NM_028261.1	Endogenous						FALSE	0			27.82	1	44	56.51	mRNA		41
Tnf	NM_013693.2	Endogenous						FALSE	0			14.82	1	25	52.08	mRNA		17
Tnfaip3	NM_001166402.1	Endogenous						FALSE	0			51.36	1	96	58.7	mRNA		60
Tnfaip6	NM_009398.2	Endogenous						FALSE	0			18.18	1	35	56.03	mRNA		22
Tnfrsf10b	NM_020275.3	Endogenous						FALSE	0			45.09	1	101	63.95	mRNA		49
Tnfrsf11a	NM_009399.3	Endogenous						FALSE	0			17.82	1	33	62.99	mRNA		22
Tnfrsf11b	NM_008764.3	Endogenous						FALSE	0			5.45	1	9	52.73	mRNA		9
Tnfrsf14	NM_178931.2	Endogenous						FALSE	0			34.82	1	60	63.79	mRNA		58
Tnfrsf17	NM_011608.1	Endogenous						FALSE	0			6.27	1	11	53.4	mRNA		7
Tnfrsf18	NM_009400.2	Endogenous						FALSE	0			9.27	1	16	58.29	mRNA		12
Tnfrsf1a	NM_011609.2	Endogenous						FALSE	0			196.91	1	303	52.04	mRNA		262
Tnfrsf1b	NM_011610.3	Endogenous						FALSE	0			32.82	1	58	59.44	mRNA		52
Tnfrsf25	NM_033042.3	Endogenous						FALSE	0			11.45	1	20	50.21	mRNA		14
Tnfrsf4	NM_011659.2	Endogenous						FALSE	0			14.82	1	26	56.2	mRNA		14
Tnfrsf8	NM_009401.2	Endogenous						FALSE	0			13.45	1	24	54.75	mRNA		14
Tnfrsf9	NM_001077508.1	Endogenous						FALSE	0			8.91	1	20	60.33	mRNA		14
Tnfsf10	NM_009425.2	Endogenous						FALSE	0			26.36	1	56	64.02	mRNA		34
Tnfsf12	NM_011614.3	Endogenous						FALSE	0			64.36	1	99	52.26	mRNA		99
Tnfsf13	NM_023517.2	Endogenous						FALSE	0			34.73	1	50	50.72	mRNA		50
Tnfsf13b	NM_033622.1	Endogenous						FALSE	0			19.82	1	37	55.5	mRNA		23
Tnfsf18	NM_183391.3	Endogenous						FALSE	0			17.36	1	25	50.69	mRNA		20
Tnfsf4	NM_009452.2	Endogenous						FALSE	0			7.91	1	15	61.8	mRNA		12
Tnfsf8	NM_009403.3	Endogenous						FALSE	0			7.18	1	15	59.02	mRNA		4
Tnfsf9	NM_009404.3	Endogenous						FALSE	0			23.45	1	35	52.78	mRNA		30
Tnks	NM_175091.3	Endogenous						FALSE	0			536.18	1	1244	65.52	mRNA		729
Tpi1	NM_009415.2	Endogenous						FALSE	0			138.91	1	207	50.47	mRNA		185
Tpm1	NM_024427.4	Endogenous						FALSE	0			1030	1	1544	51.24	mRNA		1439
Tpsab1	NM_031187.4	Endogenous						FALSE	0			4	1	9	77.46	mRNA		9
Traf1	NM_009421.4	Endogenous						FALSE	0			10.73	1	23	66.71	mRNA		14
Trat1	NM_198297.3	Endogenous						FALSE	0			17.18	1	34	56.42	mRNA		16
Trem1	NM_021406.5	Endogenous						FALSE	0			18	1	29	51.46	mRNA		24
Trem2	NM_031254.2	Endogenous						FALSE	0			31.27	1	51	55.11	mRNA		32
Trim21	NM_001082552.1	Endogenous						FALSE	0			47.18	1	89	69.02	mRNA		38
Trp53	NM_011640.1	Endogenous						FALSE	0			124.09	1	174	51.12	mRNA		174
Tslp	NM_021367.1	Endogenous						FALSE	0			17.73	1	26	49.83	mRNA		26
Ttc30a1	NM_030188.3	Endogenous						FALSE	0			17.82	1	28	51.97	mRNA		28
Twf1	NM_008971.4	Endogenous						FALSE	0			336.45	1	504	52.78	mRNA		504
Twist1	NM_011658.2	Endogenous						FALSE	0			572.91	1	951	54.23	mRNA		777
Twist2	NM_007855.2	Endogenous						FALSE	0			9.64	1	15	48.51	mRNA		11
Tymp	NM_138302.1	Endogenous						FALSE	0			26.36	1	44	51.1	mRNA		44
Tyms	NM_021288.3	Endogenous						FALSE	0			139.91	1	211	54.42	mRNA		211
Uba7	NM_023738.4	Endogenous						FALSE	0			53.09	1	104	61.81	mRNA		63
Ube2c	NM_026785.2	Endogenous						FALSE	0			4431.18	1	6844	52.19	mRNA		6347
Ube2t	NM_001278115.1	Endogenous						FALSE	0			983.36	1	1462	50.79	mRNA		1094
Ulbp1	NM_029975.2	Endogenous						FALSE	0			64.64	1	126	58.71	mRNA		68
Vcam1	NM_011693.3	Endogenous						FALSE	0			93.27	1	195	64.58	mRNA		151
Vcan	NM_001081249.1	Endogenous						FALSE	0			40.09	1	70	54.23	mRNA		50
Vegfa	NM_001025250.3	Endogenous						FALSE	0			495.36	1	1204	69.62	mRNA		671
Vegfb	NM_011697.3	Endogenous						FALSE	0			516.64	1	891	53.38	mRNA		622
Vegfc	NM_009506.2	Endogenous						FALSE	0			56.09	1	95	54.66	mRNA		68
Vhl	NM_009507.3	Endogenous						FALSE	0			71	1	112	52.94	mRNA		90
Vsir	NM_001159572.1	Endogenous						FALSE	0			81.64	1	128	53.82	mRNA		108
Vtcn1	NM_178594.3	Endogenous						FALSE	0			7.73	1	13	50.15	mRNA		8
Wdr76	NM_030234.2	Endogenous						FALSE	0			293.55	1	475	53.51	mRNA		437
Wnt10a	NM_009518.1	Endogenous						FALSE	0			4.36	1	9	60.87	mRNA		7
Wnt11	NM_001285792.1	Endogenous						FALSE	0			8.27	1	16	56.2	mRNA		7
Wnt2	NM_023653.4	Endogenous						FALSE	0			4.36	1	10	60	mRNA		4
Wnt2b	NM_009520.3	Endogenous						FALSE	0			8.09	1	14	53.43	mRNA		9
Wnt3a	NM_009522.2	Endogenous						FALSE	0			5.45	1	10	61.01	mRNA		7
Wnt4	NM_009523.2	Endogenous						FALSE	0			23.45	1	49	60.79	mRNA		35
Wnt5a	NM_009524.2	Endogenous						FALSE	0			15.91	1	48	84.96	mRNA		23
Wnt5b	NM_009525.3	Endogenous						FALSE	0			29.55	1	53	52.53	mRNA		34
Wnt7b	NM_009528.2	Endogenous						FALSE	0			2.91	1	5	52.03	mRNA		5
Xcl1	NM_008510.1	Endogenous						FALSE	0			28.45	1	71	79.56	mRNA		31
Zap70	NM_009539.3	Endogenous						FALSE	0			15.91	1	43	76.08	mRNA		23
Zc3h12a	NM_153159.2	Endogenous						FALSE	0			25.36	1	43	54.98	mRNA		32
Zeb1	NM_011546.3	Endogenous						FALSE	0			332.36	1	614	57.3	mRNA		463
Zeb2	NM_015753.4	Endogenous						FALSE	0			39.18	1	61	54.19	mRNA		41
Abcf1	NM_013854.1	Housekeeping						FALSE	0			538	1	960	55.68	mRNA		808
Dnajc14	NM_028873.3	Housekeeping						FALSE	0			320.09	1	483	52.39	mRNA		469
Ercc3	NM_133658.1	Housekeeping						FALSE	0			103.36	1	172	53.93	mRNA		172
G6pdx	NM_008062.2	Housekeeping						FALSE	0			294.55	1	453	53.31	mRNA		406
Gusb	NM_010368.1	Housekeeping						FALSE	0			305.27	1	438	51.85	mRNA		438
Mrpl19	NM_026490.2	Housekeeping						FALSE	0			29.82	1	55	58.76	mRNA		55
Nrde2	NM_183155.3	Housekeeping						FALSE	0			79	1	128	56.45	mRNA		128
Oaz1	NM_008753.4	Housekeeping						FALSE	0			6144.55	1	8165	50.21	mRNA		7279
Polr2a	NM_009089.2	Housekeeping						FALSE	0			776.18	1	1750	64.3	mRNA		1105
Psmc4	NM_011874.2	Housekeeping						FALSE	0			725.36	1	1016	50.08	mRNA		902
Pum1	NM_001159605.1	Housekeeping						FALSE	0			783	1	1447	57.23	mRNA		1120
Sdha	NM_023281.1	Housekeeping						FALSE	0			1935.27	1	2960	51.85	mRNA		2794
Sf3a1	NM_026175.5	Housekeeping						FALSE	0			95.36	1	143	52.97	mRNA		139
Stk11ip	NM_027886.3	Housekeeping						FALSE	0			63.64	1	97	51.86	mRNA		97
Tbc1d10b	NM_144522.5	Housekeeping						FALSE	0			171	1	311	54.81	mRNA		226
Tbp	NM_013684.3	Housekeeping						FALSE	0			189.18	1	315	52.01	mRNA		247
Tfrc	NM_011638.4	Housekeeping						FALSE	0			2760.36	1	7020	68.25	mRNA		3695
Tlk2	NM_011903.3	Housekeeping						FALSE	0			14.18	1	25	54.15	mRNA		15
Tmub2	NM_028076.2	Housekeeping						FALSE	0			253.73	1	373	50.83	mRNA		326
Ubb	NM_011664.4	Housekeeping						FALSE	0			88.73	1	157	59.49	mRNA		138
NEG_A	ERCC_00096.1	Negative						FALSE	0			7.18	1	13	63.75	System		6
NEG_B	ERCC_00041.1	Negative						FALSE	0			6.09	1	11	51.11	System		4
NEG_C	ERCC_00019.1	Negative						FALSE	0			16.27	1	25	52.22	System		23
NEG_D	ERCC_00076.1	Negative						FALSE	0			5.91	1	11	54.29	System		9
NEG_E	ERCC_00098.1	Negative						FALSE	0			7.27	1	14	55.71	System		4
NEG_F	ERCC_00126.1	Negative						FALSE	0			10.55	1	15	48.79	System		15
NEG_G	ERCC_00144.1	Negative						FALSE	0			12.64	1	25	57.1	System		17
NEG_H	ERCC_00154.1	Negative						FALSE	0			11.45	1	21	61.28	System		18
POS_A	ERCC_00117.1	Positive						FALSE	0			32055.1	1	43031	50.21	System		40580
POS_B	ERCC_00112.1	Positive						FALSE	0			11039.4	1	14498	50.07	System		13970
POS_C	ERCC_00002.1	Positive						FALSE	0			3067.73	1	4105	50.16	System		4030
POS_D	ERCC_00092.1	Positive						FALSE	0			540.18	1	712	49.88	System		685
POS_E	ERCC_00035.1	Positive						FALSE	0			95.91	1	136	50.49	System		113
POS_F	ERCC_00034.1	Positive						FALSE	0			45	1	66	50.36	System		48

## Sheet: NanostringVEH755
Probe Name	Accession #	Class Name	Species Name	NS Probe ID	Target Sequence	Comments	Class Source	Positive Flag	Class Active	Class Preparer	Class Date	Avg Count	Min Count	Max Count	%CV	Analyte Type	Annotation	20211021_30102669300722-01_Veh-755_02.RCC
4930578C19Rik	NM_175228.4	Endogenous						FALSE	0			6.82	1	17	64.87	mRNA		7
A2m	NM_175628.3	Endogenous						FALSE	0			13.36	1	22	51.77	mRNA		14
Acvr1c	NM_001033369.3	Endogenous						FALSE	0			4.55	1	9	60.14	mRNA		7
Adam12	NM_007400.2	Endogenous						FALSE	0			17	1	35	64.44	mRNA		35
Adgre1	NM_010130.1	Endogenous						FALSE	0			87.82	1	192	64.46	mRNA		82
Adm	NM_009627.1	Endogenous						FALSE	0			40.18	1	91	70.16	mRNA		78
Adora2a	NM_009630.2	Endogenous						FALSE	0			10.18	1	20	60.99	mRNA		12
Akt1	NM_009652.3	Endogenous						FALSE	0			369.91	1	510	51.33	mRNA		479
Aldoa	NM_001177307.1	Endogenous						FALSE	0			16725.2	1	30345	54.99	mRNA		21395
Aldoc	NM_009657.3	Endogenous						FALSE	0			195.36	1	405	60.44	mRNA		203
Angpt1	NM_009640.3	Endogenous						FALSE	0			39.91	1	66	54.81	mRNA		66
Angpt2	NM_007426.3	Endogenous						FALSE	0			79.64	1	185	71.28	mRNA		185
Angptl4	NM_020581.2	Endogenous						FALSE	0			51.09	1	137	73.8	mRNA		137
Anln	NM_028390.3	Endogenous						FALSE	0			227.64	1	413	56.2	mRNA		259
Apc	NM_007462.3	Endogenous						FALSE	0			143.82	1	271	58.42	mRNA		217
Aph1b	NM_177583.4	Endogenous						FALSE	0			121.73	1	205	54.2	mRNA		151
Api5	NM_007466.2	Endogenous						FALSE	0			1992.45	1	2890	51.23	mRNA		2557
Aplnr	NM_011784.3	Endogenous						FALSE	0			13.27	1	24	51.88	mRNA		16
Apoe	NM_001305844.1	Endogenous						FALSE	0			2041.64	1	4071	60.31	mRNA		2141
Apol6	NM_001163621.1	Endogenous						FALSE	0			21.18	1	72	106.13	mRNA		14
Aqp9	NM_001271843.1	Endogenous						FALSE	0			4.82	1	8	51.53	mRNA		2
Areg	NM_009704.3	Endogenous						FALSE	0			16	1	34	60.14	mRNA		15
Arg1	NM_007482.3	Endogenous						FALSE	0			43.45	1	108	74.48	mRNA		45
Arg2	NM_009705.3	Endogenous						FALSE	0			94.45	1	142	51.86	mRNA		96
Arid1a	NM_001080819.1	Endogenous						FALSE	0			319.45	1	709	65.07	mRNA		348
Arnt2	NM_007488.2	Endogenous						FALSE	0			189.27	1	353	56.75	mRNA		251
Atf3	NM_007498.3	Endogenous						FALSE	0			177.55	1	340	58.79	mRNA		244
Atm	NM_007499.1	Endogenous						FALSE	0			84.09	1	170	59.4	mRNA		122
Axin1	NM_001159598.1	Endogenous						FALSE	0			259.27	1	394	52.29	mRNA		328
Axl	NM_009465.3	Endogenous						FALSE	0			88.55	1	142	55.86	mRNA		112
B2m	NM_009735.3	Endogenous						FALSE	0			12141.1	1	22067	69.04	mRNA		5677
Bad	NM_007522.3	Endogenous						FALSE	0			313.73	1	445	50.77	mRNA		375
Bambi	NM_026505.2	Endogenous						FALSE	0			9.82	1	16	54.24	mRNA		9
Batf3	NM_030060.2	Endogenous						FALSE	0			43.27	1	70	51.89	mRNA		43
Bax	NM_007527.3	Endogenous						FALSE	0			306.27	1	409	49.92	mRNA		352
Bbc3	NM_133234.2	Endogenous						FALSE	0			23.91	1	42	53.87	mRNA		42
Bbs1	NM_001033128.3	Endogenous						FALSE	0			16.91	1	28	54.62	mRNA		27
Bcat1	NM_001024468.3	Endogenous						FALSE	0			1291.73	1	2169	53.56	mRNA		1639
Bcl2	NM_009741.3	Endogenous						FALSE	0			35.91	1	62	51.82	mRNA		47
Bcl2l1	NM_009743.5	Endogenous						FALSE	0			483.64	1	846	53.66	mRNA		553
Bcl6b	NM_007528.2	Endogenous						FALSE	0			77.27	1	127	55.48	mRNA		104
Bid	NM_007544.3	Endogenous						FALSE	0			200.82	1	306	51.34	mRNA		228
Birc3	NM_007464.3	Endogenous						FALSE	0			30	1	51	53.87	mRNA		33
Birc5	NM_001012273.1	Endogenous						FALSE	0			1825.73	1	2777	51.47	mRNA		2346
Blk	NM_007549.2	Endogenous						FALSE	0			5.09	1	9	50.04	mRNA		4
Blm	NM_001042527.2	Endogenous						FALSE	0			149.09	1	277	56.28	mRNA		199
Bmp2	NM_007553.2	Endogenous						FALSE	0			154	1	281	55.77	mRNA		199
Bnip3	NM_009760.4	Endogenous						FALSE	0			4893.45	1	10041	61.79	mRNA		7412
Bnip3l	NM_009761.3	Endogenous						FALSE	0			1143.82	1	1885	54.14	mRNA		1658
Brca1	NM_009764.3	Endogenous						FALSE	0			220.18	1	487	62.53	mRNA		273
Brca2	NM_009765.3	Endogenous						FALSE	0			190.55	1	377	59.46	mRNA		273
Brd3	NM_001113573.1	Endogenous						FALSE	0			462.36	1	865	57.27	mRNA		631
Brd4	NM_001286630.1	Endogenous						FALSE	0			471.27	1	1020	63.49	mRNA		608
Brip1	NM_178309.2	Endogenous						FALSE	0			95.55	1	187	56.78	mRNA		108
Btla	NM_001037719.2	Endogenous						FALSE	0			7.36	1	13	53.04	mRNA		13
C1qa	NM_007572.2	Endogenous						FALSE	0			715.36	1	1413	65.48	mRNA		514
C1qb	NM_009777.2	Endogenous						FALSE	0			920.36	1	1743	64.18	mRNA		657
C2	NM_013484.2	Endogenous						FALSE	0			30.27	1	59	64.21	mRNA		21
C5ar1	NM_007577.3	Endogenous						FALSE	0			27.91	1	49	54.4	mRNA		29
C7	XM_356827.7	Endogenous						FALSE	0			9.09	1	17	58.3	mRNA		8
Casp1	NM_009807.2	Endogenous						FALSE	0			38.27	1	66	59.9	mRNA		35
Casp3	NM_009810.3	Endogenous						FALSE	0			2347.45	1	3369	51.31	mRNA		2899
Casp8	NM_009812.2	Endogenous						FALSE	0			58.73	1	105	58.74	mRNA		71
Casp9	NM_015733.4	Endogenous						FALSE	0			108.82	1	196	55.01	mRNA		117
Cblc	NM_023224.5	Endogenous						FALSE	0			11.91	1	21	59.31	mRNA		16
Ccl1	NM_011329.2	Endogenous						FALSE	0			20.91	1	46	67.04	mRNA		22
Ccl11	NM_011330.3	Endogenous						FALSE	0			38.55	1	100	82.17	mRNA		24
Ccl12	NM_011331.2	Endogenous						FALSE	0			61.18	1	156	79.14	mRNA		33
Ccl17	NM_011332.2	Endogenous						FALSE	0			27.55	1	60	61.92	mRNA		30
Ccl19	NM_011888.2	Endogenous						FALSE	0			22.82	1	35	55.29	mRNA		25
Ccl2	NM_011333.3	Endogenous						FALSE	0			143.09	1	408	82.41	mRNA		116
Ccl20	NM_016960.1	Endogenous						FALSE	0			4.27	1	11	71.83	mRNA		11
Ccl21a	NM_011124.4	Endogenous						FALSE	0			104.91	1	180	59.45	mRNA		100
Ccl22	NM_009137.2	Endogenous						FALSE	0			16	1	41	68.24	mRNA		13
Ccl24	NM_019577.4	Endogenous						FALSE	0			161.27	1	358	87.17	mRNA		135
Ccl25	NM_009138.3	Endogenous						FALSE	0			92.09	1	137	53.2	mRNA		128
Ccl26	NM_001013412.2	Endogenous						FALSE	0			5.64	1	12	61.6	mRNA		3
Ccl27a	NM_001048179.1	Endogenous						FALSE	0			148.73	1	207	49.94	mRNA		192
Ccl28	NM_020279.3	Endogenous						FALSE	0			10.45	1	17	52.98	mRNA		15
Ccl3	NM_011337.1	Endogenous						FALSE	0			33.36	1	82	72.67	mRNA		22
Ccl4	NM_013652.2	Endogenous						FALSE	0			18.45	1	28	51.31	mRNA		24
Ccl5	NM_013653.3	Endogenous						FALSE	0			189.27	1	384	76.02	mRNA		69
Ccl6	NM_009139.2	Endogenous						FALSE	0			60.55	1	119	67.06	mRNA		50
Ccl7	NM_013654.3	Endogenous						FALSE	0			73.82	1	207	78.53	mRNA		53
Ccl8	NM_021443.2	Endogenous						FALSE	0			619.91	1	2009	97.06	mRNA		421
Ccl9	NM_011338.2	Endogenous						FALSE	0			144	1	368	78.62	mRNA		119
Ccna1	NM_007628.3	Endogenous						FALSE	0			44	1	79	54.61	mRNA		58
Ccnb1	NM_172301.3	Endogenous						FALSE	0			21.18	1	31	51.62	mRNA		30
Ccnd1	NM_007631.1	Endogenous						FALSE	0			89.82	1	144	55.15	mRNA		137
Ccnd2	NM_009829.3	Endogenous						FALSE	0			43.09	1	76	55.8	mRNA		42
Ccnd3	NM_007632.2	Endogenous						FALSE	0			111.73	1	183	52.44	mRNA		142
Ccne1	NM_007633.2	Endogenous						FALSE	0			462.45	1	692	51.04	mRNA		552
Ccno	NM_001081062.1	Endogenous						FALSE	0			12.45	1	29	65.66	mRNA		20
Ccr2	NM_009915.2	Endogenous						FALSE	0			66.09	1	156	72.98	mRNA		70
Ccr4	NM_009916.2	Endogenous						FALSE	0			3.45	1	6	53.94	mRNA		5
Ccr5	NM_009917.5	Endogenous						FALSE	0			47	1	87	62.74	mRNA		35
Ccr9	NM_009913.6	Endogenous						FALSE	0			6.91	1	11	47.32	mRNA		7
Cd14	NM_009841.3	Endogenous						FALSE	0			11.73	1	18	49.15	mRNA		14
Cd163	NM_053094.2	Endogenous						FALSE	0			19.27	1	31	51.47	mRNA		30
Cd19	NM_009844.2	Endogenous						FALSE	0			7.18	1	13	63.45	mRNA		9
Cd1d1	NM_007639.3	Endogenous						FALSE	0			124.73	1	175	50.15	mRNA		165
Cd2	NM_013486.2	Endogenous						FALSE	0			27.36	1	64	71.47	mRNA		20
Cd200r1	NM_021325.3	Endogenous						FALSE	0			16.73	1	28	58.34	mRNA		20
Cd209e	NM_130905.2	Endogenous						FALSE	0			5.27	1	11	66.29	mRNA		7
Cd244	NM_018729.2	Endogenous						FALSE	0			30.45	1	49	55.4	mRNA		25
Cd247	NM_001113391.2	Endogenous						FALSE	0			13.55	1	27	60.1	mRNA		11
Cd27	NM_001042564.1	Endogenous						FALSE	0			13.45	1	35	84.05	mRNA		6
Cd274	NM_021893.2	Endogenous						FALSE	0			149.45	1	317	72.41	mRNA		77
Cd276	NM_133983.4	Endogenous						FALSE	0			230	1	362	53.75	mRNA		362
Cd28	NM_007642.4	Endogenous						FALSE	0			20.55	1	38	54.74	mRNA		25
Cd300a	NM_170758.3	Endogenous						FALSE	0			47.09	1	101	65.92	mRNA		36
Cd36	NM_007643.3	Endogenous						FALSE	0			91.73	1	184	58.93	mRNA		123
Cd38	NM_007646.4	Endogenous						FALSE	0			114	1	190	55.63	mRNA		120
Cd3d	NM_013487.3	Endogenous						FALSE	0			25.91	1	64	69.76	mRNA		21
Cd3e	NM_007648.4	Endogenous						FALSE	0			18.64	1	44	72.76	mRNA		15
Cd3g	NM_009850.2	Endogenous						FALSE	0			36.45	1	87	72.44	mRNA		26
Cd4	NM_013488.2	Endogenous						FALSE	0			13.91	1	27	61.21	mRNA		10
Cd40	NM_011611.2	Endogenous						FALSE	0			21.55	1	37	62.14	mRNA		17
Cd40lg	NM_011616.2	Endogenous						FALSE	0			11.73	1	20	62.21	mRNA		17
Cd44	NM_009851.2	Endogenous						FALSE	0			34.09	1	62	56.93	mRNA		38
Cd47	NM_010581.3	Endogenous						FALSE	0			665.27	1	1167	53.82	mRNA		709
Cd48	NM_007649.4	Endogenous						FALSE	0			46.73	1	85	63.44	mRNA		42
Cd5	NM_007650.3	Endogenous						FALSE	0			5.18	1	12	63.9	mRNA		5
Cd6	NM_001037801.2	Endogenous						FALSE	0			9.36	1	18	62.14	mRNA		17
Cd68	NM_009853.1	Endogenous						FALSE	0			216.45	1	384	61.12	mRNA		181
Cd69	NM_001033122.3	Endogenous						FALSE	0			7.18	1	14	61.9	mRNA		5
Cd7	NM_009854.1	Endogenous						FALSE	0			10.27	1	21	74.02	mRNA		3
Cd70	NM_011617.1	Endogenous						FALSE	0			7.55	1	14	58.78	mRNA		10
Cd74	NM_001042605.1	Endogenous						FALSE	0			3548	1	10620	87.31	mRNA		2077
Cd79a	NM_007655.3	Endogenous						FALSE	0			4.82	1	10	59.3	mRNA		6
Cd79b	NM_008339.2	Endogenous						FALSE	0			9.18	1	18	58.21	mRNA		9
Cd80	NM_009855.2	Endogenous						FALSE	0			15	1	24	57.74	mRNA		24
Cd84	NM_013489.2	Endogenous						FALSE	0			80.45	1	156	64.31	mRNA		68
Cd86	NM_019388.3	Endogenous						FALSE	0			57.45	1	114	63.88	mRNA		49
Cd8a	NM_001081110.2	Endogenous						FALSE	0			16.27	1	49	85.42	mRNA		12
Cd8b1	NM_009858.2	Endogenous						FALSE	0			11.64	1	20	53.01	mRNA		14
Cd96	NM_032465.2	Endogenous						FALSE	0			12.73	1	21	56.12	mRNA		11
Cdc20	NM_023223.2	Endogenous						FALSE	0			644.27	1	992	53.19	mRNA		828
Cdc25c	NM_009860.2	Endogenous						FALSE	0			156.64	1	240	52.53	mRNA		192
Cdh1	NM_009864.2	Endogenous						FALSE	0			6.18	1	13	70.07	mRNA		4
Cdh11	NM_009866.5	Endogenous						FALSE	0			27.91	1	41	49.19	mRNA		37
Cdh2	NM_007664.5	Endogenous						FALSE	0			522.27	1	984	58.29	mRNA		639
Cdh5	NM_009868.4	Endogenous						FALSE	0			82.64	1	186	68.51	mRNA		186
Cdk2	NM_016756.4	Endogenous						FALSE	0			182.91	1	304	54.28	mRNA		234
Cdk6	NM_009873.2	Endogenous						FALSE	0			59.82	1	144	67.1	mRNA		80
Cdkn1a	NM_007669.4	Endogenous						FALSE	0			520.91	1	1049	57.81	mRNA		707
Cdkn1c	NM_009876.3	Endogenous						FALSE	0			123.27	1	192	53.55	mRNA		151
Cdkn2a	NM_001040654.1	Endogenous						FALSE	0			1199.45	1	1766	50.68	mRNA		1414
Cdkn2b	NM_007670.4	Endogenous						FALSE	0			20.91	1	34	55.42	mRNA		34
Ceacam3	NM_054059.1	Endogenous						FALSE	0			6	1	10	55.28	mRNA		8
Cebpb	NM_009883.4	Endogenous						FALSE	0			234.45	1	466	59.32	mRNA		311
Cenpf	NM_001081363.2	Endogenous						FALSE	0			524.27	1	1140	63.1	mRNA		680
Cep55	NM_028760.1	Endogenous						FALSE	0			188	1	332	55.53	mRNA		259
Ces3a	NM_001164681.1	Endogenous						FALSE	0			5.73	1	9	51.26	mRNA		8
Chd9	NM_177224.2	Endogenous						FALSE	0			130.18	1	241	59.07	mRNA		171
Chuk	NM_001162410.1	Endogenous						FALSE	0			380.82	1	587	51.68	mRNA		466
Clec14a	NM_025809.5	Endogenous						FALSE	0			17.45	1	28	49.9	mRNA		18
Clec4e	NM_019948.2	Endogenous						FALSE	0			31.82	1	57	60.73	mRNA		19
Clec5a	NM_001038604.1	Endogenous						FALSE	0			35.36	1	51	52.59	mRNA		36
Clec7a	NM_020008.2	Endogenous						FALSE	0			368.82	1	718	71.3	mRNA		260
Cmklr1	NM_008153.3	Endogenous						FALSE	0			58.91	1	108	56.76	mRNA		83
Cmtm4	NM_153582.5	Endogenous						FALSE	0			420.45	1	826	59.41	mRNA		508
Cmtm6	NM_026036.3	Endogenous						FALSE	0			192.73	1	313	53.23	mRNA		226
Cntfr	NM_001146080.1	Endogenous						FALSE	0			49.45	1	83	53.29	mRNA		83
Col11a1	NM_007729.2	Endogenous						FALSE	0			32	1	46	49.71	mRNA		46
Col11a2	NM_009926.2	Endogenous						FALSE	0			15.27	1	25	50.98	mRNA		19
Col17a1	NM_007732.2	Endogenous						FALSE	0			8.55	1	15	50.3	mRNA		11
Col4a5	NM_001163155.1	Endogenous						FALSE	0			12.09	1	21	55.29	mRNA		16
Col5a1	NM_015734.2	Endogenous						FALSE	0			41.91	1	109	72.06	mRNA		109
Col6a3	XM_897036.2	Endogenous						FALSE	0			74.91	1	206	76.3	mRNA		206
Comp	NM_016685.2	Endogenous						FALSE	0			13.27	1	27	57.59	mRNA		27
Cpa3	NM_007753.2	Endogenous						FALSE	0			7.82	1	14	57.15	mRNA		10
Crabp2	NM_007759.2	Endogenous						FALSE	0			15.36	1	24	51.77	mRNA		17
Csf1	NM_001113529.1	Endogenous						FALSE	0			39.27	1	67	63.95	mRNA		28
Csf1r	NM_001037859.1	Endogenous						FALSE	0			193.91	1	334	57.89	mRNA		173
Csf2	NM_009969.4	Endogenous						FALSE	0			3.36	1	9	76.69	mRNA		2
Csf2rb	NM_007780.4	Endogenous						FALSE	0			24.09	1	45	65.8	mRNA		18
Csf3	NM_009971.1	Endogenous						FALSE	0			4.91	1	9	57.22	mRNA		7
Csf3r	NM_001252651.1	Endogenous						FALSE	0			14.36	1	28	63.98	mRNA		10
Ctla4	NM_009843.3	Endogenous						FALSE	0			12.18	1	23	63.88	mRNA		10
Ctnnb1	NM_007614.3	Endogenous						FALSE	0			2868.09	1	4554	53.15	mRNA		3825
Ctss	NM_021281.3	Endogenous						FALSE	0			1136	1	2322	67.32	mRNA		616
Ctsw	NM_009985.5	Endogenous						FALSE	0			12.82	1	28	69.06	mRNA		8
Cx3cl1	NM_009142.3	Endogenous						FALSE	0			50.36	1	79	52.74	mRNA		53
Cx3cr1	NM_009987.3	Endogenous						FALSE	0			48.55	1	101	59.08	mRNA		56
Cxcl1	NM_008176.1	Endogenous						FALSE	0			7	1	19	76.93	mRNA		12
Cxcl10	NM_021274.1	Endogenous						FALSE	0			112.45	1	303	84.33	mRNA		57
Cxcl11	NM_019494.1	Endogenous						FALSE	0			24.45	1	36	54.66	mRNA		26
Cxcl12	NM_013655.4	Endogenous						FALSE	0			50.09	1	90	54.52	mRNA		90
Cxcl13	NM_018866.2	Endogenous						FALSE	0			34.91	1	67	61.46	mRNA		41
Cxcl14	NM_019568.2	Endogenous						FALSE	0			99.55	1	346	106.3	mRNA		230
Cxcl15	NM_011339.2	Endogenous						FALSE	0			5.45	1	16	84.56	mRNA		16
Cxcl16	NM_023158.6	Endogenous						FALSE	0			154.18	1	287	63.53	mRNA		128
Cxcl2	NM_009140.2	Endogenous						FALSE	0			16.73	1	28	55.19	mRNA		23
Cxcl3	NM_203320.2	Endogenous						FALSE	0			18.09	1	32	58.57	mRNA		32
Cxcl5	NM_009141.2	Endogenous						FALSE	0			6.45	1	13	60.15	mRNA		9
Cxcl9	NM_008599.2	Endogenous						FALSE	0			451.73	1	990	75.85	mRNA		349
Cxcr2	NM_009909.3	Endogenous						FALSE	0			15.82	1	28	56.03	mRNA		28
Cxcr3	NM_009910.2	Endogenous						FALSE	0			21.27	1	33	51.15	mRNA		22
Cxcr4	NM_009911.3	Endogenous						FALSE	0			376.91	1	621	54.88	mRNA		478
Cxcr5	NM_007551.2	Endogenous						FALSE	0			4.45	1	8	54.4	mRNA		2
Cxcr6	NM_030712.4	Endogenous						FALSE	0			30.73	1	64	67.46	mRNA		26
Cybb	NM_007807.5	Endogenous						FALSE	0			149.91	1	311	73.08	mRNA		77
Dab2	NM_023118.5	Endogenous						FALSE	0			102.73	1	156	51.96	mRNA		116
Ddb2	NM_028119.5	Endogenous						FALSE	0			29.55	1	62	58.43	mRNA		30
Deptor	NM_001037937.3	Endogenous						FALSE	0			39.73	1	75	58.07	mRNA		57
Dkk1	NM_010051.3	Endogenous						FALSE	0			8.82	1	16	51.42	mRNA		11
Dll1	NM_007865.3	Endogenous						FALSE	0			87.91	1	163	59.52	mRNA		101
Dll4	NM_019454.3	Endogenous						FALSE	0			152.36	1	241	54.62	mRNA		231
Dnmt1	NM_010066.3	Endogenous						FALSE	0			469	1	938	59.5	mRNA		574
Dpp4	NM_001159543.1	Endogenous						FALSE	0			20.27	1	37	57.78	mRNA		13
Dsc3	NM_007882.3	Endogenous						FALSE	0			4.82	1	9	52.36	mRNA		6
Dtx3l	NM_001013371.2	Endogenous						FALSE	0			168.18	1	354	69.55	mRNA		89
Dtx4	NM_172442.3	Endogenous						FALSE	0			155.64	1	264	53.64	mRNA		189
Dusp1	NM_013642.3	Endogenous						FALSE	0			1056.45	1	2094	56.83	mRNA		1445
Dusp2	NM_010090.2	Endogenous						FALSE	0			34.45	1	54	52.23	mRNA		54
Dusp5	NM_001085390.1	Endogenous						FALSE	0			191.18	1	355	55.84	mRNA		225
E2f3	NM_010093.3	Endogenous						FALSE	0			72.64	1	134	56.78	mRNA		97
Edn1	NM_010104.3	Endogenous						FALSE	0			15.91	1	25	51.64	mRNA		25
Egf	NM_010113.4	Endogenous						FALSE	0			24.36	1	38	50.14	mRNA		25
Egfr	NM_207655.2	Endogenous						FALSE	0			11.36	1	23	65.06	mRNA		18
Egr1	NM_007913.5	Endogenous						FALSE	0			65.82	1	124	55.46	mRNA		94
Eif2ak2	NM_011163.4	Endogenous						FALSE	0			133.45	1	302	70	mRNA		83
Eif2b4	NM_010122.2	Endogenous						FALSE	0			267.18	1	367	50.71	mRNA		356
Eif4ebp1	NM_007918.3	Endogenous						FALSE	0			465.55	1	910	60.97	mRNA		834
Elob	NM_026305.2	Endogenous						FALSE	0			3102	1	4319	50.32	mRNA		3839
Eno1	NM_023119.2	Endogenous						FALSE	0			11683.1	1	22747	58.81	mRNA		16137
Entpd1	NM_009848.3	Endogenous						FALSE	0			13.45	1	27	58.75	mRNA		16
Eomes	NM_010136.2	Endogenous						FALSE	0			11.18	1	22	54.67	mRNA		10
Epcam	NM_008532.2	Endogenous						FALSE	0			39.73	1	72	54.73	mRNA		56
Epm2aip1	NM_175266.4	Endogenous						FALSE	0			385.64	1	624	53.01	mRNA		547
Erbb2	NM_001003817.1	Endogenous						FALSE	0			10	1	17	54.59	mRNA		15
Ero1l	NM_015774.3	Endogenous						FALSE	0			497	1	1205	68.95	mRNA		791
Esr1	NM_007956.5	Endogenous						FALSE	0			12.73	1	19	53.3	mRNA		9
Exo1	NM_012012.4	Endogenous						FALSE	0			296	1	484	53.22	mRNA		384
Ezh2	NM_007971.2	Endogenous						FALSE	0			1307.45	1	2246	53.78	mRNA		1678
F2rl1	NM_007974.4	Endogenous						FALSE	0			3.36	1	10	86.44	mRNA		10
Fadd	NM_010175.5	Endogenous						FALSE	0			40	1	68	51.78	mRNA		43
Fam124b	NM_173425.3	Endogenous						FALSE	0			6.64	1	16	65.78	mRNA		9
Fanca	NM_016925.3	Endogenous						FALSE	0			28.45	1	42	51.85	mRNA		36
Fap	NM_007986.2	Endogenous						FALSE	0			24	1	56	62.31	mRNA		56
Fas	NM_007987.2	Endogenous						FALSE	0			9.64	1	16	58.57	mRNA		16
Fasl	NM_001205243.1	Endogenous						FALSE	0			11.55	1	19	54.83	mRNA		16
Fbp1	NM_019395.3	Endogenous						FALSE	0			16.55	1	30	57.42	mRNA		15
Fcer1a	NM_010184.1	Endogenous						FALSE	0			9.45	1	16	52.75	mRNA		9
Fcgr1	NM_010186.5	Endogenous						FALSE	0			82.18	1	157	66.12	mRNA		59
Fcgr2b	NM_001077189.1	Endogenous						FALSE	0			186.09	1	392	65.26	mRNA		169
Fcgr3	NM_010188.5	Endogenous						FALSE	0			76.82	1	157	64.44	mRNA		65
Fcgr4	NM_144559.1	Endogenous						FALSE	0			175.09	1	344	67.24	mRNA		96
Fcgrt	NM_010189.3	Endogenous						FALSE	0			56.73	1	99	58.24	mRNA		73
Fcnb	NM_010190.1	Endogenous						FALSE	0			6.82	1	11	51.15	mRNA		9
Fcrlb	NM_001029984.2	Endogenous						FALSE	0			6.09	1	14	60.75	mRNA		6
Fgf13	NM_010200.2	Endogenous						FALSE	0			36.82	1	70	61.05	mRNA		35
Fgf18	NM_008005.2	Endogenous						FALSE	0			28.91	1	46	53.4	mRNA		42
Fgf9	NM_013518.4	Endogenous						FALSE	0			14.18	1	23	54.24	mRNA		22
Fgfr1	NM_010206.2	Endogenous						FALSE	0			25.91	1	54	64.5	mRNA		54
Flnb	NM_134080.1	Endogenous						FALSE	0			362.91	1	700	57.96	mRNA		537
Flt1	NM_010228.3	Endogenous						FALSE	0			121	1	236	65.31	mRNA		236
Fosl1	NM_010235.2	Endogenous						FALSE	0			9.18	1	19	62.34	mRNA		19
Foxp3	NM_054039.2	Endogenous						FALSE	0			8.64	1	16	61.77	mRNA		14
Fpr1	NM_013521.2	Endogenous						FALSE	0			19.36	1	29	50.61	mRNA		16
Fpr3	NM_008042.2	Endogenous						FALSE	0			5.91	1	10	51.58	mRNA		5
Fstl3	NM_031380.2	Endogenous						FALSE	0			9.64	1	16	51.11	mRNA		16
Fut4	NM_010242.3	Endogenous						FALSE	0			24.27	1	41	53.27	mRNA		41
Fyn	NM_008054.2	Endogenous						FALSE	0			181.82	1	293	52.77	mRNA		220
Fzd8	NM_008058.2	Endogenous						FALSE	0			26.91	1	41	50.48	mRNA		41
Fzd9	NM_010246.1	Endogenous						FALSE	0			49.64	1	85	55.81	mRNA		85
Gas1	NM_008086.1	Endogenous						FALSE	0			33.36	1	102	79.55	mRNA		102
Gata3	NM_008091.3	Endogenous						FALSE	0			6.55	1	9	43.41	mRNA		7
Gbp2	NM_010260.1	Endogenous						FALSE	0			479.18	1	1242	77.4	mRNA		418
Gbp2b	NM_010259.2	Endogenous						FALSE	0			21.64	1	52	90.43	mRNA		14
Gbp3	NM_018734.3	Endogenous						FALSE	0			259.45	1	689	80.84	mRNA		126
Ghr	NM_001048147.1	Endogenous						FALSE	0			214.18	1	378	54.67	mRNA		292
Gimap4	NM_001243199.1	Endogenous						FALSE	0			111.73	1	180	55.54	mRNA		138
Gimap6	NM_153175.3	Endogenous						FALSE	0			62.82	1	98	51.52	mRNA		84
Gli1	NM_010296.2	Endogenous						FALSE	0			4.36	1	10	68.96	mRNA		1
Gls	NM_001081081.2	Endogenous						FALSE	0			312.91	1	530	60.23	mRNA		530
Glud1	NM_008133.4	Endogenous						FALSE	0			1035.36	1	1483	50.94	mRNA		1483
Glul	NM_008131.3	Endogenous						FALSE	0			826.36	1	1257	53.89	mRNA		943
Gm5150	NM_001081687.1	Endogenous						FALSE	0			13.91	1	29	64.98	mRNA		7
Gmip	NM_198101.1	Endogenous						FALSE	0			98.45	1	139	51.36	mRNA		113
Gng4	NM_010317.2	Endogenous						FALSE	0			819.36	1	1399	54.06	mRNA		1140
Got1	NM_010324.2	Endogenous						FALSE	0			1409.45	1	2171	51.74	mRNA		1811
Got2	NM_010325.2	Endogenous						FALSE	0			3249.64	1	5116	52.78	mRNA		4106
Gpc4	NM_008150.2	Endogenous						FALSE	0			43.18	1	70	54.32	mRNA		54
Gpr160	NM_001134386.1	Endogenous						FALSE	0			19.27	1	35	56.61	mRNA		35
Gpsm3	NM_134116.5	Endogenous						FALSE	0			41.55	1	78	58.38	mRNA		34
Gzma	NM_010370.2	Endogenous						FALSE	0			406.73	1	1599	113.09	mRNA		65
Gzmb	NM_013542.2	Endogenous						FALSE	0			31.82	1	101	88.61	mRNA		17
Gzme	NM_010373.3	Endogenous						FALSE	0			13.36	1	22	50.67	mRNA		22
H2-Aa	NM_010378.2	Endogenous						FALSE	0			2433.36	1	7369	88.57	mRNA		1431
H2-Ab1	NM_207105.3	Endogenous						FALSE	0			2506.45	1	7528	87.29	mRNA		1434
H2-D1	NM_010380.3	Endogenous						FALSE	0			4654.18	1	8374	64.99	mRNA		2673
H2-DMa	NM_010386.4	Endogenous						FALSE	0			49.18	1	138	82.42	mRNA		40
H2-DMb1	NM_010387.2	Endogenous						FALSE	0			90.45	1	296	95.42	mRNA		52
H2-DMb2	NM_010388.4	Endogenous						FALSE	0			16.09	1	42	72.98	mRNA		15
H2-Eb1	NM_010382.2	Endogenous						FALSE	0			536.36	1	1493	83.61	mRNA		369
H2-K1	NM_001001892.2	Endogenous						FALSE	0			3724.27	1	6780	67.32	mRNA		1837
H2-M3	NM_013819.2	Endogenous						FALSE	0			62.27	1	127	67.71	mRNA		32
H2-Ob	NM_010389.3	Endogenous						FALSE	0			11.73	1	23	58.47	mRNA		14
H2-Pa	ENSMUST00000182803.1	Endogenous						FALSE	0			4.27	1	7	44.52	mRNA		6
H2-Q1	NM_010390.3	Endogenous						FALSE	0			4.82	1	11	72.98	mRNA		9
H2-Q10	NM_010391.4	Endogenous						FALSE	0			16.64	1	30	54.52	mRNA		21
H2-Q2	NM_010392.2	Endogenous						FALSE	0			16.82	1	25	51.75	mRNA		25
H2-T23	NM_010398.3	Endogenous						FALSE	0			465.45	1	1047	71.73	mRNA		261
H2afx	NM_010436.2	Endogenous						FALSE	0			1312.64	1	1890	51.78	mRNA		1765
Havcr2	NM_134250.2	Endogenous						FALSE	0			5.18	1	10	61.52	mRNA		5
Hc	NM_010406.2	Endogenous						FALSE	0			3.55	1	7	54.05	mRNA		4
Hck	NM_010407.3	Endogenous						FALSE	0			51	1	102	67.11	mRNA		34
Hdac11	NM_144919.2	Endogenous						FALSE	0			158.45	1	260	54.41	mRNA		189
Hdac3	NM_010411.2	Endogenous						FALSE	0			159.91	1	229	50.74	mRNA		214
Hdac4	XM_006529302.1	Endogenous						FALSE	0			51.64	1	103	58.98	mRNA		64
Hdac5	NM_010412.3	Endogenous						FALSE	0			209.64	1	389	56.43	mRNA		308
Hdc	NM_008230.6	Endogenous						FALSE	0			6.45	1	12	58.94	mRNA		6
Hells	NM_008234.3	Endogenous						FALSE	0			438.45	1	819	56.67	mRNA		533
Herc6	NM_025992.2	Endogenous						FALSE	0			94.91	1	177	61.19	mRNA		77
Hes1	NM_008235.2	Endogenous						FALSE	0			43.18	1	76	55.56	mRNA		76
Hey1	NM_010423.2	Endogenous						FALSE	0			103.55	1	209	58.8	mRNA		165
Hif1a	NM_010431.2	Endogenous						FALSE	0			144.64	1	207	50.65	mRNA		185
Hk1	NM_001146100.1	Endogenous						FALSE	0			177.91	1	338	56.71	mRNA		245
Hk2	NM_013820.3	Endogenous						FALSE	0			62	1	107	62.63	mRNA		106
Hmga1	NM_001166545.1	Endogenous						FALSE	0			310.55	1	480	53.65	mRNA		435
Hmgb1	NM_010439.3	Endogenous						FALSE	0			2194.45	1	3073	50.24	mRNA		2749
Hnf1a	NM_009327.1	Endogenous						FALSE	0			3.36	1	9	70.7	mRNA		2
Hras	NM_001130443.1	Endogenous						FALSE	0			14.27	1	22	51.49	mRNA		19
Hsd11b1	NM_001044751.1	Endogenous						FALSE	0			60.55	1	102	58.62	mRNA		74
Icam1	NM_010493.2	Endogenous						FALSE	0			54.64	1	96	56.73	mRNA		48
Icam2	NM_010494.1	Endogenous						FALSE	0			56.64	1	85	51.13	mRNA		85
Icam5	NM_008319.2	Endogenous						FALSE	0			22.45	1	38	51.41	mRNA		24
Icos	NM_017480.1	Endogenous						FALSE	0			24.64	1	37	50.74	mRNA		35
Icosl	NM_015790.3	Endogenous						FALSE	0			27.55	1	55	57.64	mRNA		24
Id4	NM_031166.2	Endogenous						FALSE	0			1218.09	1	1989	58.33	mRNA		1247
Ido1	NM_008324.2	Endogenous						FALSE	0			10.18	1	21	58.41	mRNA		21
Ier3	NM_133662.2	Endogenous						FALSE	0			26.36	1	94	97.63	mRNA		94
Ifi203	NM_001045481.1	Endogenous						FALSE	0			32	1	65	65.21	mRNA		34
Ifi27	NM_026790.2	Endogenous						FALSE	0			2002.73	1	4241	78.54	mRNA		883
Ifi35	NM_027320.4	Endogenous						FALSE	0			467.45	1	995	71.48	mRNA		230
Ifih1	NM_027835.3	Endogenous						FALSE	0			104.91	1	232	71.26	mRNA		56
Ifit1	NM_008331.2	Endogenous						FALSE	0			50	1	122	97.88	mRNA		10
Ifit2	NM_008332.2	Endogenous						FALSE	0			220.09	1	440	62.42	mRNA		153
Ifit3	NM_010501.1	Endogenous						FALSE	0			62.82	1	123	77.97	mRNA		47
Ifitm1	NM_001112715.1	Endogenous						FALSE	0			13.82	1	27	57.06	mRNA		14
Ifitm2	NM_030694.1	Endogenous						FALSE	0			718	1	1024	51.3	mRNA		891
Ifna1	NM_010502.2	Endogenous						FALSE	0			15.91	1	27	51.79	mRNA		27
Ifnar1	NM_010508.1	Endogenous						FALSE	0			366.45	1	597	52.31	mRNA		462
Ifng	NM_008337.1	Endogenous						FALSE	0			8.55	1	17	62.88	mRNA		8
Ifngr1	NM_010511.2	Endogenous						FALSE	0			190.55	1	269	51.07	mRNA		246
Ifngr2	NM_008338.3	Endogenous						FALSE	0			190.73	1	268	51.58	mRNA		255
Igf2r	NM_010515.2	Endogenous						FALSE	0			337.55	1	664	59.15	mRNA		481
Ihh	NM_010544.2	Endogenous						FALSE	0			17.55	1	27	53.12	mRNA		21
Ikbkb	NM_010546.2	Endogenous						FALSE	0			86.18	1	130	52.64	mRNA		130
Ikbkg	NM_001161423.1	Endogenous						FALSE	0			255.55	1	361	50.91	mRNA		343
Ikzf1	NM_009578.2	Endogenous						FALSE	0			13.82	1	28	68.18	mRNA		13
Ikzf2	NM_011770.4	Endogenous						FALSE	0			23.55	1	43	54.57	mRNA		24
Ikzf3	NM_011771.1	Endogenous						FALSE	0			12	1	22	65.3	mRNA		7
Il10	NM_010548.1	Endogenous						FALSE	0			7.55	1	15	55.08	mRNA		12
Il10ra	NM_008348.2	Endogenous						FALSE	0			29.18	1	61	68.19	mRNA		20
Il11	NM_008350.2	Endogenous						FALSE	0			10.55	1	18	54.04	mRNA		18
Il11ra1	NM_010549.3	Endogenous						FALSE	0			12.45	1	24	56.25	mRNA		20
Il12rb2	NM_008354.3	Endogenous						FALSE	0			6.27	1	12	60.53	mRNA		4
Il15	NM_008357.2	Endogenous						FALSE	0			9.27	1	16	55.64	mRNA		14
Il16	NM_010551.3	Endogenous						FALSE	0			25.73	1	43	51.07	mRNA		32
Il17a	NM_010552.3	Endogenous						FALSE	0			11.82	1	21	54.42	mRNA		17
Il18	NM_008360.1	Endogenous						FALSE	0			30.45	1	56	56.46	mRNA		35
Il18bp	NM_010531.1	Endogenous						FALSE	0			164.18	1	363	65.05	mRNA		119
Il18r1	NM_001161842.1	Endogenous						FALSE	0			10.73	1	22	61.85	mRNA		12
Il1a	NM_010554.4	Endogenous						FALSE	0			13.45	1	24	57.8	mRNA		14
Il1b	NM_008361.3	Endogenous						FALSE	0			30.55	1	53	58.2	mRNA		33
Il1r2	NM_010555.4	Endogenous						FALSE	0			21.09	1	31	50.15	mRNA		31
Il1rn	NM_001039701.3	Endogenous						FALSE	0			45	1	85	60.74	mRNA		52
Il2	NM_008366.3	Endogenous						FALSE	0			4.64	1	10	54.8	mRNA		10
Il21r	NM_021887.1	Endogenous						FALSE	0			10	1	23	75.89	mRNA		3
Il22ra1	NM_178257.1	Endogenous						FALSE	0			17.64	1	28	54.11	mRNA		28
Il23r	NM_144548.1	Endogenous						FALSE	0			9.45	1	15	49.69	mRNA		12
Il24	NM_053095.2	Endogenous						FALSE	0			6.55	1	12	64.59	mRNA		1
Il2ra	NM_008367.2	Endogenous						FALSE	0			12.36	1	29	71.46	mRNA		12
Il2rb	NM_008368.3	Endogenous						FALSE	0			40.82	1	85	80.24	mRNA		21
Il2rg	NM_013563.3	Endogenous						FALSE	0			93.91	1	165	64.46	mRNA		60
Il33	NM_133775.1	Endogenous						FALSE	0			23.73	1	47	57.57	mRNA		33
Il34	NM_001135100.2	Endogenous						FALSE	0			10.09	1	18	54	mRNA		12
Il4	NM_021283.1	Endogenous						FALSE	0			5.91	1	11	58.84	mRNA		11
Il6	NM_031168.1	Endogenous						FALSE	0			5.64	1	10	58.99	mRNA		7
Il6ra	NM_010559.2	Endogenous						FALSE	0			15.73	1	27	59.11	mRNA		20
Il7r	NM_008372.3	Endogenous						FALSE	0			21.27	1	36	54.05	mRNA		22
Inhba	NM_008380.2	Endogenous						FALSE	0			27.09	1	56	63.15	mRNA		56
Irf1	NM_008390.2	Endogenous						FALSE	0			473.82	1	1127	76.5	mRNA		262
Irf2	NM_008391.4	Endogenous						FALSE	0			164.18	1	305	55.01	mRNA		198
Irf3	NM_016849.4	Endogenous						FALSE	0			129.45	1	189	50.92	mRNA		145
Irf4	NM_013674.1	Endogenous						FALSE	0			6.73	1	13	53.63	mRNA		6
Irf5	NM_001252382.1	Endogenous						FALSE	0			44.82	1	88	67.74	mRNA		34
Irf7	NM_016850.2	Endogenous						FALSE	0			97	1	249	96.25	mRNA		16
Irf8	NM_008320.3	Endogenous						FALSE	0			170.82	1	425	76.94	mRNA		101
Irf9	NM_008394.2	Endogenous						FALSE	0			256.73	1	516	72.52	mRNA		124
Isg15	NM_015783.3	Endogenous						FALSE	0			247.45	1	671	97.4	mRNA		67
Itga1	NM_001033228.3	Endogenous						FALSE	0			14.82	1	26	56.53	mRNA		26
Itga2	NM_008396.2	Endogenous						FALSE	0			14.73	1	23	55	mRNA		20
Itga4	NM_010576.3	Endogenous						FALSE	0			58.91	1	108	56.4	mRNA		76
Itga6	NM_008397.4	Endogenous						FALSE	0			182.73	1	337	55.75	mRNA		237
Itgae	NM_008399.1	Endogenous						FALSE	0			9.73	1	18	62.21	mRNA		8
Itgal	NM_008400.2	Endogenous						FALSE	0			30.27	1	62	61.18	mRNA		29
Itgam	NM_001082960.1	Endogenous						FALSE	0			38.64	1	77	60.54	mRNA		38
Itgav	NM_008402.3	Endogenous						FALSE	0			107.73	1	183	56.83	mRNA		169
Itgax	NM_021334.2	Endogenous						FALSE	0			30.91	1	51	55.56	mRNA		34
Itgb2	NM_008404.4	Endogenous						FALSE	0			87.36	1	179	69.46	mRNA		46
Itgb3	NM_016780.2	Endogenous						FALSE	0			32.36	1	85	71.3	mRNA		85
Itgb8	NM_177290.3	Endogenous						FALSE	0			19.18	1	29	51.76	mRNA		29
Itpk1	NM_172584.3	Endogenous						FALSE	0			459.27	1	814	54.74	mRNA		576
Jag1	NM_013822.5	Endogenous						FALSE	0			88.27	1	146	55.08	mRNA		114
Jag2	NM_010588.2	Endogenous						FALSE	0			211.73	1	395	56.09	mRNA		272
Jak1	NM_146145.2	Endogenous						FALSE	0			421.18	1	772	55.45	mRNA		438
Jak2	NM_008413.3	Endogenous						FALSE	0			66.91	1	125	55.77	mRNA		83
Jak3	NM_010589.6	Endogenous						FALSE	0			36	1	57	52.2	mRNA		40
Jup	NM_010593.2	Endogenous						FALSE	0			7.09	1	15	65.98	mRNA		10
Kat2b	NM_020005.3	Endogenous						FALSE	0			207.64	1	368	54.05	mRNA		228
Kdr	NM_010612.2	Endogenous						FALSE	0			67.09	1	122	59.57	mRNA		105
Kif2c	NM_134471.4	Endogenous						FALSE	0			314.55	1	512	55.82	mRNA		424
Kir3dl1	NM_177749.3	Endogenous						FALSE	0			4.27	1	6	45.73	mRNA		5
Kir3dl2	NM_177748.2	Endogenous						FALSE	0			14.18	1	26	60.56	mRNA		23
Kit	NM_001122733.1	Endogenous						FALSE	0			38.73	1	75	56.53	mRNA		58
Klra1	NM_016659.3	Endogenous						FALSE	0			5.73	1	14	65.37	mRNA		14
Klrb1	NM_001099918.1	Endogenous						FALSE	0			3.82	1	9	74.83	mRNA		6
Klrd1	NM_010654.2	Endogenous						FALSE	0			47.82	1	144	86.75	mRNA		25
Klrg1	NM_016970.1	Endogenous						FALSE	0			23.91	1	37	53.71	mRNA		31
Klrk1	NM_001083322.1	Endogenous						FALSE	0			38.73	1	83	70.91	mRNA		29
Kras	NM_021284.5	Endogenous						FALSE	0			224.55	1	391	53.02	mRNA		265
Lag3	NM_008479.2	Endogenous						FALSE	0			69.91	1	131	56.98	mRNA		77
Lair1	NM_001113474.1	Endogenous						FALSE	0			38.45	1	64	60.09	mRNA		32
Lama1	NM_008480.2	Endogenous						FALSE	0			7.09	1	13	53.31	mRNA		11
Lamb3	NM_008484.2	Endogenous						FALSE	0			2	1	4	54.77	mRNA		3
Lamc2	NM_008485.3	Endogenous						FALSE	0			7.45	1	13	51.38	mRNA		10
Lck	NM_001162433.1	Endogenous						FALSE	0			46.73	1	86	56.33	mRNA		60
Ldha	NM_010699.2	Endogenous						FALSE	0			17719.3	1	31030	54.9	mRNA		24456
Ldhb	NM_008492.2	Endogenous						FALSE	0			68.36	1	112	54.15	mRNA		87
Lgals9	NM_010708.1	Endogenous						FALSE	0			221.55	1	417	69.82	mRNA		140
Lif	NM_008501.2	Endogenous						FALSE	0			24.82	1	49	57.43	mRNA		37
Lilra5	NM_001081239.2	Endogenous						FALSE	0			11.45	1	27	70.75	mRNA		7
Lilrb4a	NM_013532.3	Endogenous						FALSE	0			113	1	247	68.21	mRNA		70
Loxl2	NM_033325.2	Endogenous						FALSE	0			70.64	1	124	60.05	mRNA		124
Ltb	NM_008518.2	Endogenous						FALSE	0			21.45	1	46	60.64	mRNA		20
Ly6c1	NM_010741.3	Endogenous						FALSE	0			260.09	1	537	68.41	mRNA		277
Ly6g	XM_909927.2	Endogenous						FALSE	0			11.73	1	17	50.03	mRNA		17
Ly9	NM_008534.2	Endogenous						FALSE	0			24.36	1	50	70.02	mRNA		6
Ly96	NM_016923.2	Endogenous						FALSE	0			49.18	1	72	51.47	mRNA		72
Lyz1	NM_013590.3	Endogenous						FALSE	0			2157.27	1	5314	70.92	mRNA		2189
Magea1	NM_020015.2	Endogenous						FALSE	0			5.55	1	12	56.08	mRNA		12
Magea3	NM_020017.2	Endogenous						FALSE	0			8.18	1	15	68.67	mRNA		15
Magea4	NM_020280.2	Endogenous						FALSE	0			14.45	1	23	49.34	mRNA		19
Mageb4	NM_001033492.2	Endogenous						FALSE	0			8	1	15	56.18	mRNA		10
Maml2	NM_001013813.3	Endogenous						FALSE	0			22.82	1	34	50.38	mRNA		25
Map3k12	NM_001163643.1	Endogenous						FALSE	0			161	1	286	54.37	mRNA		178
Map3k5	NM_008580.4	Endogenous						FALSE	0			127	1	222	55.71	mRNA		144
Map3k7	NM_172688.2	Endogenous						FALSE	0			963.09	1	1652	53.71	mRNA		1097
Map3k8	NM_007746.2	Endogenous						FALSE	0			17.64	1	29	56.89	mRNA		26
Mapk10	NM_009158.2	Endogenous						FALSE	0			141.45	1	248	54.93	mRNA		187
Marco	NM_010766.2	Endogenous						FALSE	0			20.09	1	53	72.38	mRNA		7
Mb21d1	NM_173386.4	Endogenous						FALSE	0			12.45	1	25	59.26	mRNA		20
Mdm2	NM_010786.3	Endogenous						FALSE	0			221	1	346	51.18	mRNA		264
Melk	NM_010790.2	Endogenous						FALSE	0			312.18	1	562	55.3	mRNA		385
Met	NM_008591.2	Endogenous						FALSE	0			29.27	1	60	59.15	mRNA		46
Mfge8	NM_008594.2	Endogenous						FALSE	0			71	1	120	52.52	mRNA		120
Mfng	NM_008595.2	Endogenous						FALSE	0			586.73	1	808	50.9	mRNA		752
Mgmt	NM_008598.2	Endogenous						FALSE	0			12.64	1	21	54.86	mRNA		16
Mill2	NM_153760.2	Endogenous						FALSE	0			5.09	1	9	63.62	mRNA		9
Mki67	NM_001081117.2	Endogenous						FALSE	0			5725.55	1	13229	67.33	mRNA		7007
Mlana	NM_029993.1	Endogenous						FALSE	0			16	1	27	55.76	mRNA		24
Mlh1	NM_026810.2	Endogenous						FALSE	0			161.27	1	238	51.3	mRNA		226
Mmp12	NM_008605.3	Endogenous						FALSE	0			237.91	1	423	60.65	mRNA		386
Mmp13	NM_008607.1	Endogenous						FALSE	0			81.55	1	204	70.66	mRNA		204
Mmp1a	NM_032006.3	Endogenous						FALSE	0			5.73	1	11	65.37	mRNA		10
Mmp7	NM_010810.4	Endogenous						FALSE	0			7.36	1	13	60.21	mRNA		6
Mmp9	NM_013599.2	Endogenous						FALSE	0			15.36	1	26	56.99	mRNA		26
Mmrn2	NM_153127.3	Endogenous						FALSE	0			53.09	1	87	54.51	mRNA		74
Mrc1	NM_008625.2	Endogenous						FALSE	0			96.55	1	176	63.93	mRNA		80
Mre11a	NM_018736.2	Endogenous						FALSE	0			300.09	1	489	54	mRNA		390
Ms4a1	NM_007641.5	Endogenous						FALSE	0			19.36	1	35	54.72	mRNA		20
Ms4a2	NM_001276330.1	Endogenous						FALSE	0			5.82	1	10	54.79	mRNA		9
Ms4a4a	XM_003086124.1	Endogenous						FALSE	0			68.91	1	122	60.13	mRNA		66
Ms4a6b	NM_027209.3	Endogenous						FALSE	0			118.55	1	288	75.12	mRNA		64
Msh2	NM_008628.2	Endogenous						FALSE	0			481.55	1	830	54.59	mRNA		652
Msh6	NM_010830.1	Endogenous						FALSE	0			1047.27	1	1829	54.38	mRNA		1318
Mtor	NM_020009.2	Endogenous						FALSE	0			157.36	1	282	57.41	mRNA		216
Mx1	NM_010846.1	Endogenous						FALSE	0			48.55	1	86	57.4	mRNA		64
Mxi1	NM_001008542.2	Endogenous						FALSE	0			1490.45	1	2568	54.65	mRNA		2014
Myc	NM_001177354.1	Endogenous						FALSE	0			5142.91	1	8684	55.82	mRNA		7470
Myct1	NM_026793.2	Endogenous						FALSE	0			29.18	1	62	60.02	mRNA		62
Myd88	NM_010851.2	Endogenous						FALSE	0			46.82	1	82	57.64	mRNA		43
Nbn	NM_013752.3	Endogenous						FALSE	0			367.36	1	624	52.52	mRNA		486
Ncam1	NM_001113204.1	Endogenous						FALSE	0			75.18	1	165	62.1	mRNA		106
Ncr1	NM_010746.3	Endogenous						FALSE	0			22.36	1	38	57.24	mRNA		25
Ndufa4l2	NM_001098789.1	Endogenous						FALSE	0			83.36	1	171	60.52	mRNA		124
Nectin1	NM_021424.2	Endogenous						FALSE	0			63.91	1	99	53.81	mRNA		88
Nectin2	NM_008990.3	Endogenous						FALSE	0			99	1	169	52.59	mRNA		134
Neil1	NM_028347.2	Endogenous						FALSE	0			58.82	1	91	51.34	mRNA		65
Nf1	NM_010897.2	Endogenous						FALSE	0			174.18	1	382	65.22	mRNA		238
Nfam1	NM_028728.2	Endogenous						FALSE	0			13.45	1	29	68.39	mRNA		8
Nfatc2	NM_001136073.2	Endogenous						FALSE	0			31.36	1	54	56.61	mRNA		38
Nfil3	NM_017373.3	Endogenous						FALSE	0			145.18	1	296	59.48	mRNA		202
Nfkb1	NM_008689.2	Endogenous						FALSE	0			91	1	147	53.06	mRNA		100
Nfkb2	NM_019408.3	Endogenous						FALSE	0			11.64	1	17	51.6	mRNA		16
Nfkbia	NM_010907.2	Endogenous						FALSE	0			549.73	1	1022	55.57	mRNA		603
Nfkbie	NM_008690.3	Endogenous						FALSE	0			31.64	1	48	51.71	mRNA		40
Ngfr	NM_033217.3	Endogenous						FALSE	0			6.45	1	12	55.15	mRNA		11
Nid2	NM_008695.2	Endogenous						FALSE	0			23	1	54	67.47	mRNA		54
Nkg7	NM_024253.4	Endogenous						FALSE	0			47	1	113	77.83	mRNA		18
Nlrc5	NM_001033207.3	Endogenous						FALSE	0			326.64	1	756	72.65	mRNA		164
Nlrp3	NM_145827.3	Endogenous						FALSE	0			9.82	1	17	53.08	mRNA		10
Nod2	NM_145857.2	Endogenous						FALSE	0			6.64	1	14	65.08	mRNA		6
Nos2	NM_010927.3	Endogenous						FALSE	0			52	1	78	52.53	mRNA		78
Notch1	NM_008714.3	Endogenous						FALSE	0			18.18	1	31	63.99	mRNA		31
Notch2	NM_010928.1	Endogenous						FALSE	0			37.64	1	86	62.18	mRNA		33
Nras	NM_010937.2	Endogenous						FALSE	0			444.27	1	745	53.8	mRNA		565
Nt5e	NM_011851.4	Endogenous						FALSE	0			30.91	1	52	52.91	mRNA		44
Oas1a	NM_145211.2	Endogenous						FALSE	0			115.82	1	278	90.07	mRNA		24
Oas2	NM_145227.3	Endogenous						FALSE	0			18	1	36	62.31	mRNA		13
Oas3	NM_145226.2	Endogenous						FALSE	0			6	1	11	52.17	mRNA		5
Oasl1	NM_145209.3	Endogenous						FALSE	0			34.55	1	75	76.79	mRNA		15
Olfml2b	NM_177068.4	Endogenous						FALSE	0			113.64	1	173	52.52	mRNA		173
Olr1	NM_001301094.1	Endogenous						FALSE	0			15.73	1	22	47.84	mRNA		19
Otoa	NM_139310.1	Endogenous						FALSE	0			17.45	1	31	55.57	mRNA		19
P2ry13	NM_028808.3	Endogenous						FALSE	0			19.82	1	41	61.3	mRNA		12
P4ha1	NM_011030.1	Endogenous						FALSE	0			584.91	1	1237	60.52	mRNA		804
P4ha2	NM_001136076.2	Endogenous						FALSE	0			377.27	1	761	64.59	mRNA		634
Palmd	NM_023245.3	Endogenous						FALSE	0			73.91	1	117	53.06	mRNA		98
Parp12	NM_172893.3	Endogenous						FALSE	0			279.82	1	492	62.24	mRNA		187
Parp4	NM_001145978.2	Endogenous						FALSE	0			77.73	1	133	53.88	mRNA		79
Parp9	NM_030253.2	Endogenous						FALSE	0			201.55	1	401	72.06	mRNA		108
Pcdhb11	NM_053136.3	Endogenous						FALSE	0			24.82	1	39	54.77	mRNA		39
Pck2	NM_028994.2	Endogenous						FALSE	0			249.09	1	431	55.19	mRNA		404
Pcx	NM_008797.3	Endogenous						FALSE	0			53.73	1	79	50.97	mRNA		68
Pdcd1	NM_008798.1	Endogenous						FALSE	0			11.91	1	27	81.45	mRNA		7
Pdcd1lg2	NM_021396.2	Endogenous						FALSE	0			14.09	1	35	70.36	mRNA		9
Pdgfa	XM_006504659.3	Endogenous						FALSE	0			8.64	1	14	55.11	mRNA		11
Pdgfb	NM_011057.3	Endogenous						FALSE	0			65.91	1	106	54.42	mRNA		106
Pdgfrb	NM_001146268.1	Endogenous						FALSE	0			34.64	1	100	76.37	mRNA		100
Pdk1	NM_172665.5	Endogenous						FALSE	0			1669.73	1	3212	57.48	mRNA		2337
Pdzk1ip1	NM_026018.3	Endogenous						FALSE	0			10.27	1	16	49.84	mRNA		11
Pecam1	NM_008816.2	Endogenous						FALSE	0			129.73	1	233	57.72	mRNA		233
Pf4	NM_019932.4	Endogenous						FALSE	0			34	1	58	54.09	mRNA		40
Pfkfb3	NM_133232.2	Endogenous						FALSE	0			505.09	1	1230	68.58	mRNA		690
Pfkm	NM_001163487.1	Endogenous						FALSE	0			84.82	1	152	58.77	mRNA		99
Pgpep1	NM_023217.4	Endogenous						FALSE	0			23.45	1	45	57.31	mRNA		31
Pias4	NM_021501.4	Endogenous						FALSE	0			93.09	1	144	53.16	mRNA		126
Pik3ca	NM_008839.2	Endogenous						FALSE	0			480.09	1	922	56.98	mRNA		623
Pik3cd	XM_003945690.1	Endogenous						FALSE	0			33.64	1	57	58.72	mRNA		23
Pik3cg	NM_001146200.1	Endogenous						FALSE	0			26.36	1	55	61.52	mRNA		26
Pik3r1	NM_001077495.1	Endogenous						FALSE	0			304.73	1	580	56.25	mRNA		359
Pik3r2	NM_008841.2	Endogenous						FALSE	0			706.36	1	1143	53.78	mRNA		899
Pik3r5	NM_177320.2	Endogenous						FALSE	0			10.18	1	17	54.12	mRNA		11
Pirb	NM_011095.2	Endogenous						FALSE	0			41.82	1	68	59.8	mRNA		28
Pkm	NM_001253883.1	Endogenous						FALSE	0			769.45	1	1276	53.5	mRNA		979
Pkp3	NM_019762.2	Endogenous						FALSE	0			17.55	1	32	57.75	mRNA		20
Pla1a	NM_134102.4	Endogenous						FALSE	0			24.91	1	60	65.88	mRNA		22
Pla2g2a	NM_001082531.1	Endogenous						FALSE	0			4.27	1	8	53.46	mRNA		4
Plod2	NM_001142916.1	Endogenous						FALSE	0			311.18	1	565	55.81	mRNA		477
Pms2	NM_008886.2	Endogenous						FALSE	0			134.27	1	200	51.94	mRNA		183
Pnoc	NM_001205075.1	Endogenous						FALSE	0			6.55	1	13	59.31	mRNA		6
Pold1	NM_011131.3	Endogenous						FALSE	0			313.36	1	508	53.96	mRNA		431
Pparg	NM_011146.3	Endogenous						FALSE	0			9.82	1	18	60.91	mRNA		10
Ppargc1b	NM_133249.2	Endogenous						FALSE	0			44.91	1	84	59.85	mRNA		65
Ppl	NM_008909.2	Endogenous						FALSE	0			4	1	8	55.9	mRNA		5
Prdm1	NM_007548.3	Endogenous						FALSE	0			20.91	1	32	53.23	mRNA		29
Prf1	NM_011073.2	Endogenous						FALSE	0			13.27	1	31	72.98	mRNA		7
Prkaa2	NM_178143.1	Endogenous						FALSE	0			135.27	1	225	54.84	mRNA		205
Prkacb	NM_011100.3	Endogenous						FALSE	0			1896.55	1	3124	53.26	mRNA		2583
Prkca	NM_011101.3	Endogenous						FALSE	0			66.64	1	130	59.72	mRNA		71
Prkx	NM_016979.1	Endogenous						FALSE	0			206.45	1	370	54.15	mRNA		245
Prlr	NM_011169.5	Endogenous						FALSE	0			13.36	1	22	52.09	mRNA		13
Prom1	NM_001163577.1	Endogenous						FALSE	0			25.36	1	44	58.27	mRNA		24
Prr5	NM_146061.4	Endogenous						FALSE	0			21.91	1	42	58.18	mRNA		42
Psmb10	NM_013640.3	Endogenous						FALSE	0			131.82	1	321	74.84	mRNA		85
Psmb5	NM_011186.1	Endogenous						FALSE	0			1240.73	1	1694	50.68	mRNA		1694
Psmb8	NM_010724.2	Endogenous						FALSE	0			1057.45	1	2294	77.83	mRNA		330
Psmb9	NM_013585.2	Endogenous						FALSE	0			1463.45	1	3200	77.14	mRNA		496
Ptcd2	NM_026873.2	Endogenous						FALSE	0			421.36	1	626	51.14	mRNA		561
Pten	NM_008960.2	Endogenous						FALSE	0			218.91	1	390	58.08	mRNA		316
Ptger4	NM_001136079.1	Endogenous						FALSE	0			22.55	1	37	51.36	mRNA		26
Ptgs2	NM_011198.4	Endogenous						FALSE	0			19.91	1	49	78.83	mRNA		49
Ptpn11	NM_011202.3	Endogenous						FALSE	0			723	1	1327	56.4	mRNA		893
Ptprc	NM_001111316.2	Endogenous						FALSE	0			137.45	1	286	66.72	mRNA		85
Pvr	NM_027514.2	Endogenous						FALSE	0			19.73	1	34	56.27	mRNA		34
Pvrig	XM_011240963.2	Endogenous						FALSE	0			18.45	1	39	60.46	mRNA		12
Rad50	NM_009012.2	Endogenous						FALSE	0			176.73	1	299	55.44	mRNA		211
Rad51	NM_011234.4	Endogenous						FALSE	0			614.27	1	958	51.63	mRNA		773
Rad51c	NM_053269.3	Endogenous						FALSE	0			181	1	343	56.45	mRNA		241
Rasal1	NM_013832.4	Endogenous						FALSE	0			17.27	1	26	50.74	mRNA		26
Rasgrf1	NM_011245.2	Endogenous						FALSE	0			8.82	1	17	60.82	mRNA		12
Rb1	NM_009029.2	Endogenous						FALSE	0			374.82	1	642	54.94	mRNA		481
Rbl2	NM_011250.4	Endogenous						FALSE	0			165.55	1	263	51.8	mRNA		199
Rela	NM_009045.4	Endogenous						FALSE	0			231.73	1	397	54.88	mRNA		311
Relb	NM_009046.2	Endogenous						FALSE	0			42.09	1	73	55.53	mRNA		37
Reln	NM_011261.2	Endogenous						FALSE	0			197.18	1	394	61.56	mRNA		330
Ren1	NM_031192.3	Endogenous						FALSE	0			6.45	1	13	63.26	mRNA		8
Rictor	NM_030168.3	Endogenous						FALSE	0			90.27	1	192	61.12	mRNA		122
Ripk1	NM_009068.3	Endogenous						FALSE	0			70.09	1	116	53.09	mRNA		60
Ripk2	NM_138952.3	Endogenous						FALSE	0			82.18	1	128	52.49	mRNA		92
Ripk3	NM_019955.1	Endogenous						FALSE	0			28.18	1	48	53.55	mRNA		34
Rnls	NM_001146342.2	Endogenous						FALSE	0			27.09	1	41	51.82	mRNA		24
Robo4	NM_028783.2	Endogenous						FALSE	0			46.27	1	84	58.53	mRNA		84
Rock1	NM_009071.2	Endogenous						FALSE	0			359.55	1	648	57.36	mRNA		505
Ror2	NM_013846.3	Endogenous						FALSE	0			55.82	1	88	52.86	mRNA		86
Rorc	NM_011281.2	Endogenous						FALSE	0			112.55	1	170	51.95	mRNA		156
Rpl23	NM_022891.3	Endogenous						FALSE	0			502.45	1	730	51.12	mRNA		661
Rpl7a	NM_013721.3	Endogenous						FALSE	0			29458.3	1	42353	51.36	mRNA		42353
Rps6kb1	NM_001114334.1	Endogenous						FALSE	0			266.55	1	419	53.79	mRNA		370
Rptor	NM_028898.2	Endogenous						FALSE	0			142.73	1	239	53.5	mRNA		165
Rrm2	NM_009104.2	Endogenous						FALSE	0			1694.73	1	3059	54.71	mRNA		1939
Rsad2	NM_021384.2	Endogenous						FALSE	0			116.36	1	289	88.84	mRNA		53
Runx3	NM_019732.2	Endogenous						FALSE	0			31.36	1	51	52.3	mRNA		42
S100a8	NM_013650.2	Endogenous						FALSE	0			9	1	20	58.37	mRNA		10
S100a9	NM_009114.2	Endogenous						FALSE	0			8	1	16	58.9	mRNA		16
Samsn1	NM_023380.2	Endogenous						FALSE	0			72.09	1	137	55.77	mRNA		98
Sbno2	NM_183426.1	Endogenous						FALSE	0			37.27	1	60	52.56	mRNA		56
Sele	NM_011345.2	Endogenous						FALSE	0			5.55	1	14	76.24	mRNA		5
Sell	XM_006496716.1	Endogenous						FALSE	0			28.64	1	66	67.75	mRNA		20
Selp	NM_011347.1	Endogenous						FALSE	0			7.82	1	13	52.06	mRNA		11
Serpina1a	NM_009243.4	Endogenous						FALSE	0			13.55	1	22	50.44	mRNA		12
Serpinb5	NM_009257.3	Endogenous						FALSE	0			8.73	1	14	52.28	mRNA		12
Serpinh1	NM_009825.2	Endogenous						FALSE	0			570.27	1	991	54.59	mRNA		991
Sfrp1	NM_013834.2	Endogenous						FALSE	0			46.82	1	64	49.78	mRNA		62
Sfrp4	NM_016687.3	Endogenous						FALSE	0			66.18	1	91	49.98	mRNA		89
Sfxn1	NM_027324.5	Endogenous						FALSE	0			802.09	1	1169	51.85	mRNA		1032
Sgk1	NM_001161849.2	Endogenous						FALSE	0			95.55	1	154	54.96	mRNA		101
Sh2d1a	NR_132588.1	Endogenous						FALSE	0			7	1	11	53.45	mRNA		9
Shc2	NM_001024539.1	Endogenous						FALSE	0			383.45	1	661	53.43	mRNA		486
Siglec1	NM_011426.3	Endogenous						FALSE	0			16.45	1	36	64.68	mRNA		15
Siglecf	NM_145581.1	Endogenous						FALSE	0			24.18	1	43	58.15	mRNA		32
Sirpa	NM_007547.2	Endogenous						FALSE	0			286.09	1	467	57.46	mRNA		254
Slamf7	NM_144539.5	Endogenous						FALSE	0			60.82	1	108	60.05	mRNA		44
Slc11a1	NM_013612.2	Endogenous						FALSE	0			103.73	1	210	69.43	mRNA		76
Slc16a1	NM_009196.4	Endogenous						FALSE	0			3.55	1	8	67.18	mRNA		4
Slc1a5	NM_009201.2	Endogenous						FALSE	0			141.36	1	237	55.35	mRNA		209
Slc2a1	NM_011400.3	Endogenous						FALSE	0			472.73	1	1051	65.02	mRNA		762
Slc7a5	NM_011404.3	Endogenous						FALSE	0			649.45	1	1062	56.15	mRNA		1062
Smad5	NM_008541.2	Endogenous						FALSE	0			1089.45	1	2046	56.97	mRNA		1390
Smap1	NM_028534.3	Endogenous						FALSE	0			488.18	1	869	54.45	mRNA		607
Snai1	NM_011427.2	Endogenous						FALSE	0			8.09	1	21	69.36	mRNA		21
Snca	NM_009221.2	Endogenous						FALSE	0			156.82	1	278	54.94	mRNA		192
Socs1	NM_009896.2	Endogenous						FALSE	0			62.82	1	150	72.76	mRNA		42
Sox10	XM_128139.6	Endogenous						FALSE	0			5.09	1	10	62.4	mRNA		3
Sox11	NM_009234.6	Endogenous						FALSE	0			750.82	1	1457	59.83	mRNA		1001
Sox2	NM_011443.3	Endogenous						FALSE	0			432.55	1	800	60.03	mRNA		445
Spib	NM_019866.1	Endogenous						FALSE	0			18.91	1	33	54.68	mRNA		24
Spp1	NM_009263.3	Endogenous						FALSE	0			221.91	1	608	77.85	mRNA		608
Spry4	NM_011898.2	Endogenous						FALSE	0			19.64	1	47	68.41	mRNA		35
Srebf1	NM_011480.4	Endogenous						FALSE	0			256.45	1	391	53.71	mRNA		307
Srp54a	NM_011899.4	Endogenous						FALSE	0			323.91	1	560	54.11	mRNA		417
Stat1	NM_009283.4	Endogenous						FALSE	0			26.73	1	56	68.38	mRNA		14
Stat2	NM_019963.1	Endogenous						FALSE	0			113.09	1	246	74.03	mRNA		55
Stat3	NM_011486.4	Endogenous						FALSE	0			775.55	1	1666	61.96	mRNA		726
Stat4	NM_011487.5	Endogenous						FALSE	0			9.55	1	21	63.61	mRNA		6
Stc1	NM_009285.3	Endogenous						FALSE	0			256.73	1	569	66.15	mRNA		270
Syk	NM_001198977.1	Endogenous						FALSE	0			44.82	1	73	56.91	mRNA		44
Taf3	NM_027748.3	Endogenous						FALSE	0			102.36	1	163	52.76	mRNA		143
Tap1	NM_001161730.1	Endogenous						FALSE	0			446.09	1	886	72.88	mRNA		223
Tap2	NM_011530.3	Endogenous						FALSE	0			90.18	1	186	71.76	mRNA		50
Tapbp	NM_009318.2	Endogenous						FALSE	0			88.82	1	172	63.08	mRNA		66
Tapbpl	NM_145391.2	Endogenous						FALSE	0			17.45	1	32	59.06	mRNA		17
Tbx21	NM_019507.2	Endogenous						FALSE	0			21.09	1	34	52.39	mRNA		34
Tbxas1	NM_011539.3	Endogenous						FALSE	0			48.18	1	89	59.21	mRNA		51
Tcf3	NM_001164147.1	Endogenous						FALSE	0			17	1	27	50.6	mRNA		25
Tcl1	NM_009337.3	Endogenous						FALSE	0			6	1	14	63.25	mRNA		14
Tdo2	NM_019911.2	Endogenous						FALSE	0			10.82	1	20	54.5	mRNA		18
Tgfb1	NM_011577.1	Endogenous						FALSE	0			174.45	1	264	53.66	mRNA		219
Tgfb2	NM_009367.4	Endogenous						FALSE	0			82.45	1	127	52.49	mRNA		100
Tgfb3	NM_009368.2	Endogenous						FALSE	0			227.73	1	387	53.5	mRNA		278
Tgfbr1	NM_009370.2	Endogenous						FALSE	0			485.09	1	783	52.25	mRNA		605
Tgfbr2	NM_009371.3	Endogenous						FALSE	0			37.45	1	68	56.11	mRNA		42
Thbd	NM_009378.3	Endogenous						FALSE	0			18.82	1	31	51.89	mRNA		22
Thbs1	NM_011580.4	Endogenous						FALSE	0			104.91	1	223	63.79	mRNA		223
Thy1	NM_009382.3	Endogenous						FALSE	0			155.91	1	302	57.52	mRNA		215
Ticam1	NM_174989.4	Endogenous						FALSE	0			38.18	1	59	53.95	mRNA		58
Tie1	NM_011587.2	Endogenous						FALSE	0			30.64	1	62	62.54	mRNA		62
Tigit	NM_001146325.1	Endogenous						FALSE	0			10.91	1	20	59.47	mRNA		14
Tlr1	NM_030682.1	Endogenous						FALSE	0			37.36	1	65	56.2	mRNA		36
Tlr2	NM_011905.2	Endogenous						FALSE	0			15.73	1	24	52.82	mRNA		16
Tlr3	NM_126166.2	Endogenous						FALSE	0			19.27	1	31	54.23	mRNA		25
Tlr4	NM_021297.2	Endogenous						FALSE	0			20.55	1	33	54.87	mRNA		17
Tlr5	NM_016928.2	Endogenous						FALSE	0			6.82	1	15	71.2	mRNA		4
Tlr7	NM_133211.4	Endogenous						FALSE	0			31.36	1	54	54.4	mRNA		30
Tlr8	NM_133212.2	Endogenous						FALSE	0			27.55	1	56	61.38	mRNA		21
Tlr9	NM_031178.2	Endogenous						FALSE	0			25.55	1	49	63.08	mRNA		17
Tmem140	NM_197986.2	Endogenous						FALSE	0			5.45	1	9	46.64	mRNA		9
Tmem173	NM_028261.1	Endogenous						FALSE	0			27.82	1	44	56.51	mRNA		29
Tnf	NM_013693.2	Endogenous						FALSE	0			14.82	1	25	52.08	mRNA		20
Tnfaip3	NM_001166402.1	Endogenous						FALSE	0			51.36	1	96	58.7	mRNA		49
Tnfaip6	NM_009398.2	Endogenous						FALSE	0			18.18	1	35	56.03	mRNA		28
Tnfrsf10b	NM_020275.3	Endogenous						FALSE	0			45.09	1	101	63.95	mRNA		101
Tnfrsf11a	NM_009399.3	Endogenous						FALSE	0			17.82	1	33	62.99	mRNA		18
Tnfrsf11b	NM_008764.3	Endogenous						FALSE	0			5.45	1	9	52.73	mRNA		8
Tnfrsf14	NM_178931.2	Endogenous						FALSE	0			34.82	1	60	63.79	mRNA		30
Tnfrsf17	NM_011608.1	Endogenous						FALSE	0			6.27	1	11	53.4	mRNA		8
Tnfrsf18	NM_009400.2	Endogenous						FALSE	0			9.27	1	16	58.29	mRNA		7
Tnfrsf1a	NM_011609.2	Endogenous						FALSE	0			196.91	1	303	52.04	mRNA		249
Tnfrsf1b	NM_011610.3	Endogenous						FALSE	0			32.82	1	58	59.44	mRNA		29
Tnfrsf25	NM_033042.3	Endogenous						FALSE	0			11.45	1	20	50.21	mRNA		11
Tnfrsf4	NM_011659.2	Endogenous						FALSE	0			14.82	1	26	56.2	mRNA		23
Tnfrsf8	NM_009401.2	Endogenous						FALSE	0			13.45	1	24	54.75	mRNA		19
Tnfrsf9	NM_001077508.1	Endogenous						FALSE	0			8.91	1	20	60.33	mRNA		9
Tnfsf10	NM_009425.2	Endogenous						FALSE	0			26.36	1	56	64.02	mRNA		24
Tnfsf12	NM_011614.3	Endogenous						FALSE	0			64.36	1	99	52.26	mRNA		85
Tnfsf13	NM_023517.2	Endogenous						FALSE	0			34.73	1	50	50.72	mRNA		44
Tnfsf13b	NM_033622.1	Endogenous						FALSE	0			19.82	1	37	55.5	mRNA		25
Tnfsf18	NM_183391.3	Endogenous						FALSE	0			17.36	1	25	50.69	mRNA		22
Tnfsf4	NM_009452.2	Endogenous						FALSE	0			7.91	1	15	61.8	mRNA		10
Tnfsf8	NM_009403.3	Endogenous						FALSE	0			7.18	1	15	59.02	mRNA		10
Tnfsf9	NM_009404.3	Endogenous						FALSE	0			23.45	1	35	52.78	mRNA		35
Tnks	NM_175091.3	Endogenous						FALSE	0			536.18	1	1244	65.52	mRNA		710
Tpi1	NM_009415.2	Endogenous						FALSE	0			138.91	1	207	50.47	mRNA		164
Tpm1	NM_024427.4	Endogenous						FALSE	0			1030	1	1544	51.24	mRNA		1544
Tpsab1	NM_031187.4	Endogenous						FALSE	0			4	1	9	77.46	mRNA		7
Traf1	NM_009421.4	Endogenous						FALSE	0			10.73	1	23	66.71	mRNA		11
Trat1	NM_198297.3	Endogenous						FALSE	0			17.18	1	34	56.42	mRNA		34
Trem1	NM_021406.5	Endogenous						FALSE	0			18	1	29	51.46	mRNA		23
Trem2	NM_031254.2	Endogenous						FALSE	0			31.27	1	51	55.11	mRNA		26
Trim21	NM_001082552.1	Endogenous						FALSE	0			47.18	1	89	69.02	mRNA		25
Trp53	NM_011640.1	Endogenous						FALSE	0			124.09	1	174	51.12	mRNA		138
Tslp	NM_021367.1	Endogenous						FALSE	0			17.73	1	26	49.83	mRNA		26
Ttc30a1	NM_030188.3	Endogenous						FALSE	0			17.82	1	28	51.97	mRNA		17
Twf1	NM_008971.4	Endogenous						FALSE	0			336.45	1	504	52.78	mRNA		429
Twist1	NM_011658.2	Endogenous						FALSE	0			572.91	1	951	54.23	mRNA		678
Twist2	NM_007855.2	Endogenous						FALSE	0			9.64	1	15	48.51	mRNA		9
Tymp	NM_138302.1	Endogenous						FALSE	0			26.36	1	44	51.1	mRNA		38
Tyms	NM_021288.3	Endogenous						FALSE	0			139.91	1	211	54.42	mRNA		211
Uba7	NM_023738.4	Endogenous						FALSE	0			53.09	1	104	61.81	mRNA		49
Ube2c	NM_026785.2	Endogenous						FALSE	0			4431.18	1	6844	52.19	mRNA		5608
Ube2t	NM_001278115.1	Endogenous						FALSE	0			983.36	1	1462	50.79	mRNA		1218
Ulbp1	NM_029975.2	Endogenous						FALSE	0			64.64	1	126	58.71	mRNA		67
Vcam1	NM_011693.3	Endogenous						FALSE	0			93.27	1	195	64.58	mRNA		96
Vcan	NM_001081249.1	Endogenous						FALSE	0			40.09	1	70	54.23	mRNA		49
Vegfa	NM_001025250.3	Endogenous						FALSE	0			495.36	1	1204	69.62	mRNA		721
Vegfb	NM_011697.3	Endogenous						FALSE	0			516.64	1	891	53.38	mRNA		678
Vegfc	NM_009506.2	Endogenous						FALSE	0			56.09	1	95	54.66	mRNA		87
Vhl	NM_009507.3	Endogenous						FALSE	0			71	1	112	52.94	mRNA		109
Vsir	NM_001159572.1	Endogenous						FALSE	0			81.64	1	128	53.82	mRNA		96
Vtcn1	NM_178594.3	Endogenous						FALSE	0			7.73	1	13	50.15	mRNA		9
Wdr76	NM_030234.2	Endogenous						FALSE	0			293.55	1	475	53.51	mRNA		369
Wnt10a	NM_009518.1	Endogenous						FALSE	0			4.36	1	9	60.87	mRNA		5
Wnt11	NM_001285792.1	Endogenous						FALSE	0			8.27	1	16	56.2	mRNA		8
Wnt2	NM_023653.4	Endogenous						FALSE	0			4.36	1	10	60	mRNA		7
Wnt2b	NM_009520.3	Endogenous						FALSE	0			8.09	1	14	53.43	mRNA		14
Wnt3a	NM_009522.2	Endogenous						FALSE	0			5.45	1	10	61.01	mRNA		10
Wnt4	NM_009523.2	Endogenous						FALSE	0			23.45	1	49	60.79	mRNA		22
Wnt5a	NM_009524.2	Endogenous						FALSE	0			15.91	1	48	84.96	mRNA		48
Wnt5b	NM_009525.3	Endogenous						FALSE	0			29.55	1	53	52.53	mRNA		32
Wnt7b	NM_009528.2	Endogenous						FALSE	0			2.91	1	5	52.03	mRNA		3
Xcl1	NM_008510.1	Endogenous						FALSE	0			28.45	1	71	79.56	mRNA		21
Zap70	NM_009539.3	Endogenous						FALSE	0			15.91	1	43	76.08	mRNA		7
Zc3h12a	NM_153159.2	Endogenous						FALSE	0			25.36	1	43	54.98	mRNA		43
Zeb1	NM_011546.3	Endogenous						FALSE	0			332.36	1	614	57.3	mRNA		450
Zeb2	NM_015753.4	Endogenous						FALSE	0			39.18	1	61	54.19	mRNA		60
Abcf1	NM_013854.1	Housekeeping						FALSE	0			538	1	960	55.68	mRNA		687
Dnajc14	NM_028873.3	Housekeeping						FALSE	0			320.09	1	483	52.39	mRNA		419
Ercc3	NM_133658.1	Housekeeping						FALSE	0			103.36	1	172	53.93	mRNA		143
G6pdx	NM_008062.2	Housekeeping						FALSE	0			294.55	1	453	53.31	mRNA		429
Gusb	NM_010368.1	Housekeeping						FALSE	0			305.27	1	438	51.85	mRNA		419
Mrpl19	NM_026490.2	Housekeeping						FALSE	0			29.82	1	55	58.76	mRNA		39
Nrde2	NM_183155.3	Housekeeping						FALSE	0			79	1	128	56.45	mRNA		116
Oaz1	NM_008753.4	Housekeeping						FALSE	0			6144.55	1	8165	50.21	mRNA		7213
Polr2a	NM_009089.2	Housekeeping						FALSE	0			776.18	1	1750	64.3	mRNA		960
Psmc4	NM_011874.2	Housekeeping						FALSE	0			725.36	1	1016	50.08	mRNA		842
Pum1	NM_001159605.1	Housekeeping						FALSE	0			783	1	1447	57.23	mRNA		954
Sdha	NM_023281.1	Housekeeping						FALSE	0			1935.27	1	2960	51.85	mRNA		2371
Sf3a1	NM_026175.5	Housekeeping						FALSE	0			95.36	1	143	52.97	mRNA		135
Stk11ip	NM_027886.3	Housekeeping						FALSE	0			63.64	1	97	51.86	mRNA		81
Tbc1d10b	NM_144522.5	Housekeeping						FALSE	0			171	1	311	54.81	mRNA		211
Tbp	NM_013684.3	Housekeeping						FALSE	0			189.18	1	315	52.01	mRNA		228
Tfrc	NM_011638.4	Housekeeping						FALSE	0			2760.36	1	7020	68.25	mRNA		3405
Tlk2	NM_011903.3	Housekeeping						FALSE	0			14.18	1	25	54.15	mRNA		18
Tmub2	NM_028076.2	Housekeeping						FALSE	0			253.73	1	373	50.83	mRNA		345
Ubb	NM_011664.4	Housekeeping						FALSE	0			88.73	1	157	59.49	mRNA		120
NEG_A	ERCC_00096.1	Negative						FALSE	0			7.18	1	13	63.75	System		13
NEG_B	ERCC_00041.1	Negative						FALSE	0			6.09	1	11	51.11	System		9
NEG_C	ERCC_00019.1	Negative						FALSE	0			16.27	1	25	52.22	System		25
NEG_D	ERCC_00076.1	Negative						FALSE	0			5.91	1	11	54.29	System		7
NEG_E	ERCC_00098.1	Negative						FALSE	0			7.27	1	14	55.71	System		14
NEG_F	ERCC_00126.1	Negative						FALSE	0			10.55	1	15	48.79	System		9
NEG_G	ERCC_00144.1	Negative						FALSE	0			12.64	1	25	57.1	System		25
NEG_H	ERCC_00154.1	Negative						FALSE	0			11.45	1	21	61.28	System		13
POS_A	ERCC_00117.1	Positive						FALSE	0			32055.1	1	43031	50.21	System		43031
POS_B	ERCC_00112.1	Positive						FALSE	0			11039.4	1	14498	50.07	System		14498
POS_C	ERCC_00002.1	Positive						FALSE	0			3067.73	1	4105	50.16	System		4105
POS_D	ERCC_00092.1	Positive						FALSE	0			540.18	1	712	49.88	System		712
POS_E	ERCC_00035.1	Positive						FALSE	0			95.91	1	136	50.49	System		136
POS_F	ERCC_00034.1	Positive						FALSE	0			45	1	66	50.36	System		54

## Sheet: NanostringVEH756
Probe Name	Accession #	Class Name	Species Name	NS Probe ID	Target Sequence	Comments	Class Source	Positive Flag	Class Active	Class Preparer	Class Date	Avg Count	Min Count	Max Count	%CV	Analyte Type	Annotation	20211021_30102669300722-01_Veh-756_03.RCC
4930578C19Rik	NM_175228.4	Endogenous						FALSE	0			6.82	1	17	64.87	mRNA		6
A2m	NM_175628.3	Endogenous						FALSE	0			13.36	1	22	51.77	mRNA		15
Acvr1c	NM_001033369.3	Endogenous						FALSE	0			4.55	1	9	60.14	mRNA		4
Adam12	NM_007400.2	Endogenous						FALSE	0			17	1	35	64.44	mRNA		32
Adgre1	NM_010130.1	Endogenous						FALSE	0			87.82	1	192	64.46	mRNA		60
Adm	NM_009627.1	Endogenous						FALSE	0			40.18	1	91	70.16	mRNA		38
Adora2a	NM_009630.2	Endogenous						FALSE	0			10.18	1	20	60.99	mRNA		6
Akt1	NM_009652.3	Endogenous						FALSE	0			369.91	1	510	51.33	mRNA		439
Aldoa	NM_001177307.1	Endogenous						FALSE	0			16725.2	1	30345	54.99	mRNA		16501
Aldoc	NM_009657.3	Endogenous						FALSE	0			195.36	1	405	60.44	mRNA		136
Angpt1	NM_009640.3	Endogenous						FALSE	0			39.91	1	66	54.81	mRNA		36
Angpt2	NM_007426.3	Endogenous						FALSE	0			79.64	1	185	71.28	mRNA		116
Angptl4	NM_020581.2	Endogenous						FALSE	0			51.09	1	137	73.8	mRNA		48
Anln	NM_028390.3	Endogenous						FALSE	0			227.64	1	413	56.2	mRNA		282
Apc	NM_007462.3	Endogenous						FALSE	0			143.82	1	271	58.42	mRNA		203
Aph1b	NM_177583.4	Endogenous						FALSE	0			121.73	1	205	54.2	mRNA		137
Api5	NM_007466.2	Endogenous						FALSE	0			1992.45	1	2890	51.23	mRNA		2203
Aplnr	NM_011784.3	Endogenous						FALSE	0			13.27	1	24	51.88	mRNA		15
Apoe	NM_001305844.1	Endogenous						FALSE	0			2041.64	1	4071	60.31	mRNA		1957
Apol6	NM_001163621.1	Endogenous						FALSE	0			21.18	1	72	106.13	mRNA		1
Aqp9	NM_001271843.1	Endogenous						FALSE	0			4.82	1	8	51.53	mRNA		5
Areg	NM_009704.3	Endogenous						FALSE	0			16	1	34	60.14	mRNA		16
Arg1	NM_007482.3	Endogenous						FALSE	0			43.45	1	108	74.48	mRNA		22
Arg2	NM_009705.3	Endogenous						FALSE	0			94.45	1	142	51.86	mRNA		112
Arid1a	NM_001080819.1	Endogenous						FALSE	0			319.45	1	709	65.07	mRNA		475
Arnt2	NM_007488.2	Endogenous						FALSE	0			189.27	1	353	56.75	mRNA		250
Atf3	NM_007498.3	Endogenous						FALSE	0			177.55	1	340	58.79	mRNA		192
Atm	NM_007499.1	Endogenous						FALSE	0			84.09	1	170	59.4	mRNA		99
Axin1	NM_001159598.1	Endogenous						FALSE	0			259.27	1	394	52.29	mRNA		296
Axl	NM_009465.3	Endogenous						FALSE	0			88.55	1	142	55.86	mRNA		75
B2m	NM_009735.3	Endogenous						FALSE	0			12141.1	1	22067	69.04	mRNA		5209
Bad	NM_007522.3	Endogenous						FALSE	0			313.73	1	445	50.77	mRNA		309
Bambi	NM_026505.2	Endogenous						FALSE	0			9.82	1	16	54.24	mRNA		10
Batf3	NM_030060.2	Endogenous						FALSE	0			43.27	1	70	51.89	mRNA		49
Bax	NM_007527.3	Endogenous						FALSE	0			306.27	1	409	49.92	mRNA		346
Bbc3	NM_133234.2	Endogenous						FALSE	0			23.91	1	42	53.87	mRNA		26
Bbs1	NM_001033128.3	Endogenous						FALSE	0			16.91	1	28	54.62	mRNA		21
Bcat1	NM_001024468.3	Endogenous						FALSE	0			1291.73	1	2169	53.56	mRNA		1576
Bcl2	NM_009741.3	Endogenous						FALSE	0			35.91	1	62	51.82	mRNA		40
Bcl2l1	NM_009743.5	Endogenous						FALSE	0			483.64	1	846	53.66	mRNA		540
Bcl6b	NM_007528.2	Endogenous						FALSE	0			77.27	1	127	55.48	mRNA		127
Bid	NM_007544.3	Endogenous						FALSE	0			200.82	1	306	51.34	mRNA		193
Birc3	NM_007464.3	Endogenous						FALSE	0			30	1	51	53.87	mRNA		25
Birc5	NM_001012273.1	Endogenous						FALSE	0			1825.73	1	2777	51.47	mRNA		2038
Blk	NM_007549.2	Endogenous						FALSE	0			5.09	1	9	50.04	mRNA		5
Blm	NM_001042527.2	Endogenous						FALSE	0			149.09	1	277	56.28	mRNA		183
Bmp2	NM_007553.2	Endogenous						FALSE	0			154	1	281	55.77	mRNA		130
Bnip3	NM_009760.4	Endogenous						FALSE	0			4893.45	1	10041	61.79	mRNA		4619
Bnip3l	NM_009761.3	Endogenous						FALSE	0			1143.82	1	1885	54.14	mRNA		1184
Brca1	NM_009764.3	Endogenous						FALSE	0			220.18	1	487	62.53	mRNA		309
Brca2	NM_009765.3	Endogenous						FALSE	0			190.55	1	377	59.46	mRNA		277
Brd3	NM_001113573.1	Endogenous						FALSE	0			462.36	1	865	57.27	mRNA		619
Brd4	NM_001286630.1	Endogenous						FALSE	0			471.27	1	1020	63.49	mRNA		661
Brip1	NM_178309.2	Endogenous						FALSE	0			95.55	1	187	56.78	mRNA		101
Btla	NM_001037719.2	Endogenous						FALSE	0			7.36	1	13	53.04	mRNA		9
C1qa	NM_007572.2	Endogenous						FALSE	0			715.36	1	1413	65.48	mRNA		345
C1qb	NM_009777.2	Endogenous						FALSE	0			920.36	1	1743	64.18	mRNA		449
C2	NM_013484.2	Endogenous						FALSE	0			30.27	1	59	64.21	mRNA		11
C5ar1	NM_007577.3	Endogenous						FALSE	0			27.91	1	49	54.4	mRNA		25
C7	XM_356827.7	Endogenous						FALSE	0			9.09	1	17	58.3	mRNA		17
Casp1	NM_009807.2	Endogenous						FALSE	0			38.27	1	66	59.9	mRNA		19
Casp3	NM_009810.3	Endogenous						FALSE	0			2347.45	1	3369	51.31	mRNA		2528
Casp8	NM_009812.2	Endogenous						FALSE	0			58.73	1	105	58.74	mRNA		34
Casp9	NM_015733.4	Endogenous						FALSE	0			108.82	1	196	55.01	mRNA		140
Cblc	NM_023224.5	Endogenous						FALSE	0			11.91	1	21	59.31	mRNA		16
Ccl1	NM_011329.2	Endogenous						FALSE	0			20.91	1	46	67.04	mRNA		13
Ccl11	NM_011330.3	Endogenous						FALSE	0			38.55	1	100	82.17	mRNA		4
Ccl12	NM_011331.2	Endogenous						FALSE	0			61.18	1	156	79.14	mRNA		17
Ccl17	NM_011332.2	Endogenous						FALSE	0			27.55	1	60	61.92	mRNA		21
Ccl19	NM_011888.2	Endogenous						FALSE	0			22.82	1	35	55.29	mRNA		23
Ccl2	NM_011333.3	Endogenous						FALSE	0			143.09	1	408	82.41	mRNA		58
Ccl20	NM_016960.1	Endogenous						FALSE	0			4.27	1	11	71.83	mRNA		5
Ccl21a	NM_011124.4	Endogenous						FALSE	0			104.91	1	180	59.45	mRNA		76
Ccl22	NM_009137.2	Endogenous						FALSE	0			16	1	41	68.24	mRNA		18
Ccl24	NM_019577.4	Endogenous						FALSE	0			161.27	1	358	87.17	mRNA		63
Ccl25	NM_009138.3	Endogenous						FALSE	0			92.09	1	137	53.2	mRNA		128
Ccl26	NM_001013412.2	Endogenous						FALSE	0			5.64	1	12	61.6	mRNA		6
Ccl27a	NM_001048179.1	Endogenous						FALSE	0			148.73	1	207	49.94	mRNA		199
Ccl28	NM_020279.3	Endogenous						FALSE	0			10.45	1	17	52.98	mRNA		11
Ccl3	NM_011337.1	Endogenous						FALSE	0			33.36	1	82	72.67	mRNA		9
Ccl4	NM_013652.2	Endogenous						FALSE	0			18.45	1	28	51.31	mRNA		14
Ccl5	NM_013653.3	Endogenous						FALSE	0			189.27	1	384	76.02	mRNA		23
Ccl6	NM_009139.2	Endogenous						FALSE	0			60.55	1	119	67.06	mRNA		36
Ccl7	NM_013654.3	Endogenous						FALSE	0			73.82	1	207	78.53	mRNA		32
Ccl8	NM_021443.2	Endogenous						FALSE	0			619.91	1	2009	97.06	mRNA		120
Ccl9	NM_011338.2	Endogenous						FALSE	0			144	1	368	78.62	mRNA		41
Ccna1	NM_007628.3	Endogenous						FALSE	0			44	1	79	54.61	mRNA		51
Ccnb1	NM_172301.3	Endogenous						FALSE	0			21.18	1	31	51.62	mRNA		19
Ccnd1	NM_007631.1	Endogenous						FALSE	0			89.82	1	144	55.15	mRNA		67
Ccnd2	NM_009829.3	Endogenous						FALSE	0			43.09	1	76	55.8	mRNA		39
Ccnd3	NM_007632.2	Endogenous						FALSE	0			111.73	1	183	52.44	mRNA		101
Ccne1	NM_007633.2	Endogenous						FALSE	0			462.45	1	692	51.04	mRNA		508
Ccno	NM_001081062.1	Endogenous						FALSE	0			12.45	1	29	65.66	mRNA		6
Ccr2	NM_009915.2	Endogenous						FALSE	0			66.09	1	156	72.98	mRNA		19
Ccr4	NM_009916.2	Endogenous						FALSE	0			3.45	1	6	53.94	mRNA		3
Ccr5	NM_009917.5	Endogenous						FALSE	0			47	1	87	62.74	mRNA		27
Ccr9	NM_009913.6	Endogenous						FALSE	0			6.91	1	11	47.32	mRNA		7
Cd14	NM_009841.3	Endogenous						FALSE	0			11.73	1	18	49.15	mRNA		14
Cd163	NM_053094.2	Endogenous						FALSE	0			19.27	1	31	51.47	mRNA		24
Cd19	NM_009844.2	Endogenous						FALSE	0			7.18	1	13	63.45	mRNA		13
Cd1d1	NM_007639.3	Endogenous						FALSE	0			124.73	1	175	50.15	mRNA		134
Cd2	NM_013486.2	Endogenous						FALSE	0			27.36	1	64	71.47	mRNA		18
Cd200r1	NM_021325.3	Endogenous						FALSE	0			16.73	1	28	58.34	mRNA		8
Cd209e	NM_130905.2	Endogenous						FALSE	0			5.27	1	11	66.29	mRNA		8
Cd244	NM_018729.2	Endogenous						FALSE	0			30.45	1	49	55.4	mRNA		21
Cd247	NM_001113391.2	Endogenous						FALSE	0			13.55	1	27	60.1	mRNA		7
Cd27	NM_001042564.1	Endogenous						FALSE	0			13.45	1	35	84.05	mRNA		6
Cd274	NM_021893.2	Endogenous						FALSE	0			149.45	1	317	72.41	mRNA		45
Cd276	NM_133983.4	Endogenous						FALSE	0			230	1	362	53.75	mRNA		247
Cd28	NM_007642.4	Endogenous						FALSE	0			20.55	1	38	54.74	mRNA		19
Cd300a	NM_170758.3	Endogenous						FALSE	0			47.09	1	101	65.92	mRNA		28
Cd36	NM_007643.3	Endogenous						FALSE	0			91.73	1	184	58.93	mRNA		77
Cd38	NM_007646.4	Endogenous						FALSE	0			114	1	190	55.63	mRNA		81
Cd3d	NM_013487.3	Endogenous						FALSE	0			25.91	1	64	69.76	mRNA		10
Cd3e	NM_007648.4	Endogenous						FALSE	0			18.64	1	44	72.76	mRNA		4
Cd3g	NM_009850.2	Endogenous						FALSE	0			36.45	1	87	72.44	mRNA		13
Cd4	NM_013488.2	Endogenous						FALSE	0			13.91	1	27	61.21	mRNA		13
Cd40	NM_011611.2	Endogenous						FALSE	0			21.55	1	37	62.14	mRNA		6
Cd40lg	NM_011616.2	Endogenous						FALSE	0			11.73	1	20	62.21	mRNA		6
Cd44	NM_009851.2	Endogenous						FALSE	0			34.09	1	62	56.93	mRNA		33
Cd47	NM_010581.3	Endogenous						FALSE	0			665.27	1	1167	53.82	mRNA		653
Cd48	NM_007649.4	Endogenous						FALSE	0			46.73	1	85	63.44	mRNA		18
Cd5	NM_007650.3	Endogenous						FALSE	0			5.18	1	12	63.9	mRNA		4
Cd6	NM_001037801.2	Endogenous						FALSE	0			9.36	1	18	62.14	mRNA		10
Cd68	NM_009853.1	Endogenous						FALSE	0			216.45	1	384	61.12	mRNA		106
Cd69	NM_001033122.3	Endogenous						FALSE	0			7.18	1	14	61.9	mRNA		3
Cd7	NM_009854.1	Endogenous						FALSE	0			10.27	1	21	74.02	mRNA		5
Cd70	NM_011617.1	Endogenous						FALSE	0			7.55	1	14	58.78	mRNA		14
Cd74	NM_001042605.1	Endogenous						FALSE	0			3548	1	10620	87.31	mRNA		1387
Cd79a	NM_007655.3	Endogenous						FALSE	0			4.82	1	10	59.3	mRNA		5
Cd79b	NM_008339.2	Endogenous						FALSE	0			9.18	1	18	58.21	mRNA		6
Cd80	NM_009855.2	Endogenous						FALSE	0			15	1	24	57.74	mRNA		13
Cd84	NM_013489.2	Endogenous						FALSE	0			80.45	1	156	64.31	mRNA		36
Cd86	NM_019388.3	Endogenous						FALSE	0			57.45	1	114	63.88	mRNA		29
Cd8a	NM_001081110.2	Endogenous						FALSE	0			16.27	1	49	85.42	mRNA		6
Cd8b1	NM_009858.2	Endogenous						FALSE	0			11.64	1	20	53.01	mRNA		9
Cd96	NM_032465.2	Endogenous						FALSE	0			12.73	1	21	56.12	mRNA		16
Cdc20	NM_023223.2	Endogenous						FALSE	0			644.27	1	992	53.19	mRNA		778
Cdc25c	NM_009860.2	Endogenous						FALSE	0			156.64	1	240	52.53	mRNA		198
Cdh1	NM_009864.2	Endogenous						FALSE	0			6.18	1	13	70.07	mRNA		6
Cdh11	NM_009866.5	Endogenous						FALSE	0			27.91	1	41	49.19	mRNA		41
Cdh2	NM_007664.5	Endogenous						FALSE	0			522.27	1	984	58.29	mRNA		667
Cdh5	NM_009868.4	Endogenous						FALSE	0			82.64	1	186	68.51	mRNA		116
Cdk2	NM_016756.4	Endogenous						FALSE	0			182.91	1	304	54.28	mRNA		241
Cdk6	NM_009873.2	Endogenous						FALSE	0			59.82	1	144	67.1	mRNA		87
Cdkn1a	NM_007669.4	Endogenous						FALSE	0			520.91	1	1049	57.81	mRNA		543
Cdkn1c	NM_009876.3	Endogenous						FALSE	0			123.27	1	192	53.55	mRNA		127
Cdkn2a	NM_001040654.1	Endogenous						FALSE	0			1199.45	1	1766	50.68	mRNA		1377
Cdkn2b	NM_007670.4	Endogenous						FALSE	0			20.91	1	34	55.42	mRNA		28
Ceacam3	NM_054059.1	Endogenous						FALSE	0			6	1	10	55.28	mRNA		8
Cebpb	NM_009883.4	Endogenous						FALSE	0			234.45	1	466	59.32	mRNA		210
Cenpf	NM_001081363.2	Endogenous						FALSE	0			524.27	1	1140	63.1	mRNA		798
Cep55	NM_028760.1	Endogenous						FALSE	0			188	1	332	55.53	mRNA		238
Ces3a	NM_001164681.1	Endogenous						FALSE	0			5.73	1	9	51.26	mRNA		4
Chd9	NM_177224.2	Endogenous						FALSE	0			130.18	1	241	59.07	mRNA		214
Chuk	NM_001162410.1	Endogenous						FALSE	0			380.82	1	587	51.68	mRNA		454
Clec14a	NM_025809.5	Endogenous						FALSE	0			17.45	1	28	49.9	mRNA		17
Clec4e	NM_019948.2	Endogenous						FALSE	0			31.82	1	57	60.73	mRNA		18
Clec5a	NM_001038604.1	Endogenous						FALSE	0			35.36	1	51	52.59	mRNA		25
Clec7a	NM_020008.2	Endogenous						FALSE	0			368.82	1	718	71.3	mRNA		119
Cmklr1	NM_008153.3	Endogenous						FALSE	0			58.91	1	108	56.76	mRNA		54
Cmtm4	NM_153582.5	Endogenous						FALSE	0			420.45	1	826	59.41	mRNA		634
Cmtm6	NM_026036.3	Endogenous						FALSE	0			192.73	1	313	53.23	mRNA		174
Cntfr	NM_001146080.1	Endogenous						FALSE	0			49.45	1	83	53.29	mRNA		47
Col11a1	NM_007729.2	Endogenous						FALSE	0			32	1	46	49.71	mRNA		37
Col11a2	NM_009926.2	Endogenous						FALSE	0			15.27	1	25	50.98	mRNA		19
Col17a1	NM_007732.2	Endogenous						FALSE	0			8.55	1	15	50.3	mRNA		8
Col4a5	NM_001163155.1	Endogenous						FALSE	0			12.09	1	21	55.29	mRNA		16
Col5a1	NM_015734.2	Endogenous						FALSE	0			41.91	1	109	72.06	mRNA		47
Col6a3	XM_897036.2	Endogenous						FALSE	0			74.91	1	206	76.3	mRNA		98
Comp	NM_016685.2	Endogenous						FALSE	0			13.27	1	27	57.59	mRNA		8
Cpa3	NM_007753.2	Endogenous						FALSE	0			7.82	1	14	57.15	mRNA		2
Crabp2	NM_007759.2	Endogenous						FALSE	0			15.36	1	24	51.77	mRNA		12
Csf1	NM_001113529.1	Endogenous						FALSE	0			39.27	1	67	63.95	mRNA		15
Csf1r	NM_001037859.1	Endogenous						FALSE	0			193.91	1	334	57.89	mRNA		155
Csf2	NM_009969.4	Endogenous						FALSE	0			3.36	1	9	76.69	mRNA		2
Csf2rb	NM_007780.4	Endogenous						FALSE	0			24.09	1	45	65.8	mRNA		15
Csf3	NM_009971.1	Endogenous						FALSE	0			4.91	1	9	57.22	mRNA		6
Csf3r	NM_001252651.1	Endogenous						FALSE	0			14.36	1	28	63.98	mRNA		9
Ctla4	NM_009843.3	Endogenous						FALSE	0			12.18	1	23	63.88	mRNA		8
Ctnnb1	NM_007614.3	Endogenous						FALSE	0			2868.09	1	4554	53.15	mRNA		3199
Ctss	NM_021281.3	Endogenous						FALSE	0			1136	1	2322	67.32	mRNA		464
Ctsw	NM_009985.5	Endogenous						FALSE	0			12.82	1	28	69.06	mRNA		7
Cx3cl1	NM_009142.3	Endogenous						FALSE	0			50.36	1	79	52.74	mRNA		65
Cx3cr1	NM_009987.3	Endogenous						FALSE	0			48.55	1	101	59.08	mRNA		57
Cxcl1	NM_008176.1	Endogenous						FALSE	0			7	1	19	76.93	mRNA		6
Cxcl10	NM_021274.1	Endogenous						FALSE	0			112.45	1	303	84.33	mRNA		15
Cxcl11	NM_019494.1	Endogenous						FALSE	0			24.45	1	36	54.66	mRNA		17
Cxcl12	NM_013655.4	Endogenous						FALSE	0			50.09	1	90	54.52	mRNA		50
Cxcl13	NM_018866.2	Endogenous						FALSE	0			34.91	1	67	61.46	mRNA		27
Cxcl14	NM_019568.2	Endogenous						FALSE	0			99.55	1	346	106.3	mRNA		28
Cxcl15	NM_011339.2	Endogenous						FALSE	0			5.45	1	16	84.56	mRNA		5
Cxcl16	NM_023158.6	Endogenous						FALSE	0			154.18	1	287	63.53	mRNA		72
Cxcl2	NM_009140.2	Endogenous						FALSE	0			16.73	1	28	55.19	mRNA		15
Cxcl3	NM_203320.2	Endogenous						FALSE	0			18.09	1	32	58.57	mRNA		14
Cxcl5	NM_009141.2	Endogenous						FALSE	0			6.45	1	13	60.15	mRNA		6
Cxcl9	NM_008599.2	Endogenous						FALSE	0			451.73	1	990	75.85	mRNA		54
Cxcr2	NM_009909.3	Endogenous						FALSE	0			15.82	1	28	56.03	mRNA		12
Cxcr3	NM_009910.2	Endogenous						FALSE	0			21.27	1	33	51.15	mRNA		23
Cxcr4	NM_009911.3	Endogenous						FALSE	0			376.91	1	621	54.88	mRNA		491
Cxcr5	NM_007551.2	Endogenous						FALSE	0			4.45	1	8	54.4	mRNA		5
Cxcr6	NM_030712.4	Endogenous						FALSE	0			30.73	1	64	67.46	mRNA		15
Cybb	NM_007807.5	Endogenous						FALSE	0			149.91	1	311	73.08	mRNA		55
Dab2	NM_023118.5	Endogenous						FALSE	0			102.73	1	156	51.96	mRNA		95
Ddb2	NM_028119.5	Endogenous						FALSE	0			29.55	1	62	58.43	mRNA		34
Deptor	NM_001037937.3	Endogenous						FALSE	0			39.73	1	75	58.07	mRNA		42
Dkk1	NM_010051.3	Endogenous						FALSE	0			8.82	1	16	51.42	mRNA		9
Dll1	NM_007865.3	Endogenous						FALSE	0			87.91	1	163	59.52	mRNA		122
Dll4	NM_019454.3	Endogenous						FALSE	0			152.36	1	241	54.62	mRNA		201
Dnmt1	NM_010066.3	Endogenous						FALSE	0			469	1	938	59.5	mRNA		680
Dpp4	NM_001159543.1	Endogenous						FALSE	0			20.27	1	37	57.78	mRNA		18
Dsc3	NM_007882.3	Endogenous						FALSE	0			4.82	1	9	52.36	mRNA		9
Dtx3l	NM_001013371.2	Endogenous						FALSE	0			168.18	1	354	69.55	mRNA		75
Dtx4	NM_172442.3	Endogenous						FALSE	0			155.64	1	264	53.64	mRNA		194
Dusp1	NM_013642.3	Endogenous						FALSE	0			1056.45	1	2094	56.83	mRNA		1093
Dusp2	NM_010090.2	Endogenous						FALSE	0			34.45	1	54	52.23	mRNA		29
Dusp5	NM_001085390.1	Endogenous						FALSE	0			191.18	1	355	55.84	mRNA		217
E2f3	NM_010093.3	Endogenous						FALSE	0			72.64	1	134	56.78	mRNA		89
Edn1	NM_010104.3	Endogenous						FALSE	0			15.91	1	25	51.64	mRNA		20
Egf	NM_010113.4	Endogenous						FALSE	0			24.36	1	38	50.14	mRNA		30
Egfr	NM_207655.2	Endogenous						FALSE	0			11.36	1	23	65.06	mRNA		16
Egr1	NM_007913.5	Endogenous						FALSE	0			65.82	1	124	55.46	mRNA		73
Eif2ak2	NM_011163.4	Endogenous						FALSE	0			133.45	1	302	70	mRNA		64
Eif2b4	NM_010122.2	Endogenous						FALSE	0			267.18	1	367	50.71	mRNA		328
Eif4ebp1	NM_007918.3	Endogenous						FALSE	0			465.55	1	910	60.97	mRNA		493
Elob	NM_026305.2	Endogenous						FALSE	0			3102	1	4319	50.32	mRNA		3246
Eno1	NM_023119.2	Endogenous						FALSE	0			11683.1	1	22747	58.81	mRNA		12931
Entpd1	NM_009848.3	Endogenous						FALSE	0			13.45	1	27	58.75	mRNA		7
Eomes	NM_010136.2	Endogenous						FALSE	0			11.18	1	22	54.67	mRNA		11
Epcam	NM_008532.2	Endogenous						FALSE	0			39.73	1	72	54.73	mRNA		54
Epm2aip1	NM_175266.4	Endogenous						FALSE	0			385.64	1	624	53.01	mRNA		454
Erbb2	NM_001003817.1	Endogenous						FALSE	0			10	1	17	54.59	mRNA		10
Ero1l	NM_015774.3	Endogenous						FALSE	0			497	1	1205	68.95	mRNA		578
Esr1	NM_007956.5	Endogenous						FALSE	0			12.73	1	19	53.3	mRNA		18
Exo1	NM_012012.4	Endogenous						FALSE	0			296	1	484	53.22	mRNA		395
Ezh2	NM_007971.2	Endogenous						FALSE	0			1307.45	1	2246	53.78	mRNA		1740
F2rl1	NM_007974.4	Endogenous						FALSE	0			3.36	1	10	86.44	mRNA		2
Fadd	NM_010175.5	Endogenous						FALSE	0			40	1	68	51.78	mRNA		49
Fam124b	NM_173425.3	Endogenous						FALSE	0			6.64	1	16	65.78	mRNA		6
Fanca	NM_016925.3	Endogenous						FALSE	0			28.45	1	42	51.85	mRNA		42
Fap	NM_007986.2	Endogenous						FALSE	0			24	1	56	62.31	mRNA		31
Fas	NM_007987.2	Endogenous						FALSE	0			9.64	1	16	58.57	mRNA		6
Fasl	NM_001205243.1	Endogenous						FALSE	0			11.55	1	19	54.83	mRNA		7
Fbp1	NM_019395.3	Endogenous						FALSE	0			16.55	1	30	57.42	mRNA		23
Fcer1a	NM_010184.1	Endogenous						FALSE	0			9.45	1	16	52.75	mRNA		7
Fcgr1	NM_010186.5	Endogenous						FALSE	0			82.18	1	157	66.12	mRNA		22
Fcgr2b	NM_001077189.1	Endogenous						FALSE	0			186.09	1	392	65.26	mRNA		92
Fcgr3	NM_010188.5	Endogenous						FALSE	0			76.82	1	157	64.44	mRNA		41
Fcgr4	NM_144559.1	Endogenous						FALSE	0			175.09	1	344	67.24	mRNA		68
Fcgrt	NM_010189.3	Endogenous						FALSE	0			56.73	1	99	58.24	mRNA		34
Fcnb	NM_010190.1	Endogenous						FALSE	0			6.82	1	11	51.15	mRNA		5
Fcrlb	NM_001029984.2	Endogenous						FALSE	0			6.09	1	14	60.75	mRNA		8
Fgf13	NM_010200.2	Endogenous						FALSE	0			36.82	1	70	61.05	mRNA		57
Fgf18	NM_008005.2	Endogenous						FALSE	0			28.91	1	46	53.4	mRNA		32
Fgf9	NM_013518.4	Endogenous						FALSE	0			14.18	1	23	54.24	mRNA		15
Fgfr1	NM_010206.2	Endogenous						FALSE	0			25.91	1	54	64.5	mRNA		32
Flnb	NM_134080.1	Endogenous						FALSE	0			362.91	1	700	57.96	mRNA		453
Flt1	NM_010228.3	Endogenous						FALSE	0			121	1	236	65.31	mRNA		149
Fosl1	NM_010235.2	Endogenous						FALSE	0			9.18	1	19	62.34	mRNA		6
Foxp3	NM_054039.2	Endogenous						FALSE	0			8.64	1	16	61.77	mRNA		5
Fpr1	NM_013521.2	Endogenous						FALSE	0			19.36	1	29	50.61	mRNA		24
Fpr3	NM_008042.2	Endogenous						FALSE	0			5.91	1	10	51.58	mRNA		9
Fstl3	NM_031380.2	Endogenous						FALSE	0			9.64	1	16	51.11	mRNA		12
Fut4	NM_010242.3	Endogenous						FALSE	0			24.27	1	41	53.27	mRNA		26
Fyn	NM_008054.2	Endogenous						FALSE	0			181.82	1	293	52.77	mRNA		196
Fzd8	NM_008058.2	Endogenous						FALSE	0			26.91	1	41	50.48	mRNA		34
Fzd9	NM_010246.1	Endogenous						FALSE	0			49.64	1	85	55.81	mRNA		50
Gas1	NM_008086.1	Endogenous						FALSE	0			33.36	1	102	79.55	mRNA		35
Gata3	NM_008091.3	Endogenous						FALSE	0			6.55	1	9	43.41	mRNA		8
Gbp2	NM_010260.1	Endogenous						FALSE	0			479.18	1	1242	77.4	mRNA		53
Gbp2b	NM_010259.2	Endogenous						FALSE	0			21.64	1	52	90.43	mRNA		7
Gbp3	NM_018734.3	Endogenous						FALSE	0			259.45	1	689	80.84	mRNA		30
Ghr	NM_001048147.1	Endogenous						FALSE	0			214.18	1	378	54.67	mRNA		239
Gimap4	NM_001243199.1	Endogenous						FALSE	0			111.73	1	180	55.54	mRNA		76
Gimap6	NM_153175.3	Endogenous						FALSE	0			62.82	1	98	51.52	mRNA		54
Gli1	NM_010296.2	Endogenous						FALSE	0			4.36	1	10	68.96	mRNA		7
Gls	NM_001081081.2	Endogenous						FALSE	0			312.91	1	530	60.23	mRNA		519
Glud1	NM_008133.4	Endogenous						FALSE	0			1035.36	1	1483	50.94	mRNA		1129
Glul	NM_008131.3	Endogenous						FALSE	0			826.36	1	1257	53.89	mRNA		951
Gm5150	NM_001081687.1	Endogenous						FALSE	0			13.91	1	29	64.98	mRNA		10
Gmip	NM_198101.1	Endogenous						FALSE	0			98.45	1	139	51.36	mRNA		130
Gng4	NM_010317.2	Endogenous						FALSE	0			819.36	1	1399	54.06	mRNA		873
Got1	NM_010324.2	Endogenous						FALSE	0			1409.45	1	2171	51.74	mRNA		1605
Got2	NM_010325.2	Endogenous						FALSE	0			3249.64	1	5116	52.78	mRNA		3640
Gpc4	NM_008150.2	Endogenous						FALSE	0			43.18	1	70	54.32	mRNA		68
Gpr160	NM_001134386.1	Endogenous						FALSE	0			19.27	1	35	56.61	mRNA		28
Gpsm3	NM_134116.5	Endogenous						FALSE	0			41.55	1	78	58.38	mRNA		29
Gzma	NM_010370.2	Endogenous						FALSE	0			406.73	1	1599	113.09	mRNA		30
Gzmb	NM_013542.2	Endogenous						FALSE	0			31.82	1	101	88.61	mRNA		9
Gzme	NM_010373.3	Endogenous						FALSE	0			13.36	1	22	50.67	mRNA		13
H2-Aa	NM_010378.2	Endogenous						FALSE	0			2433.36	1	7369	88.57	mRNA		878
H2-Ab1	NM_207105.3	Endogenous						FALSE	0			2506.45	1	7528	87.29	mRNA		870
H2-D1	NM_010380.3	Endogenous						FALSE	0			4654.18	1	8374	64.99	mRNA		2391
H2-DMa	NM_010386.4	Endogenous						FALSE	0			49.18	1	138	82.42	mRNA		17
H2-DMb1	NM_010387.2	Endogenous						FALSE	0			90.45	1	296	95.42	mRNA		15
H2-DMb2	NM_010388.4	Endogenous						FALSE	0			16.09	1	42	72.98	mRNA		15
H2-Eb1	NM_010382.2	Endogenous						FALSE	0			536.36	1	1493	83.61	mRNA		222
H2-K1	NM_001001892.2	Endogenous						FALSE	0			3724.27	1	6780	67.32	mRNA		1794
H2-M3	NM_013819.2	Endogenous						FALSE	0			62.27	1	127	67.71	mRNA		32
H2-Ob	NM_010389.3	Endogenous						FALSE	0			11.73	1	23	58.47	mRNA		14
H2-Pa	ENSMUST00000182803.1	Endogenous						FALSE	0			4.27	1	7	44.52	mRNA		5
H2-Q1	NM_010390.3	Endogenous						FALSE	0			4.82	1	11	72.98	mRNA		7
H2-Q10	NM_010391.4	Endogenous						FALSE	0			16.64	1	30	54.52	mRNA		30
H2-Q2	NM_010392.2	Endogenous						FALSE	0			16.82	1	25	51.75	mRNA		13
H2-T23	NM_010398.3	Endogenous						FALSE	0			465.45	1	1047	71.73	mRNA		138
H2afx	NM_010436.2	Endogenous						FALSE	0			1312.64	1	1890	51.78	mRNA		1421
Havcr2	NM_134250.2	Endogenous						FALSE	0			5.18	1	10	61.52	mRNA		4
Hc	NM_010406.2	Endogenous						FALSE	0			3.55	1	7	54.05	mRNA		2
Hck	NM_010407.3	Endogenous						FALSE	0			51	1	102	67.11	mRNA		23
Hdac11	NM_144919.2	Endogenous						FALSE	0			158.45	1	260	54.41	mRNA		191
Hdac3	NM_010411.2	Endogenous						FALSE	0			159.91	1	229	50.74	mRNA		154
Hdac4	XM_006529302.1	Endogenous						FALSE	0			51.64	1	103	58.98	mRNA		63
Hdac5	NM_010412.3	Endogenous						FALSE	0			209.64	1	389	56.43	mRNA		268
Hdc	NM_008230.6	Endogenous						FALSE	0			6.45	1	12	58.94	mRNA		7
Hells	NM_008234.3	Endogenous						FALSE	0			438.45	1	819	56.67	mRNA		610
Herc6	NM_025992.2	Endogenous						FALSE	0			94.91	1	177	61.19	mRNA		68
Hes1	NM_008235.2	Endogenous						FALSE	0			43.18	1	76	55.56	mRNA		68
Hey1	NM_010423.2	Endogenous						FALSE	0			103.55	1	209	58.8	mRNA		114
Hif1a	NM_010431.2	Endogenous						FALSE	0			144.64	1	207	50.65	mRNA		165
Hk1	NM_001146100.1	Endogenous						FALSE	0			177.91	1	338	56.71	mRNA		191
Hk2	NM_013820.3	Endogenous						FALSE	0			62	1	107	62.63	mRNA		72
Hmga1	NM_001166545.1	Endogenous						FALSE	0			310.55	1	480	53.65	mRNA		387
Hmgb1	NM_010439.3	Endogenous						FALSE	0			2194.45	1	3073	50.24	mRNA		2427
Hnf1a	NM_009327.1	Endogenous						FALSE	0			3.36	1	9	70.7	mRNA		3
Hras	NM_001130443.1	Endogenous						FALSE	0			14.27	1	22	51.49	mRNA		17
Hsd11b1	NM_001044751.1	Endogenous						FALSE	0			60.55	1	102	58.62	mRNA		44
Icam1	NM_010493.2	Endogenous						FALSE	0			54.64	1	96	56.73	mRNA		39
Icam2	NM_010494.1	Endogenous						FALSE	0			56.64	1	85	51.13	mRNA		66
Icam5	NM_008319.2	Endogenous						FALSE	0			22.45	1	38	51.41	mRNA		23
Icos	NM_017480.1	Endogenous						FALSE	0			24.64	1	37	50.74	mRNA		31
Icosl	NM_015790.3	Endogenous						FALSE	0			27.55	1	55	57.64	mRNA		25
Id4	NM_031166.2	Endogenous						FALSE	0			1218.09	1	1989	58.33	mRNA		1712
Ido1	NM_008324.2	Endogenous						FALSE	0			10.18	1	21	58.41	mRNA		10
Ier3	NM_133662.2	Endogenous						FALSE	0			26.36	1	94	97.63	mRNA		16
Ifi203	NM_001045481.1	Endogenous						FALSE	0			32	1	65	65.21	mRNA		14
Ifi27	NM_026790.2	Endogenous						FALSE	0			2002.73	1	4241	78.54	mRNA		618
Ifi35	NM_027320.4	Endogenous						FALSE	0			467.45	1	995	71.48	mRNA		179
Ifih1	NM_027835.3	Endogenous						FALSE	0			104.91	1	232	71.26	mRNA		64
Ifit1	NM_008331.2	Endogenous						FALSE	0			50	1	122	97.88	mRNA		8
Ifit2	NM_008332.2	Endogenous						FALSE	0			220.09	1	440	62.42	mRNA		175
Ifit3	NM_010501.1	Endogenous						FALSE	0			62.82	1	123	77.97	mRNA		23
Ifitm1	NM_001112715.1	Endogenous						FALSE	0			13.82	1	27	57.06	mRNA		11
Ifitm2	NM_030694.1	Endogenous						FALSE	0			718	1	1024	51.3	mRNA		721
Ifna1	NM_010502.2	Endogenous						FALSE	0			15.91	1	27	51.79	mRNA		14
Ifnar1	NM_010508.1	Endogenous						FALSE	0			366.45	1	597	52.31	mRNA		404
Ifng	NM_008337.1	Endogenous						FALSE	0			8.55	1	17	62.88	mRNA		11
Ifngr1	NM_010511.2	Endogenous						FALSE	0			190.55	1	269	51.07	mRNA		205
Ifngr2	NM_008338.3	Endogenous						FALSE	0			190.73	1	268	51.58	mRNA		174
Igf2r	NM_010515.2	Endogenous						FALSE	0			337.55	1	664	59.15	mRNA		455
Ihh	NM_010544.2	Endogenous						FALSE	0			17.55	1	27	53.12	mRNA		14
Ikbkb	NM_010546.2	Endogenous						FALSE	0			86.18	1	130	52.64	mRNA		106
Ikbkg	NM_001161423.1	Endogenous						FALSE	0			255.55	1	361	50.91	mRNA		270
Ikzf1	NM_009578.2	Endogenous						FALSE	0			13.82	1	28	68.18	mRNA		7
Ikzf2	NM_011770.4	Endogenous						FALSE	0			23.55	1	43	54.57	mRNA		23
Ikzf3	NM_011771.1	Endogenous						FALSE	0			12	1	22	65.3	mRNA		6
Il10	NM_010548.1	Endogenous						FALSE	0			7.55	1	15	55.08	mRNA		7
Il10ra	NM_008348.2	Endogenous						FALSE	0			29.18	1	61	68.19	mRNA		17
Il11	NM_008350.2	Endogenous						FALSE	0			10.55	1	18	54.04	mRNA		13
Il11ra1	NM_010549.3	Endogenous						FALSE	0			12.45	1	24	56.25	mRNA		16
Il12rb2	NM_008354.3	Endogenous						FALSE	0			6.27	1	12	60.53	mRNA		4
Il15	NM_008357.2	Endogenous						FALSE	0			9.27	1	16	55.64	mRNA		4
Il16	NM_010551.3	Endogenous						FALSE	0			25.73	1	43	51.07	mRNA		28
Il17a	NM_010552.3	Endogenous						FALSE	0			11.82	1	21	54.42	mRNA		14
Il18	NM_008360.1	Endogenous						FALSE	0			30.45	1	56	56.46	mRNA		24
Il18bp	NM_010531.1	Endogenous						FALSE	0			164.18	1	363	65.05	mRNA		90
Il18r1	NM_001161842.1	Endogenous						FALSE	0			10.73	1	22	61.85	mRNA		11
Il1a	NM_010554.4	Endogenous						FALSE	0			13.45	1	24	57.8	mRNA		5
Il1b	NM_008361.3	Endogenous						FALSE	0			30.55	1	53	58.2	mRNA		25
Il1r2	NM_010555.4	Endogenous						FALSE	0			21.09	1	31	50.15	mRNA		18
Il1rn	NM_001039701.3	Endogenous						FALSE	0			45	1	85	60.74	mRNA		24
Il2	NM_008366.3	Endogenous						FALSE	0			4.64	1	10	54.8	mRNA		4
Il21r	NM_021887.1	Endogenous						FALSE	0			10	1	23	75.89	mRNA		4
Il22ra1	NM_178257.1	Endogenous						FALSE	0			17.64	1	28	54.11	mRNA		15
Il23r	NM_144548.1	Endogenous						FALSE	0			9.45	1	15	49.69	mRNA		11
Il24	NM_053095.2	Endogenous						FALSE	0			6.55	1	12	64.59	mRNA		12
Il2ra	NM_008367.2	Endogenous						FALSE	0			12.36	1	29	71.46	mRNA		6
Il2rb	NM_008368.3	Endogenous						FALSE	0			40.82	1	85	80.24	mRNA		4
Il2rg	NM_013563.3	Endogenous						FALSE	0			93.91	1	165	64.46	mRNA		40
Il33	NM_133775.1	Endogenous						FALSE	0			23.73	1	47	57.57	mRNA		22
Il34	NM_001135100.2	Endogenous						FALSE	0			10.09	1	18	54	mRNA		12
Il4	NM_021283.1	Endogenous						FALSE	0			5.91	1	11	58.84	mRNA		5
Il6	NM_031168.1	Endogenous						FALSE	0			5.64	1	10	58.99	mRNA		5
Il6ra	NM_010559.2	Endogenous						FALSE	0			15.73	1	27	59.11	mRNA		10
Il7r	NM_008372.3	Endogenous						FALSE	0			21.27	1	36	54.05	mRNA		27
Inhba	NM_008380.2	Endogenous						FALSE	0			27.09	1	56	63.15	mRNA		21
Irf1	NM_008390.2	Endogenous						FALSE	0			473.82	1	1127	76.5	mRNA		101
Irf2	NM_008391.4	Endogenous						FALSE	0			164.18	1	305	55.01	mRNA		184
Irf3	NM_016849.4	Endogenous						FALSE	0			129.45	1	189	50.92	mRNA		142
Irf4	NM_013674.1	Endogenous						FALSE	0			6.73	1	13	53.63	mRNA		6
Irf5	NM_001252382.1	Endogenous						FALSE	0			44.82	1	88	67.74	mRNA		20
Irf7	NM_016850.2	Endogenous						FALSE	0			97	1	249	96.25	mRNA		8
Irf8	NM_008320.3	Endogenous						FALSE	0			170.82	1	425	76.94	mRNA		30
Irf9	NM_008394.2	Endogenous						FALSE	0			256.73	1	516	72.52	mRNA		99
Isg15	NM_015783.3	Endogenous						FALSE	0			247.45	1	671	97.4	mRNA		29
Itga1	NM_001033228.3	Endogenous						FALSE	0			14.82	1	26	56.53	mRNA		18
Itga2	NM_008396.2	Endogenous						FALSE	0			14.73	1	23	55	mRNA		23
Itga4	NM_010576.3	Endogenous						FALSE	0			58.91	1	108	56.4	mRNA		59
Itga6	NM_008397.4	Endogenous						FALSE	0			182.73	1	337	55.75	mRNA		221
Itgae	NM_008399.1	Endogenous						FALSE	0			9.73	1	18	62.21	mRNA		7
Itgal	NM_008400.2	Endogenous						FALSE	0			30.27	1	62	61.18	mRNA		20
Itgam	NM_001082960.1	Endogenous						FALSE	0			38.64	1	77	60.54	mRNA		29
Itgav	NM_008402.3	Endogenous						FALSE	0			107.73	1	183	56.83	mRNA		133
Itgax	NM_021334.2	Endogenous						FALSE	0			30.91	1	51	55.56	mRNA		30
Itgb2	NM_008404.4	Endogenous						FALSE	0			87.36	1	179	69.46	mRNA		51
Itgb3	NM_016780.2	Endogenous						FALSE	0			32.36	1	85	71.3	mRNA		43
Itgb8	NM_177290.3	Endogenous						FALSE	0			19.18	1	29	51.76	mRNA		16
Itpk1	NM_172584.3	Endogenous						FALSE	0			459.27	1	814	54.74	mRNA		527
Jag1	NM_013822.5	Endogenous						FALSE	0			88.27	1	146	55.08	mRNA		104
Jag2	NM_010588.2	Endogenous						FALSE	0			211.73	1	395	56.09	mRNA		287
Jak1	NM_146145.2	Endogenous						FALSE	0			421.18	1	772	55.45	mRNA		505
Jak2	NM_008413.3	Endogenous						FALSE	0			66.91	1	125	55.77	mRNA		65
Jak3	NM_010589.6	Endogenous						FALSE	0			36	1	57	52.2	mRNA		37
Jup	NM_010593.2	Endogenous						FALSE	0			7.09	1	15	65.98	mRNA		4
Kat2b	NM_020005.3	Endogenous						FALSE	0			207.64	1	368	54.05	mRNA		219
Kdr	NM_010612.2	Endogenous						FALSE	0			67.09	1	122	59.57	mRNA		89
Kif2c	NM_134471.4	Endogenous						FALSE	0			314.55	1	512	55.82	mRNA		402
Kir3dl1	NM_177749.3	Endogenous						FALSE	0			4.27	1	6	45.73	mRNA		5
Kir3dl2	NM_177748.2	Endogenous						FALSE	0			14.18	1	26	60.56	mRNA		16
Kit	NM_001122733.1	Endogenous						FALSE	0			38.73	1	75	56.53	mRNA		46
Klra1	NM_016659.3	Endogenous						FALSE	0			5.73	1	14	65.37	mRNA		7
Klrb1	NM_001099918.1	Endogenous						FALSE	0			3.82	1	9	74.83	mRNA		2
Klrd1	NM_010654.2	Endogenous						FALSE	0			47.82	1	144	86.75	mRNA		15
Klrg1	NM_016970.1	Endogenous						FALSE	0			23.91	1	37	53.71	mRNA		37
Klrk1	NM_001083322.1	Endogenous						FALSE	0			38.73	1	83	70.91	mRNA		17
Kras	NM_021284.5	Endogenous						FALSE	0			224.55	1	391	53.02	mRNA		244
Lag3	NM_008479.2	Endogenous						FALSE	0			69.91	1	131	56.98	mRNA		73
Lair1	NM_001113474.1	Endogenous						FALSE	0			38.45	1	64	60.09	mRNA		20
Lama1	NM_008480.2	Endogenous						FALSE	0			7.09	1	13	53.31	mRNA		8
Lamb3	NM_008484.2	Endogenous						FALSE	0			2	1	4	54.77	mRNA		2
Lamc2	NM_008485.3	Endogenous						FALSE	0			7.45	1	13	51.38	mRNA		8
Lck	NM_001162433.1	Endogenous						FALSE	0			46.73	1	86	56.33	mRNA		31
Ldha	NM_010699.2	Endogenous						FALSE	0			17719.3	1	31030	54.9	mRNA		18099
Ldhb	NM_008492.2	Endogenous						FALSE	0			68.36	1	112	54.15	mRNA		62
Lgals9	NM_010708.1	Endogenous						FALSE	0			221.55	1	417	69.82	mRNA		75
Lif	NM_008501.2	Endogenous						FALSE	0			24.82	1	49	57.43	mRNA		24
Lilra5	NM_001081239.2	Endogenous						FALSE	0			11.45	1	27	70.75	mRNA		5
Lilrb4a	NM_013532.3	Endogenous						FALSE	0			113	1	247	68.21	mRNA		49
Loxl2	NM_033325.2	Endogenous						FALSE	0			70.64	1	124	60.05	mRNA		116
Ltb	NM_008518.2	Endogenous						FALSE	0			21.45	1	46	60.64	mRNA		14
Ly6c1	NM_010741.3	Endogenous						FALSE	0			260.09	1	537	68.41	mRNA		69
Ly6g	XM_909927.2	Endogenous						FALSE	0			11.73	1	17	50.03	mRNA		12
Ly9	NM_008534.2	Endogenous						FALSE	0			24.36	1	50	70.02	mRNA		15
Ly96	NM_016923.2	Endogenous						FALSE	0			49.18	1	72	51.47	mRNA		45
Lyz1	NM_013590.3	Endogenous						FALSE	0			2157.27	1	5314	70.92	mRNA		1345
Magea1	NM_020015.2	Endogenous						FALSE	0			5.55	1	12	56.08	mRNA		5
Magea3	NM_020017.2	Endogenous						FALSE	0			8.18	1	15	68.67	mRNA		11
Magea4	NM_020280.2	Endogenous						FALSE	0			14.45	1	23	49.34	mRNA		14
Mageb4	NM_001033492.2	Endogenous						FALSE	0			8	1	15	56.18	mRNA		9
Maml2	NM_001013813.3	Endogenous						FALSE	0			22.82	1	34	50.38	mRNA		24
Map3k12	NM_001163643.1	Endogenous						FALSE	0			161	1	286	54.37	mRNA		183
Map3k5	NM_008580.4	Endogenous						FALSE	0			127	1	222	55.71	mRNA		170
Map3k7	NM_172688.2	Endogenous						FALSE	0			963.09	1	1652	53.71	mRNA		1151
Map3k8	NM_007746.2	Endogenous						FALSE	0			17.64	1	29	56.89	mRNA		12
Mapk10	NM_009158.2	Endogenous						FALSE	0			141.45	1	248	54.93	mRNA		163
Marco	NM_010766.2	Endogenous						FALSE	0			20.09	1	53	72.38	mRNA		25
Mb21d1	NM_173386.4	Endogenous						FALSE	0			12.45	1	25	59.26	mRNA		12
Mdm2	NM_010786.3	Endogenous						FALSE	0			221	1	346	51.18	mRNA		242
Melk	NM_010790.2	Endogenous						FALSE	0			312.18	1	562	55.3	mRNA		378
Met	NM_008591.2	Endogenous						FALSE	0			29.27	1	60	59.15	mRNA		30
Mfge8	NM_008594.2	Endogenous						FALSE	0			71	1	120	52.52	mRNA		82
Mfng	NM_008595.2	Endogenous						FALSE	0			586.73	1	808	50.9	mRNA		688
Mgmt	NM_008598.2	Endogenous						FALSE	0			12.64	1	21	54.86	mRNA		16
Mill2	NM_153760.2	Endogenous						FALSE	0			5.09	1	9	63.62	mRNA		6
Mki67	NM_001081117.2	Endogenous						FALSE	0			5725.55	1	13229	67.33	mRNA		9022
Mlana	NM_029993.1	Endogenous						FALSE	0			16	1	27	55.76	mRNA		15
Mlh1	NM_026810.2	Endogenous						FALSE	0			161.27	1	238	51.3	mRNA		175
Mmp12	NM_008605.3	Endogenous						FALSE	0			237.91	1	423	60.65	mRNA		154
Mmp13	NM_008607.1	Endogenous						FALSE	0			81.55	1	204	70.66	mRNA		50
Mmp1a	NM_032006.3	Endogenous						FALSE	0			5.73	1	11	65.37	mRNA		6
Mmp7	NM_010810.4	Endogenous						FALSE	0			7.36	1	13	60.21	mRNA		13
Mmp9	NM_013599.2	Endogenous						FALSE	0			15.36	1	26	56.99	mRNA		20
Mmrn2	NM_153127.3	Endogenous						FALSE	0			53.09	1	87	54.51	mRNA		58
Mrc1	NM_008625.2	Endogenous						FALSE	0			96.55	1	176	63.93	mRNA		62
Mre11a	NM_018736.2	Endogenous						FALSE	0			300.09	1	489	54	mRNA		412
Ms4a1	NM_007641.5	Endogenous						FALSE	0			19.36	1	35	54.72	mRNA		16
Ms4a2	NM_001276330.1	Endogenous						FALSE	0			5.82	1	10	54.79	mRNA		6
Ms4a4a	XM_003086124.1	Endogenous						FALSE	0			68.91	1	122	60.13	mRNA		36
Ms4a6b	NM_027209.3	Endogenous						FALSE	0			118.55	1	288	75.12	mRNA		39
Msh2	NM_008628.2	Endogenous						FALSE	0			481.55	1	830	54.59	mRNA		527
Msh6	NM_010830.1	Endogenous						FALSE	0			1047.27	1	1829	54.38	mRNA		1291
Mtor	NM_020009.2	Endogenous						FALSE	0			157.36	1	282	57.41	mRNA		233
Mx1	NM_010846.1	Endogenous						FALSE	0			48.55	1	86	57.4	mRNA		44
Mxi1	NM_001008542.2	Endogenous						FALSE	0			1490.45	1	2568	54.65	mRNA		1816
Myc	NM_001177354.1	Endogenous						FALSE	0			5142.91	1	8684	55.82	mRNA		6953
Myct1	NM_026793.2	Endogenous						FALSE	0			29.18	1	62	60.02	mRNA		32
Myd88	NM_010851.2	Endogenous						FALSE	0			46.82	1	82	57.64	mRNA		35
Nbn	NM_013752.3	Endogenous						FALSE	0			367.36	1	624	52.52	mRNA		398
Ncam1	NM_001113204.1	Endogenous						FALSE	0			75.18	1	165	62.1	mRNA		90
Ncr1	NM_010746.3	Endogenous						FALSE	0			22.36	1	38	57.24	mRNA		14
Ndufa4l2	NM_001098789.1	Endogenous						FALSE	0			83.36	1	171	60.52	mRNA		74
Nectin1	NM_021424.2	Endogenous						FALSE	0			63.91	1	99	53.81	mRNA		75
Nectin2	NM_008990.3	Endogenous						FALSE	0			99	1	169	52.59	mRNA		116
Neil1	NM_028347.2	Endogenous						FALSE	0			58.82	1	91	51.34	mRNA		67
Nf1	NM_010897.2	Endogenous						FALSE	0			174.18	1	382	65.22	mRNA		299
Nfam1	NM_028728.2	Endogenous						FALSE	0			13.45	1	29	68.39	mRNA		9
Nfatc2	NM_001136073.2	Endogenous						FALSE	0			31.36	1	54	56.61	mRNA		35
Nfil3	NM_017373.3	Endogenous						FALSE	0			145.18	1	296	59.48	mRNA		187
Nfkb1	NM_008689.2	Endogenous						FALSE	0			91	1	147	53.06	mRNA		101
Nfkb2	NM_019408.3	Endogenous						FALSE	0			11.64	1	17	51.6	mRNA		7
Nfkbia	NM_010907.2	Endogenous						FALSE	0			549.73	1	1022	55.57	mRNA		444
Nfkbie	NM_008690.3	Endogenous						FALSE	0			31.64	1	48	51.71	mRNA		26
Ngfr	NM_033217.3	Endogenous						FALSE	0			6.45	1	12	55.15	mRNA		12
Nid2	NM_008695.2	Endogenous						FALSE	0			23	1	54	67.47	mRNA		29
Nkg7	NM_024253.4	Endogenous						FALSE	0			47	1	113	77.83	mRNA		12
Nlrc5	NM_001033207.3	Endogenous						FALSE	0			326.64	1	756	72.65	mRNA		166
Nlrp3	NM_145827.3	Endogenous						FALSE	0			9.82	1	17	53.08	mRNA		14
Nod2	NM_145857.2	Endogenous						FALSE	0			6.64	1	14	65.08	mRNA		3
Nos2	NM_010927.3	Endogenous						FALSE	0			52	1	78	52.53	mRNA		46
Notch1	NM_008714.3	Endogenous						FALSE	0			18.18	1	31	63.99	mRNA		31
Notch2	NM_010928.1	Endogenous						FALSE	0			37.64	1	86	62.18	mRNA		42
Nras	NM_010937.2	Endogenous						FALSE	0			444.27	1	745	53.8	mRNA		510
Nt5e	NM_011851.4	Endogenous						FALSE	0			30.91	1	52	52.91	mRNA		35
Oas1a	NM_145211.2	Endogenous						FALSE	0			115.82	1	278	90.07	mRNA		21
Oas2	NM_145227.3	Endogenous						FALSE	0			18	1	36	62.31	mRNA		12
Oas3	NM_145226.2	Endogenous						FALSE	0			6	1	11	52.17	mRNA		7
Oasl1	NM_145209.3	Endogenous						FALSE	0			34.55	1	75	76.79	mRNA		12
Olfml2b	NM_177068.4	Endogenous						FALSE	0			113.64	1	173	52.52	mRNA		127
Olr1	NM_001301094.1	Endogenous						FALSE	0			15.73	1	22	47.84	mRNA		15
Otoa	NM_139310.1	Endogenous						FALSE	0			17.45	1	31	55.57	mRNA		17
P2ry13	NM_028808.3	Endogenous						FALSE	0			19.82	1	41	61.3	mRNA		17
P4ha1	NM_011030.1	Endogenous						FALSE	0			584.91	1	1237	60.52	mRNA		653
P4ha2	NM_001136076.2	Endogenous						FALSE	0			377.27	1	761	64.59	mRNA		341
Palmd	NM_023245.3	Endogenous						FALSE	0			73.91	1	117	53.06	mRNA		82
Parp12	NM_172893.3	Endogenous						FALSE	0			279.82	1	492	62.24	mRNA		170
Parp4	NM_001145978.2	Endogenous						FALSE	0			77.73	1	133	53.88	mRNA		88
Parp9	NM_030253.2	Endogenous						FALSE	0			201.55	1	401	72.06	mRNA		64
Pcdhb11	NM_053136.3	Endogenous						FALSE	0			24.82	1	39	54.77	mRNA		39
Pck2	NM_028994.2	Endogenous						FALSE	0			249.09	1	431	55.19	mRNA		267
Pcx	NM_008797.3	Endogenous						FALSE	0			53.73	1	79	50.97	mRNA		56
Pdcd1	NM_008798.1	Endogenous						FALSE	0			11.91	1	27	81.45	mRNA		4
Pdcd1lg2	NM_021396.2	Endogenous						FALSE	0			14.09	1	35	70.36	mRNA		12
Pdgfa	XM_006504659.3	Endogenous						FALSE	0			8.64	1	14	55.11	mRNA		11
Pdgfb	NM_011057.3	Endogenous						FALSE	0			65.91	1	106	54.42	mRNA		69
Pdgfrb	NM_001146268.1	Endogenous						FALSE	0			34.64	1	100	76.37	mRNA		44
Pdk1	NM_172665.5	Endogenous						FALSE	0			1669.73	1	3212	57.48	mRNA		1701
Pdzk1ip1	NM_026018.3	Endogenous						FALSE	0			10.27	1	16	49.84	mRNA		13
Pecam1	NM_008816.2	Endogenous						FALSE	0			129.73	1	233	57.72	mRNA		138
Pf4	NM_019932.4	Endogenous						FALSE	0			34	1	58	54.09	mRNA		23
Pfkfb3	NM_133232.2	Endogenous						FALSE	0			505.09	1	1230	68.58	mRNA		559
Pfkm	NM_001163487.1	Endogenous						FALSE	0			84.82	1	152	58.77	mRNA		90
Pgpep1	NM_023217.4	Endogenous						FALSE	0			23.45	1	45	57.31	mRNA		24
Pias4	NM_021501.4	Endogenous						FALSE	0			93.09	1	144	53.16	mRNA		107
Pik3ca	NM_008839.2	Endogenous						FALSE	0			480.09	1	922	56.98	mRNA		611
Pik3cd	XM_003945690.1	Endogenous						FALSE	0			33.64	1	57	58.72	mRNA		26
Pik3cg	NM_001146200.1	Endogenous						FALSE	0			26.36	1	55	61.52	mRNA		15
Pik3r1	NM_001077495.1	Endogenous						FALSE	0			304.73	1	580	56.25	mRNA		374
Pik3r2	NM_008841.2	Endogenous						FALSE	0			706.36	1	1143	53.78	mRNA		804
Pik3r5	NM_177320.2	Endogenous						FALSE	0			10.18	1	17	54.12	mRNA		6
Pirb	NM_011095.2	Endogenous						FALSE	0			41.82	1	68	59.8	mRNA		23
Pkm	NM_001253883.1	Endogenous						FALSE	0			769.45	1	1276	53.5	mRNA		936
Pkp3	NM_019762.2	Endogenous						FALSE	0			17.55	1	32	57.75	mRNA		18
Pla1a	NM_134102.4	Endogenous						FALSE	0			24.91	1	60	65.88	mRNA		20
Pla2g2a	NM_001082531.1	Endogenous						FALSE	0			4.27	1	8	53.46	mRNA		8
Plod2	NM_001142916.1	Endogenous						FALSE	0			311.18	1	565	55.81	mRNA		362
Pms2	NM_008886.2	Endogenous						FALSE	0			134.27	1	200	51.94	mRNA		163
Pnoc	NM_001205075.1	Endogenous						FALSE	0			6.55	1	13	59.31	mRNA		9
Pold1	NM_011131.3	Endogenous						FALSE	0			313.36	1	508	53.96	mRNA		372
Pparg	NM_011146.3	Endogenous						FALSE	0			9.82	1	18	60.91	mRNA		15
Ppargc1b	NM_133249.2	Endogenous						FALSE	0			44.91	1	84	59.85	mRNA		63
Ppl	NM_008909.2	Endogenous						FALSE	0			4	1	8	55.9	mRNA		2
Prdm1	NM_007548.3	Endogenous						FALSE	0			20.91	1	32	53.23	mRNA		25
Prf1	NM_011073.2	Endogenous						FALSE	0			13.27	1	31	72.98	mRNA		5
Prkaa2	NM_178143.1	Endogenous						FALSE	0			135.27	1	225	54.84	mRNA		162
Prkacb	NM_011100.3	Endogenous						FALSE	0			1896.55	1	3124	53.26	mRNA		2180
Prkca	NM_011101.3	Endogenous						FALSE	0			66.64	1	130	59.72	mRNA		83
Prkx	NM_016979.1	Endogenous						FALSE	0			206.45	1	370	54.15	mRNA		237
Prlr	NM_011169.5	Endogenous						FALSE	0			13.36	1	22	52.09	mRNA		12
Prom1	NM_001163577.1	Endogenous						FALSE	0			25.36	1	44	58.27	mRNA		35
Prr5	NM_146061.4	Endogenous						FALSE	0			21.91	1	42	58.18	mRNA		22
Psmb10	NM_013640.3	Endogenous						FALSE	0			131.82	1	321	74.84	mRNA		26
Psmb5	NM_011186.1	Endogenous						FALSE	0			1240.73	1	1694	50.68	mRNA		1151
Psmb8	NM_010724.2	Endogenous						FALSE	0			1057.45	1	2294	77.83	mRNA		306
Psmb9	NM_013585.2	Endogenous						FALSE	0			1463.45	1	3200	77.14	mRNA		432
Ptcd2	NM_026873.2	Endogenous						FALSE	0			421.36	1	626	51.14	mRNA		481
Pten	NM_008960.2	Endogenous						FALSE	0			218.91	1	390	58.08	mRNA		304
Ptger4	NM_001136079.1	Endogenous						FALSE	0			22.55	1	37	51.36	mRNA		23
Ptgs2	NM_011198.4	Endogenous						FALSE	0			19.91	1	49	78.83	mRNA		11
Ptpn11	NM_011202.3	Endogenous						FALSE	0			723	1	1327	56.4	mRNA		845
Ptprc	NM_001111316.2	Endogenous						FALSE	0			137.45	1	286	66.72	mRNA		70
Pvr	NM_027514.2	Endogenous						FALSE	0			19.73	1	34	56.27	mRNA		23
Pvrig	XM_011240963.2	Endogenous						FALSE	0			18.45	1	39	60.46	mRNA		14
Rad50	NM_009012.2	Endogenous						FALSE	0			176.73	1	299	55.44	mRNA		255
Rad51	NM_011234.4	Endogenous						FALSE	0			614.27	1	958	51.63	mRNA		711
Rad51c	NM_053269.3	Endogenous						FALSE	0			181	1	343	56.45	mRNA		240
Rasal1	NM_013832.4	Endogenous						FALSE	0			17.27	1	26	50.74	mRNA		18
Rasgrf1	NM_011245.2	Endogenous						FALSE	0			8.82	1	17	60.82	mRNA		9
Rb1	NM_009029.2	Endogenous						FALSE	0			374.82	1	642	54.94	mRNA		487
Rbl2	NM_011250.4	Endogenous						FALSE	0			165.55	1	263	51.8	mRNA		213
Rela	NM_009045.4	Endogenous						FALSE	0			231.73	1	397	54.88	mRNA		269
Relb	NM_009046.2	Endogenous						FALSE	0			42.09	1	73	55.53	mRNA		43
Reln	NM_011261.2	Endogenous						FALSE	0			197.18	1	394	61.56	mRNA		229
Ren1	NM_031192.3	Endogenous						FALSE	0			6.45	1	13	63.26	mRNA		9
Rictor	NM_030168.3	Endogenous						FALSE	0			90.27	1	192	61.12	mRNA		126
Ripk1	NM_009068.3	Endogenous						FALSE	0			70.09	1	116	53.09	mRNA		80
Ripk2	NM_138952.3	Endogenous						FALSE	0			82.18	1	128	52.49	mRNA		70
Ripk3	NM_019955.1	Endogenous						FALSE	0			28.18	1	48	53.55	mRNA		22
Rnls	NM_001146342.2	Endogenous						FALSE	0			27.09	1	41	51.82	mRNA		31
Robo4	NM_028783.2	Endogenous						FALSE	0			46.27	1	84	58.53	mRNA		76
Rock1	NM_009071.2	Endogenous						FALSE	0			359.55	1	648	57.36	mRNA		496
Ror2	NM_013846.3	Endogenous						FALSE	0			55.82	1	88	52.86	mRNA		60
Rorc	NM_011281.2	Endogenous						FALSE	0			112.55	1	170	51.95	mRNA		116
Rpl23	NM_022891.3	Endogenous						FALSE	0			502.45	1	730	51.12	mRNA		548
Rpl7a	NM_013721.3	Endogenous						FALSE	0			29458.3	1	42353	51.36	mRNA		32184
Rps6kb1	NM_001114334.1	Endogenous						FALSE	0			266.55	1	419	53.79	mRNA		365
Rptor	NM_028898.2	Endogenous						FALSE	0			142.73	1	239	53.5	mRNA		189
Rrm2	NM_009104.2	Endogenous						FALSE	0			1694.73	1	3059	54.71	mRNA		1965
Rsad2	NM_021384.2	Endogenous						FALSE	0			116.36	1	289	88.84	mRNA		29
Runx3	NM_019732.2	Endogenous						FALSE	0			31.36	1	51	52.3	mRNA		34
S100a8	NM_013650.2	Endogenous						FALSE	0			9	1	20	58.37	mRNA		10
S100a9	NM_009114.2	Endogenous						FALSE	0			8	1	16	58.9	mRNA		9
Samsn1	NM_023380.2	Endogenous						FALSE	0			72.09	1	137	55.77	mRNA		65
Sbno2	NM_183426.1	Endogenous						FALSE	0			37.27	1	60	52.56	mRNA		34
Sele	NM_011345.2	Endogenous						FALSE	0			5.55	1	14	76.24	mRNA		5
Sell	XM_006496716.1	Endogenous						FALSE	0			28.64	1	66	67.75	mRNA		15
Selp	NM_011347.1	Endogenous						FALSE	0			7.82	1	13	52.06	mRNA		6
Serpina1a	NM_009243.4	Endogenous						FALSE	0			13.55	1	22	50.44	mRNA		14
Serpinb5	NM_009257.3	Endogenous						FALSE	0			8.73	1	14	52.28	mRNA		10
Serpinh1	NM_009825.2	Endogenous						FALSE	0			570.27	1	991	54.59	mRNA		683
Sfrp1	NM_013834.2	Endogenous						FALSE	0			46.82	1	64	49.78	mRNA		60
Sfrp4	NM_016687.3	Endogenous						FALSE	0			66.18	1	91	49.98	mRNA		82
Sfxn1	NM_027324.5	Endogenous						FALSE	0			802.09	1	1169	51.85	mRNA		979
Sgk1	NM_001161849.2	Endogenous						FALSE	0			95.55	1	154	54.96	mRNA		66
Sh2d1a	NR_132588.1	Endogenous						FALSE	0			7	1	11	53.45	mRNA		3
Shc2	NM_001024539.1	Endogenous						FALSE	0			383.45	1	661	53.43	mRNA		425
Siglec1	NM_011426.3	Endogenous						FALSE	0			16.45	1	36	64.68	mRNA		6
Siglecf	NM_145581.1	Endogenous						FALSE	0			24.18	1	43	58.15	mRNA		20
Sirpa	NM_007547.2	Endogenous						FALSE	0			286.09	1	467	57.46	mRNA		217
Slamf7	NM_144539.5	Endogenous						FALSE	0			60.82	1	108	60.05	mRNA		37
Slc11a1	NM_013612.2	Endogenous						FALSE	0			103.73	1	210	69.43	mRNA		39
Slc16a1	NM_009196.4	Endogenous						FALSE	0			3.55	1	8	67.18	mRNA		1
Slc1a5	NM_009201.2	Endogenous						FALSE	0			141.36	1	237	55.35	mRNA		203
Slc2a1	NM_011400.3	Endogenous						FALSE	0			472.73	1	1051	65.02	mRNA		487
Slc7a5	NM_011404.3	Endogenous						FALSE	0			649.45	1	1062	56.15	mRNA		786
Smad5	NM_008541.2	Endogenous						FALSE	0			1089.45	1	2046	56.97	mRNA		1420
Smap1	NM_028534.3	Endogenous						FALSE	0			488.18	1	869	54.45	mRNA		529
Snai1	NM_011427.2	Endogenous						FALSE	0			8.09	1	21	69.36	mRNA		7
Snca	NM_009221.2	Endogenous						FALSE	0			156.82	1	278	54.94	mRNA		170
Socs1	NM_009896.2	Endogenous						FALSE	0			62.82	1	150	72.76	mRNA		20
Sox10	XM_128139.6	Endogenous						FALSE	0			5.09	1	10	62.4	mRNA		6
Sox11	NM_009234.6	Endogenous						FALSE	0			750.82	1	1457	59.83	mRNA		1041
Sox2	NM_011443.3	Endogenous						FALSE	0			432.55	1	800	60.03	mRNA		584
Spib	NM_019866.1	Endogenous						FALSE	0			18.91	1	33	54.68	mRNA		27
Spp1	NM_009263.3	Endogenous						FALSE	0			221.91	1	608	77.85	mRNA		185
Spry4	NM_011898.2	Endogenous						FALSE	0			19.64	1	47	68.41	mRNA		20
Srebf1	NM_011480.4	Endogenous						FALSE	0			256.45	1	391	53.71	mRNA		298
Srp54a	NM_011899.4	Endogenous						FALSE	0			323.91	1	560	54.11	mRNA		396
Stat1	NM_009283.4	Endogenous						FALSE	0			26.73	1	56	68.38	mRNA		16
Stat2	NM_019963.1	Endogenous						FALSE	0			113.09	1	246	74.03	mRNA		59
Stat3	NM_011486.4	Endogenous						FALSE	0			775.55	1	1666	61.96	mRNA		662
Stat4	NM_011487.5	Endogenous						FALSE	0			9.55	1	21	63.61	mRNA		10
Stc1	NM_009285.3	Endogenous						FALSE	0			256.73	1	569	66.15	mRNA		196
Syk	NM_001198977.1	Endogenous						FALSE	0			44.82	1	73	56.91	mRNA		37
Taf3	NM_027748.3	Endogenous						FALSE	0			102.36	1	163	52.76	mRNA		132
Tap1	NM_001161730.1	Endogenous						FALSE	0			446.09	1	886	72.88	mRNA		145
Tap2	NM_011530.3	Endogenous						FALSE	0			90.18	1	186	71.76	mRNA		35
Tapbp	NM_009318.2	Endogenous						FALSE	0			88.82	1	172	63.08	mRNA		35
Tapbpl	NM_145391.2	Endogenous						FALSE	0			17.45	1	32	59.06	mRNA		10
Tbx21	NM_019507.2	Endogenous						FALSE	0			21.09	1	34	52.39	mRNA		15
Tbxas1	NM_011539.3	Endogenous						FALSE	0			48.18	1	89	59.21	mRNA		44
Tcf3	NM_001164147.1	Endogenous						FALSE	0			17	1	27	50.6	mRNA		21
Tcl1	NM_009337.3	Endogenous						FALSE	0			6	1	14	63.25	mRNA		7
Tdo2	NM_019911.2	Endogenous						FALSE	0			10.82	1	20	54.5	mRNA		12
Tgfb1	NM_011577.1	Endogenous						FALSE	0			174.45	1	264	53.66	mRNA		153
Tgfb2	NM_009367.4	Endogenous						FALSE	0			82.45	1	127	52.49	mRNA		118
Tgfb3	NM_009368.2	Endogenous						FALSE	0			227.73	1	387	53.5	mRNA		282
Tgfbr1	NM_009370.2	Endogenous						FALSE	0			485.09	1	783	52.25	mRNA		571
Tgfbr2	NM_009371.3	Endogenous						FALSE	0			37.45	1	68	56.11	mRNA		34
Thbd	NM_009378.3	Endogenous						FALSE	0			18.82	1	31	51.89	mRNA		21
Thbs1	NM_011580.4	Endogenous						FALSE	0			104.91	1	223	63.79	mRNA		171
Thy1	NM_009382.3	Endogenous						FALSE	0			155.91	1	302	57.52	mRNA		160
Ticam1	NM_174989.4	Endogenous						FALSE	0			38.18	1	59	53.95	mRNA		39
Tie1	NM_011587.2	Endogenous						FALSE	0			30.64	1	62	62.54	mRNA		30
Tigit	NM_001146325.1	Endogenous						FALSE	0			10.91	1	20	59.47	mRNA		7
Tlr1	NM_030682.1	Endogenous						FALSE	0			37.36	1	65	56.2	mRNA		26
Tlr2	NM_011905.2	Endogenous						FALSE	0			15.73	1	24	52.82	mRNA		11
Tlr3	NM_126166.2	Endogenous						FALSE	0			19.27	1	31	54.23	mRNA		14
Tlr4	NM_021297.2	Endogenous						FALSE	0			20.55	1	33	54.87	mRNA		16
Tlr5	NM_016928.2	Endogenous						FALSE	0			6.82	1	15	71.2	mRNA		7
Tlr7	NM_133211.4	Endogenous						FALSE	0			31.36	1	54	54.4	mRNA		28
Tlr8	NM_133212.2	Endogenous						FALSE	0			27.55	1	56	61.38	mRNA		24
Tlr9	NM_031178.2	Endogenous						FALSE	0			25.55	1	49	63.08	mRNA		17
Tmem140	NM_197986.2	Endogenous						FALSE	0			5.45	1	9	46.64	mRNA		5
Tmem173	NM_028261.1	Endogenous						FALSE	0			27.82	1	44	56.51	mRNA		13
Tnf	NM_013693.2	Endogenous						FALSE	0			14.82	1	25	52.08	mRNA		11
Tnfaip3	NM_001166402.1	Endogenous						FALSE	0			51.36	1	96	58.7	mRNA		39
Tnfaip6	NM_009398.2	Endogenous						FALSE	0			18.18	1	35	56.03	mRNA		14
Tnfrsf10b	NM_020275.3	Endogenous						FALSE	0			45.09	1	101	63.95	mRNA		47
Tnfrsf11a	NM_009399.3	Endogenous						FALSE	0			17.82	1	33	62.99	mRNA		7
Tnfrsf11b	NM_008764.3	Endogenous						FALSE	0			5.45	1	9	52.73	mRNA		6
Tnfrsf14	NM_178931.2	Endogenous						FALSE	0			34.82	1	60	63.79	mRNA		19
Tnfrsf17	NM_011608.1	Endogenous						FALSE	0			6.27	1	11	53.4	mRNA		11
Tnfrsf18	NM_009400.2	Endogenous						FALSE	0			9.27	1	16	58.29	mRNA		4
Tnfrsf1a	NM_011609.2	Endogenous						FALSE	0			196.91	1	303	52.04	mRNA		172
Tnfrsf1b	NM_011610.3	Endogenous						FALSE	0			32.82	1	58	59.44	mRNA		19
Tnfrsf25	NM_033042.3	Endogenous						FALSE	0			11.45	1	20	50.21	mRNA		20
Tnfrsf4	NM_011659.2	Endogenous						FALSE	0			14.82	1	26	56.2	mRNA		16
Tnfrsf8	NM_009401.2	Endogenous						FALSE	0			13.45	1	24	54.75	mRNA		18
Tnfrsf9	NM_001077508.1	Endogenous						FALSE	0			8.91	1	20	60.33	mRNA		9
Tnfsf10	NM_009425.2	Endogenous						FALSE	0			26.36	1	56	64.02	mRNA		12
Tnfsf12	NM_011614.3	Endogenous						FALSE	0			64.36	1	99	52.26	mRNA		88
Tnfsf13	NM_023517.2	Endogenous						FALSE	0			34.73	1	50	50.72	mRNA		35
Tnfsf13b	NM_033622.1	Endogenous						FALSE	0			19.82	1	37	55.5	mRNA		16
Tnfsf18	NM_183391.3	Endogenous						FALSE	0			17.36	1	25	50.69	mRNA		15
Tnfsf4	NM_009452.2	Endogenous						FALSE	0			7.91	1	15	61.8	mRNA		5
Tnfsf8	NM_009403.3	Endogenous						FALSE	0			7.18	1	15	59.02	mRNA		9
Tnfsf9	NM_009404.3	Endogenous						FALSE	0			23.45	1	35	52.78	mRNA		27
Tnks	NM_175091.3	Endogenous						FALSE	0			536.18	1	1244	65.52	mRNA		714
Tpi1	NM_009415.2	Endogenous						FALSE	0			138.91	1	207	50.47	mRNA		156
Tpm1	NM_024427.4	Endogenous						FALSE	0			1030	1	1544	51.24	mRNA		1195
Tpsab1	NM_031187.4	Endogenous						FALSE	0			4	1	9	77.46	mRNA		5
Traf1	NM_009421.4	Endogenous						FALSE	0			10.73	1	23	66.71	mRNA		12
Trat1	NM_198297.3	Endogenous						FALSE	0			17.18	1	34	56.42	mRNA		16
Trem1	NM_021406.5	Endogenous						FALSE	0			18	1	29	51.46	mRNA		22
Trem2	NM_031254.2	Endogenous						FALSE	0			31.27	1	51	55.11	mRNA		26
Trim21	NM_001082552.1	Endogenous						FALSE	0			47.18	1	89	69.02	mRNA		19
Trp53	NM_011640.1	Endogenous						FALSE	0			124.09	1	174	51.12	mRNA		173
Tslp	NM_021367.1	Endogenous						FALSE	0			17.73	1	26	49.83	mRNA		21
Ttc30a1	NM_030188.3	Endogenous						FALSE	0			17.82	1	28	51.97	mRNA		28
Twf1	NM_008971.4	Endogenous						FALSE	0			336.45	1	504	52.78	mRNA		334
Twist1	NM_011658.2	Endogenous						FALSE	0			572.91	1	951	54.23	mRNA		779
Twist2	NM_007855.2	Endogenous						FALSE	0			9.64	1	15	48.51	mRNA		12
Tymp	NM_138302.1	Endogenous						FALSE	0			26.36	1	44	51.1	mRNA		29
Tyms	NM_021288.3	Endogenous						FALSE	0			139.91	1	211	54.42	mRNA		205
Uba7	NM_023738.4	Endogenous						FALSE	0			53.09	1	104	61.81	mRNA		26
Ube2c	NM_026785.2	Endogenous						FALSE	0			4431.18	1	6844	52.19	mRNA		5044
Ube2t	NM_001278115.1	Endogenous						FALSE	0			983.36	1	1462	50.79	mRNA		1116
Ulbp1	NM_029975.2	Endogenous						FALSE	0			64.64	1	126	58.71	mRNA		95
Vcam1	NM_011693.3	Endogenous						FALSE	0			93.27	1	195	64.58	mRNA		66
Vcan	NM_001081249.1	Endogenous						FALSE	0			40.09	1	70	54.23	mRNA		56
Vegfa	NM_001025250.3	Endogenous						FALSE	0			495.36	1	1204	69.62	mRNA		623
Vegfb	NM_011697.3	Endogenous						FALSE	0			516.64	1	891	53.38	mRNA		572
Vegfc	NM_009506.2	Endogenous						FALSE	0			56.09	1	95	54.66	mRNA		63
Vhl	NM_009507.3	Endogenous						FALSE	0			71	1	112	52.94	mRNA		68
Vsir	NM_001159572.1	Endogenous						FALSE	0			81.64	1	128	53.82	mRNA		58
Vtcn1	NM_178594.3	Endogenous						FALSE	0			7.73	1	13	50.15	mRNA		5
Wdr76	NM_030234.2	Endogenous						FALSE	0			293.55	1	475	53.51	mRNA		365
Wnt10a	NM_009518.1	Endogenous						FALSE	0			4.36	1	9	60.87	mRNA		5
Wnt11	NM_001285792.1	Endogenous						FALSE	0			8.27	1	16	56.2	mRNA		8
Wnt2	NM_023653.4	Endogenous						FALSE	0			4.36	1	10	60	mRNA		6
Wnt2b	NM_009520.3	Endogenous						FALSE	0			8.09	1	14	53.43	mRNA		9
Wnt3a	NM_009522.2	Endogenous						FALSE	0			5.45	1	10	61.01	mRNA		7
Wnt4	NM_009523.2	Endogenous						FALSE	0			23.45	1	49	60.79	mRNA		16
Wnt5a	NM_009524.2	Endogenous						FALSE	0			15.91	1	48	84.96	mRNA		15
Wnt5b	NM_009525.3	Endogenous						FALSE	0			29.55	1	53	52.53	mRNA		31
Wnt7b	NM_009528.2	Endogenous						FALSE	0			2.91	1	5	52.03	mRNA		2
Xcl1	NM_008510.1	Endogenous						FALSE	0			28.45	1	71	79.56	mRNA		18
Zap70	NM_009539.3	Endogenous						FALSE	0			15.91	1	43	76.08	mRNA		9
Zc3h12a	NM_153159.2	Endogenous						FALSE	0			25.36	1	43	54.98	mRNA		22
Zeb1	NM_011546.3	Endogenous						FALSE	0			332.36	1	614	57.3	mRNA		391
Zeb2	NM_015753.4	Endogenous						FALSE	0			39.18	1	61	54.19	mRNA		41
Abcf1	NM_013854.1	Housekeeping						FALSE	0			538	1	960	55.68	mRNA		645
Dnajc14	NM_028873.3	Housekeeping						FALSE	0			320.09	1	483	52.39	mRNA		386
Ercc3	NM_133658.1	Housekeeping						FALSE	0			103.36	1	172	53.93	mRNA		109
G6pdx	NM_008062.2	Housekeeping						FALSE	0			294.55	1	453	53.31	mRNA		286
Gusb	NM_010368.1	Housekeeping						FALSE	0			305.27	1	438	51.85	mRNA		301
Mrpl19	NM_026490.2	Housekeeping						FALSE	0			29.82	1	55	58.76	mRNA		36
Nrde2	NM_183155.3	Housekeeping						FALSE	0			79	1	128	56.45	mRNA		89
Oaz1	NM_008753.4	Housekeeping						FALSE	0			6144.55	1	8165	50.21	mRNA		6207
Polr2a	NM_009089.2	Housekeeping						FALSE	0			776.18	1	1750	64.3	mRNA		1056
Psmc4	NM_011874.2	Housekeeping						FALSE	0			725.36	1	1016	50.08	mRNA		811
Pum1	NM_001159605.1	Housekeeping						FALSE	0			783	1	1447	57.23	mRNA		1088
Sdha	NM_023281.1	Housekeeping						FALSE	0			1935.27	1	2960	51.85	mRNA		2219
Sf3a1	NM_026175.5	Housekeeping						FALSE	0			95.36	1	143	52.97	mRNA		129
Stk11ip	NM_027886.3	Housekeeping						FALSE	0			63.64	1	97	51.86	mRNA		91
Tbc1d10b	NM_144522.5	Housekeeping						FALSE	0			171	1	311	54.81	mRNA		205
Tbp	NM_013684.3	Housekeeping						FALSE	0			189.18	1	315	52.01	mRNA		215
Tfrc	NM_011638.4	Housekeeping						FALSE	0			2760.36	1	7020	68.25	mRNA		2649
Tlk2	NM_011903.3	Housekeeping						FALSE	0			14.18	1	25	54.15	mRNA		17
Tmub2	NM_028076.2	Housekeeping						FALSE	0			253.73	1	373	50.83	mRNA		266
Ubb	NM_011664.4	Housekeeping						FALSE	0			88.73	1	157	59.49	mRNA		157
NEG_A	ERCC_00096.1	Negative						FALSE	0			7.18	1	13	63.75	System		10
NEG_B	ERCC_00041.1	Negative						FALSE	0			6.09	1	11	51.11	System		7
NEG_C	ERCC_00019.1	Negative						FALSE	0			16.27	1	25	52.22	System		22
NEG_D	ERCC_00076.1	Negative						FALSE	0			5.91	1	11	54.29	System		7
NEG_E	ERCC_00098.1	Negative						FALSE	0			7.27	1	14	55.71	System		11
NEG_F	ERCC_00126.1	Negative						FALSE	0			10.55	1	15	48.79	System		15
NEG_G	ERCC_00144.1	Negative						FALSE	0			12.64	1	25	57.1	System		19
NEG_H	ERCC_00154.1	Negative						FALSE	0			11.45	1	21	61.28	System		12
POS_A	ERCC_00117.1	Positive						FALSE	0			32055.1	1	43031	50.21	System		39359
POS_B	ERCC_00112.1	Positive						FALSE	0			11039.4	1	14498	50.07	System		13475
POS_C	ERCC_00002.1	Positive						FALSE	0			3067.73	1	4105	50.16	System		3635
POS_D	ERCC_00092.1	Positive						FALSE	0			540.18	1	712	49.88	System		675
POS_E	ERCC_00035.1	Positive						FALSE	0			95.91	1	136	50.49	System		135
POS_F	ERCC_00034.1	Positive						FALSE	0			45	1	66	50.36	System		61

## Sheet: NanostringVEH789
Probe Name	Accession #	Class Name	Species Name	NS Probe ID	Target Sequence	Comments	Class Source	Positive Flag	Class Active	Class Preparer	Class Date	Avg Count	Min Count	Max Count	%CV	Analyte Type	Annotation	20211021_30102669300722-01_Veh-789_05.RCC
4930578C19Rik	NM_175228.4	Endogenous						FALSE	0			6.82	1	17	64.87	mRNA		6
A2m	NM_175628.3	Endogenous						FALSE	0			13.36	1	22	51.77	mRNA		21
Acvr1c	NM_001033369.3	Endogenous						FALSE	0			4.55	1	9	60.14	mRNA		9
Adam12	NM_007400.2	Endogenous						FALSE	0			17	1	35	64.44	mRNA		24
Adgre1	NM_010130.1	Endogenous						FALSE	0			87.82	1	192	64.46	mRNA		192
Adm	NM_009627.1	Endogenous						FALSE	0			40.18	1	91	70.16	mRNA		29
Adora2a	NM_009630.2	Endogenous						FALSE	0			10.18	1	20	60.99	mRNA		19
Akt1	NM_009652.3	Endogenous						FALSE	0			369.91	1	510	51.33	mRNA		508
Aldoa	NM_001177307.1	Endogenous						FALSE	0			16725.2	1	30345	54.99	mRNA		18486
Aldoc	NM_009657.3	Endogenous						FALSE	0			195.36	1	405	60.44	mRNA		270
Angpt1	NM_009640.3	Endogenous						FALSE	0			39.91	1	66	54.81	mRNA		61
Angpt2	NM_007426.3	Endogenous						FALSE	0			79.64	1	185	71.28	mRNA		51
Angptl4	NM_020581.2	Endogenous						FALSE	0			51.09	1	137	73.8	mRNA		43
Anln	NM_028390.3	Endogenous						FALSE	0			227.64	1	413	56.2	mRNA		272
Apc	NM_007462.3	Endogenous						FALSE	0			143.82	1	271	58.42	mRNA		159
Aph1b	NM_177583.4	Endogenous						FALSE	0			121.73	1	205	54.2	mRNA		136
Api5	NM_007466.2	Endogenous						FALSE	0			1992.45	1	2890	51.23	mRNA		2491
Aplnr	NM_011784.3	Endogenous						FALSE	0			13.27	1	24	51.88	mRNA		24
Apoe	NM_001305844.1	Endogenous						FALSE	0			2041.64	1	4071	60.31	mRNA		4071
Apol6	NM_001163621.1	Endogenous						FALSE	0			21.18	1	72	106.13	mRNA		39
Aqp9	NM_001271843.1	Endogenous						FALSE	0			4.82	1	8	51.53	mRNA		8
Areg	NM_009704.3	Endogenous						FALSE	0			16	1	34	60.14	mRNA		15
Arg1	NM_007482.3	Endogenous						FALSE	0			43.45	1	108	74.48	mRNA		61
Arg2	NM_009705.3	Endogenous						FALSE	0			94.45	1	142	51.86	mRNA		111
Arid1a	NM_001080819.1	Endogenous						FALSE	0			319.45	1	709	65.07	mRNA		329
Arnt2	NM_007488.2	Endogenous						FALSE	0			189.27	1	353	56.75	mRNA		214
Atf3	NM_007498.3	Endogenous						FALSE	0			177.55	1	340	58.79	mRNA		167
Atm	NM_007499.1	Endogenous						FALSE	0			84.09	1	170	59.4	mRNA		97
Axin1	NM_001159598.1	Endogenous						FALSE	0			259.27	1	394	52.29	mRNA		350
Axl	NM_009465.3	Endogenous						FALSE	0			88.55	1	142	55.86	mRNA		142
B2m	NM_009735.3	Endogenous						FALSE	0			12141.1	1	22067	69.04	mRNA		21758
Bad	NM_007522.3	Endogenous						FALSE	0			313.73	1	445	50.77	mRNA		388
Bambi	NM_026505.2	Endogenous						FALSE	0			9.82	1	16	54.24	mRNA		16
Batf3	NM_030060.2	Endogenous						FALSE	0			43.27	1	70	51.89	mRNA		70
Bax	NM_007527.3	Endogenous						FALSE	0			306.27	1	409	49.92	mRNA		408
Bbc3	NM_133234.2	Endogenous						FALSE	0			23.91	1	42	53.87	mRNA		29
Bbs1	NM_001033128.3	Endogenous						FALSE	0			16.91	1	28	54.62	mRNA		16
Bcat1	NM_001024468.3	Endogenous						FALSE	0			1291.73	1	2169	53.56	mRNA		1466
Bcl2	NM_009741.3	Endogenous						FALSE	0			35.91	1	62	51.82	mRNA		44
Bcl2l1	NM_009743.5	Endogenous						FALSE	0			483.64	1	846	53.66	mRNA		587
Bcl6b	NM_007528.2	Endogenous						FALSE	0			77.27	1	127	55.48	mRNA		80
Bid	NM_007544.3	Endogenous						FALSE	0			200.82	1	306	51.34	mRNA		260
Birc3	NM_007464.3	Endogenous						FALSE	0			30	1	51	53.87	mRNA		46
Birc5	NM_001012273.1	Endogenous						FALSE	0			1825.73	1	2777	51.47	mRNA		2222
Blk	NM_007549.2	Endogenous						FALSE	0			5.09	1	9	50.04	mRNA		5
Blm	NM_001042527.2	Endogenous						FALSE	0			149.09	1	277	56.28	mRNA		157
Bmp2	NM_007553.2	Endogenous						FALSE	0			154	1	281	55.77	mRNA		188
Bnip3	NM_009760.4	Endogenous						FALSE	0			4893.45	1	10041	61.79	mRNA		3878
Bnip3l	NM_009761.3	Endogenous						FALSE	0			1143.82	1	1885	54.14	mRNA		1076
Brca1	NM_009764.3	Endogenous						FALSE	0			220.18	1	487	62.53	mRNA		231
Brca2	NM_009765.3	Endogenous						FALSE	0			190.55	1	377	59.46	mRNA		213
Brd3	NM_001113573.1	Endogenous						FALSE	0			462.36	1	865	57.27	mRNA		558
Brd4	NM_001286630.1	Endogenous						FALSE	0			471.27	1	1020	63.49	mRNA		475
Brip1	NM_178309.2	Endogenous						FALSE	0			95.55	1	187	56.78	mRNA		92
Btla	NM_001037719.2	Endogenous						FALSE	0			7.36	1	13	53.04	mRNA		11
C1qa	NM_007572.2	Endogenous						FALSE	0			715.36	1	1413	65.48	mRNA		1232
C1qb	NM_009777.2	Endogenous						FALSE	0			920.36	1	1743	64.18	mRNA		1656
C2	NM_013484.2	Endogenous						FALSE	0			30.27	1	59	64.21	mRNA		59
C5ar1	NM_007577.3	Endogenous						FALSE	0			27.91	1	49	54.4	mRNA		37
C7	XM_356827.7	Endogenous						FALSE	0			9.09	1	17	58.3	mRNA		16
Casp1	NM_009807.2	Endogenous						FALSE	0			38.27	1	66	59.9	mRNA		59
Casp3	NM_009810.3	Endogenous						FALSE	0			2347.45	1	3369	51.31	mRNA		2817
Casp8	NM_009812.2	Endogenous						FALSE	0			58.73	1	105	58.74	mRNA		70
Casp9	NM_015733.4	Endogenous						FALSE	0			108.82	1	196	55.01	mRNA		113
Cblc	NM_023224.5	Endogenous						FALSE	0			11.91	1	21	59.31	mRNA		21
Ccl1	NM_011329.2	Endogenous						FALSE	0			20.91	1	46	67.04	mRNA		46
Ccl11	NM_011330.3	Endogenous						FALSE	0			38.55	1	100	82.17	mRNA		77
Ccl12	NM_011331.2	Endogenous						FALSE	0			61.18	1	156	79.14	mRNA		82
Ccl17	NM_011332.2	Endogenous						FALSE	0			27.55	1	60	61.92	mRNA		60
Ccl19	NM_011888.2	Endogenous						FALSE	0			22.82	1	35	55.29	mRNA		32
Ccl2	NM_011333.3	Endogenous						FALSE	0			143.09	1	408	82.41	mRNA		262
Ccl20	NM_016960.1	Endogenous						FALSE	0			4.27	1	11	71.83	mRNA		3
Ccl21a	NM_011124.4	Endogenous						FALSE	0			104.91	1	180	59.45	mRNA		180
Ccl22	NM_009137.2	Endogenous						FALSE	0			16	1	41	68.24	mRNA		41
Ccl24	NM_019577.4	Endogenous						FALSE	0			161.27	1	358	87.17	mRNA		358
Ccl25	NM_009138.3	Endogenous						FALSE	0			92.09	1	137	53.2	mRNA		113
Ccl26	NM_001013412.2	Endogenous						FALSE	0			5.64	1	12	61.6	mRNA		8
Ccl27a	NM_001048179.1	Endogenous						FALSE	0			148.73	1	207	49.94	mRNA		164
Ccl28	NM_020279.3	Endogenous						FALSE	0			10.45	1	17	52.98	mRNA		14
Ccl3	NM_011337.1	Endogenous						FALSE	0			33.36	1	82	72.67	mRNA		49
Ccl4	NM_013652.2	Endogenous						FALSE	0			18.45	1	28	51.31	mRNA		21
Ccl5	NM_013653.3	Endogenous						FALSE	0			189.27	1	384	76.02	mRNA		248
Ccl6	NM_009139.2	Endogenous						FALSE	0			60.55	1	119	67.06	mRNA		119
Ccl7	NM_013654.3	Endogenous						FALSE	0			73.82	1	207	78.53	mRNA		116
Ccl8	NM_021443.2	Endogenous						FALSE	0			619.91	1	2009	97.06	mRNA		2009
Ccl9	NM_011338.2	Endogenous						FALSE	0			144	1	368	78.62	mRNA		258
Ccna1	NM_007628.3	Endogenous						FALSE	0			44	1	79	54.61	mRNA		50
Ccnb1	NM_172301.3	Endogenous						FALSE	0			21.18	1	31	51.62	mRNA		26
Ccnd1	NM_007631.1	Endogenous						FALSE	0			89.82	1	144	55.15	mRNA		131
Ccnd2	NM_009829.3	Endogenous						FALSE	0			43.09	1	76	55.8	mRNA		65
Ccnd3	NM_007632.2	Endogenous						FALSE	0			111.73	1	183	52.44	mRNA		127
Ccne1	NM_007633.2	Endogenous						FALSE	0			462.45	1	692	51.04	mRNA		602
Ccno	NM_001081062.1	Endogenous						FALSE	0			12.45	1	29	65.66	mRNA		15
Ccr2	NM_009915.2	Endogenous						FALSE	0			66.09	1	156	72.98	mRNA		156
Ccr4	NM_009916.2	Endogenous						FALSE	0			3.45	1	6	53.94	mRNA		6
Ccr5	NM_009917.5	Endogenous						FALSE	0			47	1	87	62.74	mRNA		87
Ccr9	NM_009913.6	Endogenous						FALSE	0			6.91	1	11	47.32	mRNA		6
Cd14	NM_009841.3	Endogenous						FALSE	0			11.73	1	18	49.15	mRNA		14
Cd163	NM_053094.2	Endogenous						FALSE	0			19.27	1	31	51.47	mRNA		31
Cd19	NM_009844.2	Endogenous						FALSE	0			7.18	1	13	63.45	mRNA		12
Cd1d1	NM_007639.3	Endogenous						FALSE	0			124.73	1	175	50.15	mRNA		167
Cd2	NM_013486.2	Endogenous						FALSE	0			27.36	1	64	71.47	mRNA		50
Cd200r1	NM_021325.3	Endogenous						FALSE	0			16.73	1	28	58.34	mRNA		28
Cd209e	NM_130905.2	Endogenous						FALSE	0			5.27	1	11	66.29	mRNA		4
Cd244	NM_018729.2	Endogenous						FALSE	0			30.45	1	49	55.4	mRNA		43
Cd247	NM_001113391.2	Endogenous						FALSE	0			13.55	1	27	60.1	mRNA		19
Cd27	NM_001042564.1	Endogenous						FALSE	0			13.45	1	35	84.05	mRNA		25
Cd274	NM_021893.2	Endogenous						FALSE	0			149.45	1	317	72.41	mRNA		247
Cd276	NM_133983.4	Endogenous						FALSE	0			230	1	362	53.75	mRNA		260
Cd28	NM_007642.4	Endogenous						FALSE	0			20.55	1	38	54.74	mRNA		38
Cd300a	NM_170758.3	Endogenous						FALSE	0			47.09	1	101	65.92	mRNA		84
Cd36	NM_007643.3	Endogenous						FALSE	0			91.73	1	184	58.93	mRNA		94
Cd38	NM_007646.4	Endogenous						FALSE	0			114	1	190	55.63	mRNA		136
Cd3d	NM_013487.3	Endogenous						FALSE	0			25.91	1	64	69.76	mRNA		39
Cd3e	NM_007648.4	Endogenous						FALSE	0			18.64	1	44	72.76	mRNA		27
Cd3g	NM_009850.2	Endogenous						FALSE	0			36.45	1	87	72.44	mRNA		87
Cd4	NM_013488.2	Endogenous						FALSE	0			13.91	1	27	61.21	mRNA		26
Cd40	NM_011611.2	Endogenous						FALSE	0			21.55	1	37	62.14	mRNA		33
Cd40lg	NM_011616.2	Endogenous						FALSE	0			11.73	1	20	62.21	mRNA		16
Cd44	NM_009851.2	Endogenous						FALSE	0			34.09	1	62	56.93	mRNA		41
Cd47	NM_010581.3	Endogenous						FALSE	0			665.27	1	1167	53.82	mRNA		823
Cd48	NM_007649.4	Endogenous						FALSE	0			46.73	1	85	63.44	mRNA		84
Cd5	NM_007650.3	Endogenous						FALSE	0			5.18	1	12	63.9	mRNA		8
Cd6	NM_001037801.2	Endogenous						FALSE	0			9.36	1	18	62.14	mRNA		12
Cd68	NM_009853.1	Endogenous						FALSE	0			216.45	1	384	61.12	mRNA		329
Cd69	NM_001033122.3	Endogenous						FALSE	0			7.18	1	14	61.9	mRNA		8
Cd7	NM_009854.1	Endogenous						FALSE	0			10.27	1	21	74.02	mRNA		14
Cd70	NM_011617.1	Endogenous						FALSE	0			7.55	1	14	58.78	mRNA		9
Cd74	NM_001042605.1	Endogenous						FALSE	0			3548	1	10620	87.31	mRNA		10620
Cd79a	NM_007655.3	Endogenous						FALSE	0			4.82	1	10	59.3	mRNA		6
Cd79b	NM_008339.2	Endogenous						FALSE	0			9.18	1	18	58.21	mRNA		13
Cd80	NM_009855.2	Endogenous						FALSE	0			15	1	24	57.74	mRNA		22
Cd84	NM_013489.2	Endogenous						FALSE	0			80.45	1	156	64.31	mRNA		156
Cd86	NM_019388.3	Endogenous						FALSE	0			57.45	1	114	63.88	mRNA		94
Cd8a	NM_001081110.2	Endogenous						FALSE	0			16.27	1	49	85.42	mRNA		15
Cd8b1	NM_009858.2	Endogenous						FALSE	0			11.64	1	20	53.01	mRNA		13
Cd96	NM_032465.2	Endogenous						FALSE	0			12.73	1	21	56.12	mRNA		19
Cdc20	NM_023223.2	Endogenous						FALSE	0			644.27	1	992	53.19	mRNA		814
Cdc25c	NM_009860.2	Endogenous						FALSE	0			156.64	1	240	52.53	mRNA		190
Cdh1	NM_009864.2	Endogenous						FALSE	0			6.18	1	13	70.07	mRNA		4
Cdh11	NM_009866.5	Endogenous						FALSE	0			27.91	1	41	49.19	mRNA		32
Cdh2	NM_007664.5	Endogenous						FALSE	0			522.27	1	984	58.29	mRNA		619
Cdh5	NM_009868.4	Endogenous						FALSE	0			82.64	1	186	68.51	mRNA		92
Cdk2	NM_016756.4	Endogenous						FALSE	0			182.91	1	304	54.28	mRNA		214
Cdk6	NM_009873.2	Endogenous						FALSE	0			59.82	1	144	67.1	mRNA		63
Cdkn1a	NM_007669.4	Endogenous						FALSE	0			520.91	1	1049	57.81	mRNA		473
Cdkn1c	NM_009876.3	Endogenous						FALSE	0			123.27	1	192	53.55	mRNA		125
Cdkn2a	NM_001040654.1	Endogenous						FALSE	0			1199.45	1	1766	50.68	mRNA		1582
Cdkn2b	NM_007670.4	Endogenous						FALSE	0			20.91	1	34	55.42	mRNA		34
Ceacam3	NM_054059.1	Endogenous						FALSE	0			6	1	10	55.28	mRNA		6
Cebpb	NM_009883.4	Endogenous						FALSE	0			234.45	1	466	59.32	mRNA		294
Cenpf	NM_001081363.2	Endogenous						FALSE	0			524.27	1	1140	63.1	mRNA		668
Cep55	NM_028760.1	Endogenous						FALSE	0			188	1	332	55.53	mRNA		205
Ces3a	NM_001164681.1	Endogenous						FALSE	0			5.73	1	9	51.26	mRNA		9
Chd9	NM_177224.2	Endogenous						FALSE	0			130.18	1	241	59.07	mRNA		148
Chuk	NM_001162410.1	Endogenous						FALSE	0			380.82	1	587	51.68	mRNA		426
Clec14a	NM_025809.5	Endogenous						FALSE	0			17.45	1	28	49.9	mRNA		19
Clec4e	NM_019948.2	Endogenous						FALSE	0			31.82	1	57	60.73	mRNA		52
Clec5a	NM_001038604.1	Endogenous						FALSE	0			35.36	1	51	52.59	mRNA		46
Clec7a	NM_020008.2	Endogenous						FALSE	0			368.82	1	718	71.3	mRNA		633
Cmklr1	NM_008153.3	Endogenous						FALSE	0			58.91	1	108	56.76	mRNA		108
Cmtm4	NM_153582.5	Endogenous						FALSE	0			420.45	1	826	59.41	mRNA		515
Cmtm6	NM_026036.3	Endogenous						FALSE	0			192.73	1	313	53.23	mRNA		278
Cntfr	NM_001146080.1	Endogenous						FALSE	0			49.45	1	83	53.29	mRNA		50
Col11a1	NM_007729.2	Endogenous						FALSE	0			32	1	46	49.71	mRNA		37
Col11a2	NM_009926.2	Endogenous						FALSE	0			15.27	1	25	50.98	mRNA		16
Col17a1	NM_007732.2	Endogenous						FALSE	0			8.55	1	15	50.3	mRNA		11
Col4a5	NM_001163155.1	Endogenous						FALSE	0			12.09	1	21	55.29	mRNA		16
Col5a1	NM_015734.2	Endogenous						FALSE	0			41.91	1	109	72.06	mRNA		55
Col6a3	XM_897036.2	Endogenous						FALSE	0			74.91	1	206	76.3	mRNA		86
Comp	NM_016685.2	Endogenous						FALSE	0			13.27	1	27	57.59	mRNA		16
Cpa3	NM_007753.2	Endogenous						FALSE	0			7.82	1	14	57.15	mRNA		9
Crabp2	NM_007759.2	Endogenous						FALSE	0			15.36	1	24	51.77	mRNA		23
Csf1	NM_001113529.1	Endogenous						FALSE	0			39.27	1	67	63.95	mRNA		63
Csf1r	NM_001037859.1	Endogenous						FALSE	0			193.91	1	334	57.89	mRNA		334
Csf2	NM_009969.4	Endogenous						FALSE	0			3.36	1	9	76.69	mRNA		9
Csf2rb	NM_007780.4	Endogenous						FALSE	0			24.09	1	45	65.8	mRNA		45
Csf3	NM_009971.1	Endogenous						FALSE	0			4.91	1	9	57.22	mRNA		3
Csf3r	NM_001252651.1	Endogenous						FALSE	0			14.36	1	28	63.98	mRNA		27
Ctla4	NM_009843.3	Endogenous						FALSE	0			12.18	1	23	63.88	mRNA		17
Ctnnb1	NM_007614.3	Endogenous						FALSE	0			2868.09	1	4554	53.15	mRNA		3436
Ctss	NM_021281.3	Endogenous						FALSE	0			1136	1	2322	67.32	mRNA		2322
Ctsw	NM_009985.5	Endogenous						FALSE	0			12.82	1	28	69.06	mRNA		15
Cx3cl1	NM_009142.3	Endogenous						FALSE	0			50.36	1	79	52.74	mRNA		75
Cx3cr1	NM_009987.3	Endogenous						FALSE	0			48.55	1	101	59.08	mRNA		101
Cxcl1	NM_008176.1	Endogenous						FALSE	0			7	1	19	76.93	mRNA		7
Cxcl10	NM_021274.1	Endogenous						FALSE	0			112.45	1	303	84.33	mRNA		148
Cxcl11	NM_019494.1	Endogenous						FALSE	0			24.45	1	36	54.66	mRNA		36
Cxcl12	NM_013655.4	Endogenous						FALSE	0			50.09	1	90	54.52	mRNA		62
Cxcl13	NM_018866.2	Endogenous						FALSE	0			34.91	1	67	61.46	mRNA		67
Cxcl14	NM_019568.2	Endogenous						FALSE	0			99.55	1	346	106.3	mRNA		346
Cxcl15	NM_011339.2	Endogenous						FALSE	0			5.45	1	16	84.56	mRNA		8
Cxcl16	NM_023158.6	Endogenous						FALSE	0			154.18	1	287	63.53	mRNA		283
Cxcl2	NM_009140.2	Endogenous						FALSE	0			16.73	1	28	55.19	mRNA		22
Cxcl3	NM_203320.2	Endogenous						FALSE	0			18.09	1	32	58.57	mRNA		16
Cxcl5	NM_009141.2	Endogenous						FALSE	0			6.45	1	13	60.15	mRNA		13
Cxcl9	NM_008599.2	Endogenous						FALSE	0			451.73	1	990	75.85	mRNA		975
Cxcr2	NM_009909.3	Endogenous						FALSE	0			15.82	1	28	56.03	mRNA		17
Cxcr3	NM_009910.2	Endogenous						FALSE	0			21.27	1	33	51.15	mRNA		33
Cxcr4	NM_009911.3	Endogenous						FALSE	0			376.91	1	621	54.88	mRNA		443
Cxcr5	NM_007551.2	Endogenous						FALSE	0			4.45	1	8	54.4	mRNA		7
Cxcr6	NM_030712.4	Endogenous						FALSE	0			30.73	1	64	67.46	mRNA		64
Cybb	NM_007807.5	Endogenous						FALSE	0			149.91	1	311	73.08	mRNA		297
Dab2	NM_023118.5	Endogenous						FALSE	0			102.73	1	156	51.96	mRNA		141
Ddb2	NM_028119.5	Endogenous						FALSE	0			29.55	1	62	58.43	mRNA		32
Deptor	NM_001037937.3	Endogenous						FALSE	0			39.73	1	75	58.07	mRNA		44
Dkk1	NM_010051.3	Endogenous						FALSE	0			8.82	1	16	51.42	mRNA		8
Dll1	NM_007865.3	Endogenous						FALSE	0			87.91	1	163	59.52	mRNA		117
Dll4	NM_019454.3	Endogenous						FALSE	0			152.36	1	241	54.62	mRNA		158
Dnmt1	NM_010066.3	Endogenous						FALSE	0			469	1	938	59.5	mRNA		552
Dpp4	NM_001159543.1	Endogenous						FALSE	0			20.27	1	37	57.78	mRNA		37
Dsc3	NM_007882.3	Endogenous						FALSE	0			4.82	1	9	52.36	mRNA		6
Dtx3l	NM_001013371.2	Endogenous						FALSE	0			168.18	1	354	69.55	mRNA		241
Dtx4	NM_172442.3	Endogenous						FALSE	0			155.64	1	264	53.64	mRNA		208
Dusp1	NM_013642.3	Endogenous						FALSE	0			1056.45	1	2094	56.83	mRNA		1199
Dusp2	NM_010090.2	Endogenous						FALSE	0			34.45	1	54	52.23	mRNA		44
Dusp5	NM_001085390.1	Endogenous						FALSE	0			191.18	1	355	55.84	mRNA		281
E2f3	NM_010093.3	Endogenous						FALSE	0			72.64	1	134	56.78	mRNA		99
Edn1	NM_010104.3	Endogenous						FALSE	0			15.91	1	25	51.64	mRNA		19
Egf	NM_010113.4	Endogenous						FALSE	0			24.36	1	38	50.14	mRNA		31
Egfr	NM_207655.2	Endogenous						FALSE	0			11.36	1	23	65.06	mRNA		17
Egr1	NM_007913.5	Endogenous						FALSE	0			65.82	1	124	55.46	mRNA		81
Eif2ak2	NM_011163.4	Endogenous						FALSE	0			133.45	1	302	70	mRNA		155
Eif2b4	NM_010122.2	Endogenous						FALSE	0			267.18	1	367	50.71	mRNA		320
Eif4ebp1	NM_007918.3	Endogenous						FALSE	0			465.55	1	910	60.97	mRNA		403
Elob	NM_026305.2	Endogenous						FALSE	0			3102	1	4319	50.32	mRNA		3885
Eno1	NM_023119.2	Endogenous						FALSE	0			11683.1	1	22747	58.81	mRNA		12002
Entpd1	NM_009848.3	Endogenous						FALSE	0			13.45	1	27	58.75	mRNA		17
Eomes	NM_010136.2	Endogenous						FALSE	0			11.18	1	22	54.67	mRNA		12
Epcam	NM_008532.2	Endogenous						FALSE	0			39.73	1	72	54.73	mRNA		44
Epm2aip1	NM_175266.4	Endogenous						FALSE	0			385.64	1	624	53.01	mRNA		428
Erbb2	NM_001003817.1	Endogenous						FALSE	0			10	1	17	54.59	mRNA		16
Ero1l	NM_015774.3	Endogenous						FALSE	0			497	1	1205	68.95	mRNA		367
Esr1	NM_007956.5	Endogenous						FALSE	0			12.73	1	19	53.3	mRNA		14
Exo1	NM_012012.4	Endogenous						FALSE	0			296	1	484	53.22	mRNA		329
Ezh2	NM_007971.2	Endogenous						FALSE	0			1307.45	1	2246	53.78	mRNA		1435
F2rl1	NM_007974.4	Endogenous						FALSE	0			3.36	1	10	86.44	mRNA		6
Fadd	NM_010175.5	Endogenous						FALSE	0			40	1	68	51.78	mRNA		52
Fam124b	NM_173425.3	Endogenous						FALSE	0			6.64	1	16	65.78	mRNA		10
Fanca	NM_016925.3	Endogenous						FALSE	0			28.45	1	42	51.85	mRNA		40
Fap	NM_007986.2	Endogenous						FALSE	0			24	1	56	62.31	mRNA		27
Fas	NM_007987.2	Endogenous						FALSE	0			9.64	1	16	58.57	mRNA		9
Fasl	NM_001205243.1	Endogenous						FALSE	0			11.55	1	19	54.83	mRNA		13
Fbp1	NM_019395.3	Endogenous						FALSE	0			16.55	1	30	57.42	mRNA		17
Fcer1a	NM_010184.1	Endogenous						FALSE	0			9.45	1	16	52.75	mRNA		10
Fcgr1	NM_010186.5	Endogenous						FALSE	0			82.18	1	157	66.12	mRNA		114
Fcgr2b	NM_001077189.1	Endogenous						FALSE	0			186.09	1	392	65.26	mRNA		392
Fcgr3	NM_010188.5	Endogenous						FALSE	0			76.82	1	157	64.44	mRNA		157
Fcgr4	NM_144559.1	Endogenous						FALSE	0			175.09	1	344	67.24	mRNA		294
Fcgrt	NM_010189.3	Endogenous						FALSE	0			56.73	1	99	58.24	mRNA		99
Fcnb	NM_010190.1	Endogenous						FALSE	0			6.82	1	11	51.15	mRNA		9
Fcrlb	NM_001029984.2	Endogenous						FALSE	0			6.09	1	14	60.75	mRNA		4
Fgf13	NM_010200.2	Endogenous						FALSE	0			36.82	1	70	61.05	mRNA		44
Fgf18	NM_008005.2	Endogenous						FALSE	0			28.91	1	46	53.4	mRNA		35
Fgf9	NM_013518.4	Endogenous						FALSE	0			14.18	1	23	54.24	mRNA		17
Fgfr1	NM_010206.2	Endogenous						FALSE	0			25.91	1	54	64.5	mRNA		44
Flnb	NM_134080.1	Endogenous						FALSE	0			362.91	1	700	57.96	mRNA		405
Flt1	NM_010228.3	Endogenous						FALSE	0			121	1	236	65.31	mRNA		98
Fosl1	NM_010235.2	Endogenous						FALSE	0			9.18	1	19	62.34	mRNA		8
Foxp3	NM_054039.2	Endogenous						FALSE	0			8.64	1	16	61.77	mRNA		12
Fpr1	NM_013521.2	Endogenous						FALSE	0			19.36	1	29	50.61	mRNA		26
Fpr3	NM_008042.2	Endogenous						FALSE	0			5.91	1	10	51.58	mRNA		7
Fstl3	NM_031380.2	Endogenous						FALSE	0			9.64	1	16	51.11	mRNA		12
Fut4	NM_010242.3	Endogenous						FALSE	0			24.27	1	41	53.27	mRNA		38
Fyn	NM_008054.2	Endogenous						FALSE	0			181.82	1	293	52.77	mRNA		258
Fzd8	NM_008058.2	Endogenous						FALSE	0			26.91	1	41	50.48	mRNA		26
Fzd9	NM_010246.1	Endogenous						FALSE	0			49.64	1	85	55.81	mRNA		52
Gas1	NM_008086.1	Endogenous						FALSE	0			33.36	1	102	79.55	mRNA		37
Gata3	NM_008091.3	Endogenous						FALSE	0			6.55	1	9	43.41	mRNA		9
Gbp2	NM_010260.1	Endogenous						FALSE	0			479.18	1	1242	77.4	mRNA		780
Gbp2b	NM_010259.2	Endogenous						FALSE	0			21.64	1	52	90.43	mRNA		48
Gbp3	NM_018734.3	Endogenous						FALSE	0			259.45	1	689	80.84	mRNA		344
Ghr	NM_001048147.1	Endogenous						FALSE	0			214.18	1	378	54.67	mRNA		244
Gimap4	NM_001243199.1	Endogenous						FALSE	0			111.73	1	180	55.54	mRNA		143
Gimap6	NM_153175.3	Endogenous						FALSE	0			62.82	1	98	51.52	mRNA		81
Gli1	NM_010296.2	Endogenous						FALSE	0			4.36	1	10	68.96	mRNA		10
Gls	NM_001081081.2	Endogenous						FALSE	0			312.91	1	530	60.23	mRNA		333
Glud1	NM_008133.4	Endogenous						FALSE	0			1035.36	1	1483	50.94	mRNA		1258
Glul	NM_008131.3	Endogenous						FALSE	0			826.36	1	1257	53.89	mRNA		1161
Gm5150	NM_001081687.1	Endogenous						FALSE	0			13.91	1	29	64.98	mRNA		12
Gmip	NM_198101.1	Endogenous						FALSE	0			98.45	1	139	51.36	mRNA		127
Gng4	NM_010317.2	Endogenous						FALSE	0			819.36	1	1399	54.06	mRNA		981
Got1	NM_010324.2	Endogenous						FALSE	0			1409.45	1	2171	51.74	mRNA		1565
Got2	NM_010325.2	Endogenous						FALSE	0			3249.64	1	5116	52.78	mRNA		4117
Gpc4	NM_008150.2	Endogenous						FALSE	0			43.18	1	70	54.32	mRNA		70
Gpr160	NM_001134386.1	Endogenous						FALSE	0			19.27	1	35	56.61	mRNA		24
Gpsm3	NM_134116.5	Endogenous						FALSE	0			41.55	1	78	58.38	mRNA		78
Gzma	NM_010370.2	Endogenous						FALSE	0			406.73	1	1599	113.09	mRNA		455
Gzmb	NM_013542.2	Endogenous						FALSE	0			31.82	1	101	88.61	mRNA		40
Gzme	NM_010373.3	Endogenous						FALSE	0			13.36	1	22	50.67	mRNA		13
H2-Aa	NM_010378.2	Endogenous						FALSE	0			2433.36	1	7369	88.57	mRNA		7369
H2-Ab1	NM_207105.3	Endogenous						FALSE	0			2506.45	1	7528	87.29	mRNA		7528
H2-D1	NM_010380.3	Endogenous						FALSE	0			4654.18	1	8374	64.99	mRNA		8008
H2-DMa	NM_010386.4	Endogenous						FALSE	0			49.18	1	138	82.42	mRNA		138
H2-DMb1	NM_010387.2	Endogenous						FALSE	0			90.45	1	296	95.42	mRNA		296
H2-DMb2	NM_010388.4	Endogenous						FALSE	0			16.09	1	42	72.98	mRNA		42
H2-Eb1	NM_010382.2	Endogenous						FALSE	0			536.36	1	1493	83.61	mRNA		1493
H2-K1	NM_001001892.2	Endogenous						FALSE	0			3724.27	1	6780	67.32	mRNA		6693
H2-M3	NM_013819.2	Endogenous						FALSE	0			62.27	1	127	67.71	mRNA		94
H2-Ob	NM_010389.3	Endogenous						FALSE	0			11.73	1	23	58.47	mRNA		20
H2-Pa	ENSMUST00000182803.1	Endogenous						FALSE	0			4.27	1	7	44.52	mRNA		4
H2-Q1	NM_010390.3	Endogenous						FALSE	0			4.82	1	11	72.98	mRNA		1
H2-Q10	NM_010391.4	Endogenous						FALSE	0			16.64	1	30	54.52	mRNA		27
H2-Q2	NM_010392.2	Endogenous						FALSE	0			16.82	1	25	51.75	mRNA		19
H2-T23	NM_010398.3	Endogenous						FALSE	0			465.45	1	1047	71.73	mRNA		774
H2afx	NM_010436.2	Endogenous						FALSE	0			1312.64	1	1890	51.78	mRNA		1691
Havcr2	NM_134250.2	Endogenous						FALSE	0			5.18	1	10	61.52	mRNA		4
Hc	NM_010406.2	Endogenous						FALSE	0			3.55	1	7	54.05	mRNA		5
Hck	NM_010407.3	Endogenous						FALSE	0			51	1	102	67.11	mRNA		97
Hdac11	NM_144919.2	Endogenous						FALSE	0			158.45	1	260	54.41	mRNA		170
Hdac3	NM_010411.2	Endogenous						FALSE	0			159.91	1	229	50.74	mRNA		176
Hdac4	XM_006529302.1	Endogenous						FALSE	0			51.64	1	103	58.98	mRNA		58
Hdac5	NM_010412.3	Endogenous						FALSE	0			209.64	1	389	56.43	mRNA		204
Hdc	NM_008230.6	Endogenous						FALSE	0			6.45	1	12	58.94	mRNA		12
Hells	NM_008234.3	Endogenous						FALSE	0			438.45	1	819	56.67	mRNA		450
Herc6	NM_025992.2	Endogenous						FALSE	0			94.91	1	177	61.19	mRNA		97
Hes1	NM_008235.2	Endogenous						FALSE	0			43.18	1	76	55.56	mRNA		45
Hey1	NM_010423.2	Endogenous						FALSE	0			103.55	1	209	58.8	mRNA		103
Hif1a	NM_010431.2	Endogenous						FALSE	0			144.64	1	207	50.65	mRNA		176
Hk1	NM_001146100.1	Endogenous						FALSE	0			177.91	1	338	56.71	mRNA		200
Hk2	NM_013820.3	Endogenous						FALSE	0			62	1	107	62.63	mRNA		48
Hmga1	NM_001166545.1	Endogenous						FALSE	0			310.55	1	480	53.65	mRNA		380
Hmgb1	NM_010439.3	Endogenous						FALSE	0			2194.45	1	3073	50.24	mRNA		2792
Hnf1a	NM_009327.1	Endogenous						FALSE	0			3.36	1	9	70.7	mRNA		1
Hras	NM_001130443.1	Endogenous						FALSE	0			14.27	1	22	51.49	mRNA		10
Hsd11b1	NM_001044751.1	Endogenous						FALSE	0			60.55	1	102	58.62	mRNA		72
Icam1	NM_010493.2	Endogenous						FALSE	0			54.64	1	96	56.73	mRNA		96
Icam2	NM_010494.1	Endogenous						FALSE	0			56.64	1	85	51.13	mRNA		67
Icam5	NM_008319.2	Endogenous						FALSE	0			22.45	1	38	51.41	mRNA		38
Icos	NM_017480.1	Endogenous						FALSE	0			24.64	1	37	50.74	mRNA		28
Icosl	NM_015790.3	Endogenous						FALSE	0			27.55	1	55	57.64	mRNA		38
Id4	NM_031166.2	Endogenous						FALSE	0			1218.09	1	1989	58.33	mRNA		1437
Ido1	NM_008324.2	Endogenous						FALSE	0			10.18	1	21	58.41	mRNA		13
Ier3	NM_133662.2	Endogenous						FALSE	0			26.36	1	94	97.63	mRNA		32
Ifi203	NM_001045481.1	Endogenous						FALSE	0			32	1	65	65.21	mRNA		49
Ifi27	NM_026790.2	Endogenous						FALSE	0			2002.73	1	4241	78.54	mRNA		1844
Ifi35	NM_027320.4	Endogenous						FALSE	0			467.45	1	995	71.48	mRNA		590
Ifih1	NM_027835.3	Endogenous						FALSE	0			104.91	1	232	71.26	mRNA		126
Ifit1	NM_008331.2	Endogenous						FALSE	0			50	1	122	97.88	mRNA		26
Ifit2	NM_008332.2	Endogenous						FALSE	0			220.09	1	440	62.42	mRNA		238
Ifit3	NM_010501.1	Endogenous						FALSE	0			62.82	1	123	77.97	mRNA		50
Ifitm1	NM_001112715.1	Endogenous						FALSE	0			13.82	1	27	57.06	mRNA		20
Ifitm2	NM_030694.1	Endogenous						FALSE	0			718	1	1024	51.3	mRNA		1005
Ifna1	NM_010502.2	Endogenous						FALSE	0			15.91	1	27	51.79	mRNA		22
Ifnar1	NM_010508.1	Endogenous						FALSE	0			366.45	1	597	52.31	mRNA		457
Ifng	NM_008337.1	Endogenous						FALSE	0			8.55	1	17	62.88	mRNA		17
Ifngr1	NM_010511.2	Endogenous						FALSE	0			190.55	1	269	51.07	mRNA		261
Ifngr2	NM_008338.3	Endogenous						FALSE	0			190.73	1	268	51.58	mRNA		257
Igf2r	NM_010515.2	Endogenous						FALSE	0			337.55	1	664	59.15	mRNA		385
Ihh	NM_010544.2	Endogenous						FALSE	0			17.55	1	27	53.12	mRNA		27
Ikbkb	NM_010546.2	Endogenous						FALSE	0			86.18	1	130	52.64	mRNA		93
Ikbkg	NM_001161423.1	Endogenous						FALSE	0			255.55	1	361	50.91	mRNA		304
Ikzf1	NM_009578.2	Endogenous						FALSE	0			13.82	1	28	68.18	mRNA		27
Ikzf2	NM_011770.4	Endogenous						FALSE	0			23.55	1	43	54.57	mRNA		43
Ikzf3	NM_011771.1	Endogenous						FALSE	0			12	1	22	65.3	mRNA		22
Il10	NM_010548.1	Endogenous						FALSE	0			7.55	1	15	55.08	mRNA		6
Il10ra	NM_008348.2	Endogenous						FALSE	0			29.18	1	61	68.19	mRNA		45
Il11	NM_008350.2	Endogenous						FALSE	0			10.55	1	18	54.04	mRNA		14
Il11ra1	NM_010549.3	Endogenous						FALSE	0			12.45	1	24	56.25	mRNA		11
Il12rb2	NM_008354.3	Endogenous						FALSE	0			6.27	1	12	60.53	mRNA		10
Il15	NM_008357.2	Endogenous						FALSE	0			9.27	1	16	55.64	mRNA		9
Il16	NM_010551.3	Endogenous						FALSE	0			25.73	1	43	51.07	mRNA		43
Il17a	NM_010552.3	Endogenous						FALSE	0			11.82	1	21	54.42	mRNA		8
Il18	NM_008360.1	Endogenous						FALSE	0			30.45	1	56	56.46	mRNA		45
Il18bp	NM_010531.1	Endogenous						FALSE	0			164.18	1	363	65.05	mRNA		182
Il18r1	NM_001161842.1	Endogenous						FALSE	0			10.73	1	22	61.85	mRNA		17
Il1a	NM_010554.4	Endogenous						FALSE	0			13.45	1	24	57.8	mRNA		18
Il1b	NM_008361.3	Endogenous						FALSE	0			30.55	1	53	58.2	mRNA		53
Il1r2	NM_010555.4	Endogenous						FALSE	0			21.09	1	31	50.15	mRNA		26
Il1rn	NM_001039701.3	Endogenous						FALSE	0			45	1	85	60.74	mRNA		50
Il2	NM_008366.3	Endogenous						FALSE	0			4.64	1	10	54.8	mRNA		6
Il21r	NM_021887.1	Endogenous						FALSE	0			10	1	23	75.89	mRNA		19
Il22ra1	NM_178257.1	Endogenous						FALSE	0			17.64	1	28	54.11	mRNA		25
Il23r	NM_144548.1	Endogenous						FALSE	0			9.45	1	15	49.69	mRNA		15
Il24	NM_053095.2	Endogenous						FALSE	0			6.55	1	12	64.59	mRNA		4
Il2ra	NM_008367.2	Endogenous						FALSE	0			12.36	1	29	71.46	mRNA		29
Il2rb	NM_008368.3	Endogenous						FALSE	0			40.82	1	85	80.24	mRNA		81
Il2rg	NM_013563.3	Endogenous						FALSE	0			93.91	1	165	64.46	mRNA		155
Il33	NM_133775.1	Endogenous						FALSE	0			23.73	1	47	57.57	mRNA		47
Il34	NM_001135100.2	Endogenous						FALSE	0			10.09	1	18	54	mRNA		7
Il4	NM_021283.1	Endogenous						FALSE	0			5.91	1	11	58.84	mRNA		6
Il6	NM_031168.1	Endogenous						FALSE	0			5.64	1	10	58.99	mRNA		10
Il6ra	NM_010559.2	Endogenous						FALSE	0			15.73	1	27	59.11	mRNA		27
Il7r	NM_008372.3	Endogenous						FALSE	0			21.27	1	36	54.05	mRNA		36
Inhba	NM_008380.2	Endogenous						FALSE	0			27.09	1	56	63.15	mRNA		39
Irf1	NM_008390.2	Endogenous						FALSE	0			473.82	1	1127	76.5	mRNA		787
Irf2	NM_008391.4	Endogenous						FALSE	0			164.18	1	305	55.01	mRNA		200
Irf3	NM_016849.4	Endogenous						FALSE	0			129.45	1	189	50.92	mRNA		163
Irf4	NM_013674.1	Endogenous						FALSE	0			6.73	1	13	53.63	mRNA		6
Irf5	NM_001252382.1	Endogenous						FALSE	0			44.82	1	88	67.74	mRNA		84
Irf7	NM_016850.2	Endogenous						FALSE	0			97	1	249	96.25	mRNA		67
Irf8	NM_008320.3	Endogenous						FALSE	0			170.82	1	425	76.94	mRNA		286
Irf9	NM_008394.2	Endogenous						FALSE	0			256.73	1	516	72.52	mRNA		262
Isg15	NM_015783.3	Endogenous						FALSE	0			247.45	1	671	97.4	mRNA		178
Itga1	NM_001033228.3	Endogenous						FALSE	0			14.82	1	26	56.53	mRNA		23
Itga2	NM_008396.2	Endogenous						FALSE	0			14.73	1	23	55	mRNA		21
Itga4	NM_010576.3	Endogenous						FALSE	0			58.91	1	108	56.4	mRNA		108
Itga6	NM_008397.4	Endogenous						FALSE	0			182.73	1	337	55.75	mRNA		213
Itgae	NM_008399.1	Endogenous						FALSE	0			9.73	1	18	62.21	mRNA		17
Itgal	NM_008400.2	Endogenous						FALSE	0			30.27	1	62	61.18	mRNA		62
Itgam	NM_001082960.1	Endogenous						FALSE	0			38.64	1	77	60.54	mRNA		68
Itgav	NM_008402.3	Endogenous						FALSE	0			107.73	1	183	56.83	mRNA		138
Itgax	NM_021334.2	Endogenous						FALSE	0			30.91	1	51	55.56	mRNA		51
Itgb2	NM_008404.4	Endogenous						FALSE	0			87.36	1	179	69.46	mRNA		179
Itgb3	NM_016780.2	Endogenous						FALSE	0			32.36	1	85	71.3	mRNA		30
Itgb8	NM_177290.3	Endogenous						FALSE	0			19.18	1	29	51.76	mRNA		23
Itpk1	NM_172584.3	Endogenous						FALSE	0			459.27	1	814	54.74	mRNA		550
Jag1	NM_013822.5	Endogenous						FALSE	0			88.27	1	146	55.08	mRNA		111
Jag2	NM_010588.2	Endogenous						FALSE	0			211.73	1	395	56.09	mRNA		239
Jak1	NM_146145.2	Endogenous						FALSE	0			421.18	1	772	55.45	mRNA		580
Jak2	NM_008413.3	Endogenous						FALSE	0			66.91	1	125	55.77	mRNA		88
Jak3	NM_010589.6	Endogenous						FALSE	0			36	1	57	52.2	mRNA		43
Jup	NM_010593.2	Endogenous						FALSE	0			7.09	1	15	65.98	mRNA		12
Kat2b	NM_020005.3	Endogenous						FALSE	0			207.64	1	368	54.05	mRNA		244
Kdr	NM_010612.2	Endogenous						FALSE	0			67.09	1	122	59.57	mRNA		75
Kif2c	NM_134471.4	Endogenous						FALSE	0			314.55	1	512	55.82	mRNA		436
Kir3dl1	NM_177749.3	Endogenous						FALSE	0			4.27	1	6	45.73	mRNA		5
Kir3dl2	NM_177748.2	Endogenous						FALSE	0			14.18	1	26	60.56	mRNA		26
Kit	NM_001122733.1	Endogenous						FALSE	0			38.73	1	75	56.53	mRNA		48
Klra1	NM_016659.3	Endogenous						FALSE	0			5.73	1	14	65.37	mRNA		5
Klrb1	NM_001099918.1	Endogenous						FALSE	0			3.82	1	9	74.83	mRNA		9
Klrd1	NM_010654.2	Endogenous						FALSE	0			47.82	1	144	86.75	mRNA		72
Klrg1	NM_016970.1	Endogenous						FALSE	0			23.91	1	37	53.71	mRNA		33
Klrk1	NM_001083322.1	Endogenous						FALSE	0			38.73	1	83	70.91	mRNA		57
Kras	NM_021284.5	Endogenous						FALSE	0			224.55	1	391	53.02	mRNA		278
Lag3	NM_008479.2	Endogenous						FALSE	0			69.91	1	131	56.98	mRNA		86
Lair1	NM_001113474.1	Endogenous						FALSE	0			38.45	1	64	60.09	mRNA		62
Lama1	NM_008480.2	Endogenous						FALSE	0			7.09	1	13	53.31	mRNA		13
Lamb3	NM_008484.2	Endogenous						FALSE	0			2	1	4	54.77	mRNA		1
Lamc2	NM_008485.3	Endogenous						FALSE	0			7.45	1	13	51.38	mRNA		7
Lck	NM_001162433.1	Endogenous						FALSE	0			46.73	1	86	56.33	mRNA		61
Ldha	NM_010699.2	Endogenous						FALSE	0			17719.3	1	31030	54.9	mRNA		17561
Ldhb	NM_008492.2	Endogenous						FALSE	0			68.36	1	112	54.15	mRNA		96
Lgals9	NM_010708.1	Endogenous						FALSE	0			221.55	1	417	69.82	mRNA		275
Lif	NM_008501.2	Endogenous						FALSE	0			24.82	1	49	57.43	mRNA		28
Lilra5	NM_001081239.2	Endogenous						FALSE	0			11.45	1	27	70.75	mRNA		18
Lilrb4a	NM_013532.3	Endogenous						FALSE	0			113	1	247	68.21	mRNA		185
Loxl2	NM_033325.2	Endogenous						FALSE	0			70.64	1	124	60.05	mRNA		85
Ltb	NM_008518.2	Endogenous						FALSE	0			21.45	1	46	60.64	mRNA		46
Ly6c1	NM_010741.3	Endogenous						FALSE	0			260.09	1	537	68.41	mRNA		404
Ly6g	XM_909927.2	Endogenous						FALSE	0			11.73	1	17	50.03	mRNA		16
Ly9	NM_008534.2	Endogenous						FALSE	0			24.36	1	50	70.02	mRNA		29
Ly96	NM_016923.2	Endogenous						FALSE	0			49.18	1	72	51.47	mRNA		59
Lyz1	NM_013590.3	Endogenous						FALSE	0			2157.27	1	5314	70.92	mRNA		5314
Magea1	NM_020015.2	Endogenous						FALSE	0			5.55	1	12	56.08	mRNA		7
Magea3	NM_020017.2	Endogenous						FALSE	0			8.18	1	15	68.67	mRNA		7
Magea4	NM_020280.2	Endogenous						FALSE	0			14.45	1	23	49.34	mRNA		14
Mageb4	NM_001033492.2	Endogenous						FALSE	0			8	1	15	56.18	mRNA		9
Maml2	NM_001013813.3	Endogenous						FALSE	0			22.82	1	34	50.38	mRNA		32
Map3k12	NM_001163643.1	Endogenous						FALSE	0			161	1	286	54.37	mRNA		193
Map3k5	NM_008580.4	Endogenous						FALSE	0			127	1	222	55.71	mRNA		170
Map3k7	NM_172688.2	Endogenous						FALSE	0			963.09	1	1652	53.71	mRNA		1226
Map3k8	NM_007746.2	Endogenous						FALSE	0			17.64	1	29	56.89	mRNA		23
Mapk10	NM_009158.2	Endogenous						FALSE	0			141.45	1	248	54.93	mRNA		178
Marco	NM_010766.2	Endogenous						FALSE	0			20.09	1	53	72.38	mRNA		53
Mb21d1	NM_173386.4	Endogenous						FALSE	0			12.45	1	25	59.26	mRNA		14
Mdm2	NM_010786.3	Endogenous						FALSE	0			221	1	346	51.18	mRNA		280
Melk	NM_010790.2	Endogenous						FALSE	0			312.18	1	562	55.3	mRNA		425
Met	NM_008591.2	Endogenous						FALSE	0			29.27	1	60	59.15	mRNA		36
Mfge8	NM_008594.2	Endogenous						FALSE	0			71	1	120	52.52	mRNA		83
Mfng	NM_008595.2	Endogenous						FALSE	0			586.73	1	808	50.9	mRNA		718
Mgmt	NM_008598.2	Endogenous						FALSE	0			12.64	1	21	54.86	mRNA		21
Mill2	NM_153760.2	Endogenous						FALSE	0			5.09	1	9	63.62	mRNA		8
Mki67	NM_001081117.2	Endogenous						FALSE	0			5725.55	1	13229	67.33	mRNA		6670
Mlana	NM_029993.1	Endogenous						FALSE	0			16	1	27	55.76	mRNA		22
Mlh1	NM_026810.2	Endogenous						FALSE	0			161.27	1	238	51.3	mRNA		186
Mmp12	NM_008605.3	Endogenous						FALSE	0			237.91	1	423	60.65	mRNA		263
Mmp13	NM_008607.1	Endogenous						FALSE	0			81.55	1	204	70.66	mRNA		82
Mmp1a	NM_032006.3	Endogenous						FALSE	0			5.73	1	11	65.37	mRNA		6
Mmp7	NM_010810.4	Endogenous						FALSE	0			7.36	1	13	60.21	mRNA		2
Mmp9	NM_013599.2	Endogenous						FALSE	0			15.36	1	26	56.99	mRNA		25
Mmrn2	NM_153127.3	Endogenous						FALSE	0			53.09	1	87	54.51	mRNA		67
Mrc1	NM_008625.2	Endogenous						FALSE	0			96.55	1	176	63.93	mRNA		172
Mre11a	NM_018736.2	Endogenous						FALSE	0			300.09	1	489	54	mRNA		352
Ms4a1	NM_007641.5	Endogenous						FALSE	0			19.36	1	35	54.72	mRNA		35
Ms4a2	NM_001276330.1	Endogenous						FALSE	0			5.82	1	10	54.79	mRNA		6
Ms4a4a	XM_003086124.1	Endogenous						FALSE	0			68.91	1	122	60.13	mRNA		87
Ms4a6b	NM_027209.3	Endogenous						FALSE	0			118.55	1	288	75.12	mRNA		174
Msh2	NM_008628.2	Endogenous						FALSE	0			481.55	1	830	54.59	mRNA		573
Msh6	NM_010830.1	Endogenous						FALSE	0			1047.27	1	1829	54.38	mRNA		1266
Mtor	NM_020009.2	Endogenous						FALSE	0			157.36	1	282	57.41	mRNA		200
Mx1	NM_010846.1	Endogenous						FALSE	0			48.55	1	86	57.4	mRNA		39
Mxi1	NM_001008542.2	Endogenous						FALSE	0			1490.45	1	2568	54.65	mRNA		1695
Myc	NM_001177354.1	Endogenous						FALSE	0			5142.91	1	8684	55.82	mRNA		6047
Myct1	NM_026793.2	Endogenous						FALSE	0			29.18	1	62	60.02	mRNA		27
Myd88	NM_010851.2	Endogenous						FALSE	0			46.82	1	82	57.64	mRNA		75
Nbn	NM_013752.3	Endogenous						FALSE	0			367.36	1	624	52.52	mRNA		413
Ncam1	NM_001113204.1	Endogenous						FALSE	0			75.18	1	165	62.1	mRNA		95
Ncr1	NM_010746.3	Endogenous						FALSE	0			22.36	1	38	57.24	mRNA		38
Ndufa4l2	NM_001098789.1	Endogenous						FALSE	0			83.36	1	171	60.52	mRNA		86
Nectin1	NM_021424.2	Endogenous						FALSE	0			63.91	1	99	53.81	mRNA		86
Nectin2	NM_008990.3	Endogenous						FALSE	0			99	1	169	52.59	mRNA		120
Neil1	NM_028347.2	Endogenous						FALSE	0			58.82	1	91	51.34	mRNA		61
Nf1	NM_010897.2	Endogenous						FALSE	0			174.18	1	382	65.22	mRNA		190
Nfam1	NM_028728.2	Endogenous						FALSE	0			13.45	1	29	68.39	mRNA		29
Nfatc2	NM_001136073.2	Endogenous						FALSE	0			31.36	1	54	56.61	mRNA		46
Nfil3	NM_017373.3	Endogenous						FALSE	0			145.18	1	296	59.48	mRNA		148
Nfkb1	NM_008689.2	Endogenous						FALSE	0			91	1	147	53.06	mRNA		132
Nfkb2	NM_019408.3	Endogenous						FALSE	0			11.64	1	17	51.6	mRNA		17
Nfkbia	NM_010907.2	Endogenous						FALSE	0			549.73	1	1022	55.57	mRNA		695
Nfkbie	NM_008690.3	Endogenous						FALSE	0			31.64	1	48	51.71	mRNA		48
Ngfr	NM_033217.3	Endogenous						FALSE	0			6.45	1	12	55.15	mRNA		7
Nid2	NM_008695.2	Endogenous						FALSE	0			23	1	54	67.47	mRNA		20
Nkg7	NM_024253.4	Endogenous						FALSE	0			47	1	113	77.83	mRNA		85
Nlrc5	NM_001033207.3	Endogenous						FALSE	0			326.64	1	756	72.65	mRNA		589
Nlrp3	NM_145827.3	Endogenous						FALSE	0			9.82	1	17	53.08	mRNA		17
Nod2	NM_145857.2	Endogenous						FALSE	0			6.64	1	14	65.08	mRNA		10
Nos2	NM_010927.3	Endogenous						FALSE	0			52	1	78	52.53	mRNA		73
Notch1	NM_008714.3	Endogenous						FALSE	0			18.18	1	31	63.99	mRNA		16
Notch2	NM_010928.1	Endogenous						FALSE	0			37.64	1	86	62.18	mRNA		51
Nras	NM_010937.2	Endogenous						FALSE	0			444.27	1	745	53.8	mRNA		516
Nt5e	NM_011851.4	Endogenous						FALSE	0			30.91	1	52	52.91	mRNA		38
Oas1a	NM_145211.2	Endogenous						FALSE	0			115.82	1	278	90.07	mRNA		80
Oas2	NM_145227.3	Endogenous						FALSE	0			18	1	36	62.31	mRNA		19
Oas3	NM_145226.2	Endogenous						FALSE	0			6	1	11	52.17	mRNA		5
Oasl1	NM_145209.3	Endogenous						FALSE	0			34.55	1	75	76.79	mRNA		30
Olfml2b	NM_177068.4	Endogenous						FALSE	0			113.64	1	173	52.52	mRNA		149
Olr1	NM_001301094.1	Endogenous						FALSE	0			15.73	1	22	47.84	mRNA		22
Otoa	NM_139310.1	Endogenous						FALSE	0			17.45	1	31	55.57	mRNA		26
P2ry13	NM_028808.3	Endogenous						FALSE	0			19.82	1	41	61.3	mRNA		17
P4ha1	NM_011030.1	Endogenous						FALSE	0			584.91	1	1237	60.52	mRNA		529
P4ha2	NM_001136076.2	Endogenous						FALSE	0			377.27	1	761	64.59	mRNA		258
Palmd	NM_023245.3	Endogenous						FALSE	0			73.91	1	117	53.06	mRNA		74
Parp12	NM_172893.3	Endogenous						FALSE	0			279.82	1	492	62.24	mRNA		331
Parp4	NM_001145978.2	Endogenous						FALSE	0			77.73	1	133	53.88	mRNA		77
Parp9	NM_030253.2	Endogenous						FALSE	0			201.55	1	401	72.06	mRNA		284
Pcdhb11	NM_053136.3	Endogenous						FALSE	0			24.82	1	39	54.77	mRNA		24
Pck2	NM_028994.2	Endogenous						FALSE	0			249.09	1	431	55.19	mRNA		247
Pcx	NM_008797.3	Endogenous						FALSE	0			53.73	1	79	50.97	mRNA		71
Pdcd1	NM_008798.1	Endogenous						FALSE	0			11.91	1	27	81.45	mRNA		27
Pdcd1lg2	NM_021396.2	Endogenous						FALSE	0			14.09	1	35	70.36	mRNA		35
Pdgfa	XM_006504659.3	Endogenous						FALSE	0			8.64	1	14	55.11	mRNA		10
Pdgfb	NM_011057.3	Endogenous						FALSE	0			65.91	1	106	54.42	mRNA		87
Pdgfrb	NM_001146268.1	Endogenous						FALSE	0			34.64	1	100	76.37	mRNA		34
Pdk1	NM_172665.5	Endogenous						FALSE	0			1669.73	1	3212	57.48	mRNA		1736
Pdzk1ip1	NM_026018.3	Endogenous						FALSE	0			10.27	1	16	49.84	mRNA		10
Pecam1	NM_008816.2	Endogenous						FALSE	0			129.73	1	233	57.72	mRNA		163
Pf4	NM_019932.4	Endogenous						FALSE	0			34	1	58	54.09	mRNA		40
Pfkfb3	NM_133232.2	Endogenous						FALSE	0			505.09	1	1230	68.58	mRNA		442
Pfkm	NM_001163487.1	Endogenous						FALSE	0			84.82	1	152	58.77	mRNA		139
Pgpep1	NM_023217.4	Endogenous						FALSE	0			23.45	1	45	57.31	mRNA		27
Pias4	NM_021501.4	Endogenous						FALSE	0			93.09	1	144	53.16	mRNA		101
Pik3ca	NM_008839.2	Endogenous						FALSE	0			480.09	1	922	56.98	mRNA		537
Pik3cd	XM_003945690.1	Endogenous						FALSE	0			33.64	1	57	58.72	mRNA		36
Pik3cg	NM_001146200.1	Endogenous						FALSE	0			26.36	1	55	61.52	mRNA		55
Pik3r1	NM_001077495.1	Endogenous						FALSE	0			304.73	1	580	56.25	mRNA		384
Pik3r2	NM_008841.2	Endogenous						FALSE	0			706.36	1	1143	53.78	mRNA		892
Pik3r5	NM_177320.2	Endogenous						FALSE	0			10.18	1	17	54.12	mRNA		17
Pirb	NM_011095.2	Endogenous						FALSE	0			41.82	1	68	59.8	mRNA		68
Pkm	NM_001253883.1	Endogenous						FALSE	0			769.45	1	1276	53.5	mRNA		919
Pkp3	NM_019762.2	Endogenous						FALSE	0			17.55	1	32	57.75	mRNA		20
Pla1a	NM_134102.4	Endogenous						FALSE	0			24.91	1	60	65.88	mRNA		60
Pla2g2a	NM_001082531.1	Endogenous						FALSE	0			4.27	1	8	53.46	mRNA		3
Plod2	NM_001142916.1	Endogenous						FALSE	0			311.18	1	565	55.81	mRNA		316
Pms2	NM_008886.2	Endogenous						FALSE	0			134.27	1	200	51.94	mRNA		128
Pnoc	NM_001205075.1	Endogenous						FALSE	0			6.55	1	13	59.31	mRNA		12
Pold1	NM_011131.3	Endogenous						FALSE	0			313.36	1	508	53.96	mRNA		357
Pparg	NM_011146.3	Endogenous						FALSE	0			9.82	1	18	60.91	mRNA		17
Ppargc1b	NM_133249.2	Endogenous						FALSE	0			44.91	1	84	59.85	mRNA		59
Ppl	NM_008909.2	Endogenous						FALSE	0			4	1	8	55.9	mRNA		5
Prdm1	NM_007548.3	Endogenous						FALSE	0			20.91	1	32	53.23	mRNA		23
Prf1	NM_011073.2	Endogenous						FALSE	0			13.27	1	31	72.98	mRNA		15
Prkaa2	NM_178143.1	Endogenous						FALSE	0			135.27	1	225	54.84	mRNA		157
Prkacb	NM_011100.3	Endogenous						FALSE	0			1896.55	1	3124	53.26	mRNA		2436
Prkca	NM_011101.3	Endogenous						FALSE	0			66.64	1	130	59.72	mRNA		95
Prkx	NM_016979.1	Endogenous						FALSE	0			206.45	1	370	54.15	mRNA		247
Prlr	NM_011169.5	Endogenous						FALSE	0			13.36	1	22	52.09	mRNA		21
Prom1	NM_001163577.1	Endogenous						FALSE	0			25.36	1	44	58.27	mRNA		40
Prr5	NM_146061.4	Endogenous						FALSE	0			21.91	1	42	58.18	mRNA		25
Psmb10	NM_013640.3	Endogenous						FALSE	0			131.82	1	321	74.84	mRNA		221
Psmb5	NM_011186.1	Endogenous						FALSE	0			1240.73	1	1694	50.68	mRNA		1506
Psmb8	NM_010724.2	Endogenous						FALSE	0			1057.45	1	2294	77.83	mRNA		2294
Psmb9	NM_013585.2	Endogenous						FALSE	0			1463.45	1	3200	77.14	mRNA		3200
Ptcd2	NM_026873.2	Endogenous						FALSE	0			421.36	1	626	51.14	mRNA		524
Pten	NM_008960.2	Endogenous						FALSE	0			218.91	1	390	58.08	mRNA		256
Ptger4	NM_001136079.1	Endogenous						FALSE	0			22.55	1	37	51.36	mRNA		37
Ptgs2	NM_011198.4	Endogenous						FALSE	0			19.91	1	49	78.83	mRNA		22
Ptpn11	NM_011202.3	Endogenous						FALSE	0			723	1	1327	56.4	mRNA		913
Ptprc	NM_001111316.2	Endogenous						FALSE	0			137.45	1	286	66.72	mRNA		236
Pvr	NM_027514.2	Endogenous						FALSE	0			19.73	1	34	56.27	mRNA		18
Pvrig	XM_011240963.2	Endogenous						FALSE	0			18.45	1	39	60.46	mRNA		23
Rad50	NM_009012.2	Endogenous						FALSE	0			176.73	1	299	55.44	mRNA		247
Rad51	NM_011234.4	Endogenous						FALSE	0			614.27	1	958	51.63	mRNA		668
Rad51c	NM_053269.3	Endogenous						FALSE	0			181	1	343	56.45	mRNA		213
Rasal1	NM_013832.4	Endogenous						FALSE	0			17.27	1	26	50.74	mRNA		19
Rasgrf1	NM_011245.2	Endogenous						FALSE	0			8.82	1	17	60.82	mRNA		6
Rb1	NM_009029.2	Endogenous						FALSE	0			374.82	1	642	54.94	mRNA		461
Rbl2	NM_011250.4	Endogenous						FALSE	0			165.55	1	263	51.8	mRNA		212
Rela	NM_009045.4	Endogenous						FALSE	0			231.73	1	397	54.88	mRNA		278
Relb	NM_009046.2	Endogenous						FALSE	0			42.09	1	73	55.53	mRNA		73
Reln	NM_011261.2	Endogenous						FALSE	0			197.18	1	394	61.56	mRNA		257
Ren1	NM_031192.3	Endogenous						FALSE	0			6.45	1	13	63.26	mRNA		2
Rictor	NM_030168.3	Endogenous						FALSE	0			90.27	1	192	61.12	mRNA		83
Ripk1	NM_009068.3	Endogenous						FALSE	0			70.09	1	116	53.09	mRNA		87
Ripk2	NM_138952.3	Endogenous						FALSE	0			82.18	1	128	52.49	mRNA		104
Ripk3	NM_019955.1	Endogenous						FALSE	0			28.18	1	48	53.55	mRNA		41
Rnls	NM_001146342.2	Endogenous						FALSE	0			27.09	1	41	51.82	mRNA		31
Robo4	NM_028783.2	Endogenous						FALSE	0			46.27	1	84	58.53	mRNA		49
Rock1	NM_009071.2	Endogenous						FALSE	0			359.55	1	648	57.36	mRNA		406
Ror2	NM_013846.3	Endogenous						FALSE	0			55.82	1	88	52.86	mRNA		69
Rorc	NM_011281.2	Endogenous						FALSE	0			112.55	1	170	51.95	mRNA		104
Rpl23	NM_022891.3	Endogenous						FALSE	0			502.45	1	730	51.12	mRNA		632
Rpl7a	NM_013721.3	Endogenous						FALSE	0			29458.3	1	42353	51.36	mRNA		33043
Rps6kb1	NM_001114334.1	Endogenous						FALSE	0			266.55	1	419	53.79	mRNA		334
Rptor	NM_028898.2	Endogenous						FALSE	0			142.73	1	239	53.5	mRNA		181
Rrm2	NM_009104.2	Endogenous						FALSE	0			1694.73	1	3059	54.71	mRNA		1976
Rsad2	NM_021384.2	Endogenous						FALSE	0			116.36	1	289	88.84	mRNA		76
Runx3	NM_019732.2	Endogenous						FALSE	0			31.36	1	51	52.3	mRNA		37
S100a8	NM_013650.2	Endogenous						FALSE	0			9	1	20	58.37	mRNA		20
S100a9	NM_009114.2	Endogenous						FALSE	0			8	1	16	58.9	mRNA		6
Samsn1	NM_023380.2	Endogenous						FALSE	0			72.09	1	137	55.77	mRNA		88
Sbno2	NM_183426.1	Endogenous						FALSE	0			37.27	1	60	52.56	mRNA		42
Sele	NM_011345.2	Endogenous						FALSE	0			5.55	1	14	76.24	mRNA		8
Sell	XM_006496716.1	Endogenous						FALSE	0			28.64	1	66	67.75	mRNA		42
Selp	NM_011347.1	Endogenous						FALSE	0			7.82	1	13	52.06	mRNA		13
Serpina1a	NM_009243.4	Endogenous						FALSE	0			13.55	1	22	50.44	mRNA		18
Serpinb5	NM_009257.3	Endogenous						FALSE	0			8.73	1	14	52.28	mRNA		10
Serpinh1	NM_009825.2	Endogenous						FALSE	0			570.27	1	991	54.59	mRNA		818
Sfrp1	NM_013834.2	Endogenous						FALSE	0			46.82	1	64	49.78	mRNA		64
Sfrp4	NM_016687.3	Endogenous						FALSE	0			66.18	1	91	49.98	mRNA		91
Sfxn1	NM_027324.5	Endogenous						FALSE	0			802.09	1	1169	51.85	mRNA		1012
Sgk1	NM_001161849.2	Endogenous						FALSE	0			95.55	1	154	54.96	mRNA		154
Sh2d1a	NR_132588.1	Endogenous						FALSE	0			7	1	11	53.45	mRNA		11
Shc2	NM_001024539.1	Endogenous						FALSE	0			383.45	1	661	53.43	mRNA		475
Siglec1	NM_011426.3	Endogenous						FALSE	0			16.45	1	36	64.68	mRNA		17
Siglecf	NM_145581.1	Endogenous						FALSE	0			24.18	1	43	58.15	mRNA		43
Sirpa	NM_007547.2	Endogenous						FALSE	0			286.09	1	467	57.46	mRNA		467
Slamf7	NM_144539.5	Endogenous						FALSE	0			60.82	1	108	60.05	mRNA		100
Slc11a1	NM_013612.2	Endogenous						FALSE	0			103.73	1	210	69.43	mRNA		201
Slc16a1	NM_009196.4	Endogenous						FALSE	0			3.55	1	8	67.18	mRNA		7
Slc1a5	NM_009201.2	Endogenous						FALSE	0			141.36	1	237	55.35	mRNA		195
Slc2a1	NM_011400.3	Endogenous						FALSE	0			472.73	1	1051	65.02	mRNA		392
Slc7a5	NM_011404.3	Endogenous						FALSE	0			649.45	1	1062	56.15	mRNA		732
Smad5	NM_008541.2	Endogenous						FALSE	0			1089.45	1	2046	56.97	mRNA		1260
Smap1	NM_028534.3	Endogenous						FALSE	0			488.18	1	869	54.45	mRNA		561
Snai1	NM_011427.2	Endogenous						FALSE	0			8.09	1	21	69.36	mRNA		7
Snca	NM_009221.2	Endogenous						FALSE	0			156.82	1	278	54.94	mRNA		170
Socs1	NM_009896.2	Endogenous						FALSE	0			62.82	1	150	72.76	mRNA		109
Sox10	XM_128139.6	Endogenous						FALSE	0			5.09	1	10	62.4	mRNA		4
Sox11	NM_009234.6	Endogenous						FALSE	0			750.82	1	1457	59.83	mRNA		972
Sox2	NM_011443.3	Endogenous						FALSE	0			432.55	1	800	60.03	mRNA		586
Spib	NM_019866.1	Endogenous						FALSE	0			18.91	1	33	54.68	mRNA		24
Spp1	NM_009263.3	Endogenous						FALSE	0			221.91	1	608	77.85	mRNA		178
Spry4	NM_011898.2	Endogenous						FALSE	0			19.64	1	47	68.41	mRNA		23
Srebf1	NM_011480.4	Endogenous						FALSE	0			256.45	1	391	53.71	mRNA		391
Srp54a	NM_011899.4	Endogenous						FALSE	0			323.91	1	560	54.11	mRNA		374
Stat1	NM_009283.4	Endogenous						FALSE	0			26.73	1	56	68.38	mRNA		39
Stat2	NM_019963.1	Endogenous						FALSE	0			113.09	1	246	74.03	mRNA		110
Stat3	NM_011486.4	Endogenous						FALSE	0			775.55	1	1666	61.96	mRNA		1062
Stat4	NM_011487.5	Endogenous						FALSE	0			9.55	1	21	63.61	mRNA		16
Stc1	NM_009285.3	Endogenous						FALSE	0			256.73	1	569	66.15	mRNA		275
Syk	NM_001198977.1	Endogenous						FALSE	0			44.82	1	73	56.91	mRNA		73
Taf3	NM_027748.3	Endogenous						FALSE	0			102.36	1	163	52.76	mRNA		119
Tap1	NM_001161730.1	Endogenous						FALSE	0			446.09	1	886	72.88	mRNA		886
Tap2	NM_011530.3	Endogenous						FALSE	0			90.18	1	186	71.76	mRNA		180
Tapbp	NM_009318.2	Endogenous						FALSE	0			88.82	1	172	63.08	mRNA		136
Tapbpl	NM_145391.2	Endogenous						FALSE	0			17.45	1	32	59.06	mRNA		25
Tbx21	NM_019507.2	Endogenous						FALSE	0			21.09	1	34	52.39	mRNA		22
Tbxas1	NM_011539.3	Endogenous						FALSE	0			48.18	1	89	59.21	mRNA		89
Tcf3	NM_001164147.1	Endogenous						FALSE	0			17	1	27	50.6	mRNA		17
Tcl1	NM_009337.3	Endogenous						FALSE	0			6	1	14	63.25	mRNA		6
Tdo2	NM_019911.2	Endogenous						FALSE	0			10.82	1	20	54.5	mRNA		20
Tgfb1	NM_011577.1	Endogenous						FALSE	0			174.45	1	264	53.66	mRNA		264
Tgfb2	NM_009367.4	Endogenous						FALSE	0			82.45	1	127	52.49	mRNA		127
Tgfb3	NM_009368.2	Endogenous						FALSE	0			227.73	1	387	53.5	mRNA		285
Tgfbr1	NM_009370.2	Endogenous						FALSE	0			485.09	1	783	52.25	mRNA		593
Tgfbr2	NM_009371.3	Endogenous						FALSE	0			37.45	1	68	56.11	mRNA		68
Thbd	NM_009378.3	Endogenous						FALSE	0			18.82	1	31	51.89	mRNA		31
Thbs1	NM_011580.4	Endogenous						FALSE	0			104.91	1	223	63.79	mRNA		109
Thy1	NM_009382.3	Endogenous						FALSE	0			155.91	1	302	57.52	mRNA		302
Ticam1	NM_174989.4	Endogenous						FALSE	0			38.18	1	59	53.95	mRNA		35
Tie1	NM_011587.2	Endogenous						FALSE	0			30.64	1	62	62.54	mRNA		40
Tigit	NM_001146325.1	Endogenous						FALSE	0			10.91	1	20	59.47	mRNA		17
Tlr1	NM_030682.1	Endogenous						FALSE	0			37.36	1	65	56.2	mRNA		51
Tlr2	NM_011905.2	Endogenous						FALSE	0			15.73	1	24	52.82	mRNA		24
Tlr3	NM_126166.2	Endogenous						FALSE	0			19.27	1	31	54.23	mRNA		27
Tlr4	NM_021297.2	Endogenous						FALSE	0			20.55	1	33	54.87	mRNA		32
Tlr5	NM_016928.2	Endogenous						FALSE	0			6.82	1	15	71.2	mRNA		6
Tlr7	NM_133211.4	Endogenous						FALSE	0			31.36	1	54	54.4	mRNA		38
Tlr8	NM_133212.2	Endogenous						FALSE	0			27.55	1	56	61.38	mRNA		30
Tlr9	NM_031178.2	Endogenous						FALSE	0			25.55	1	49	63.08	mRNA		23
Tmem140	NM_197986.2	Endogenous						FALSE	0			5.45	1	9	46.64	mRNA		6
Tmem173	NM_028261.1	Endogenous						FALSE	0			27.82	1	44	56.51	mRNA		38
Tnf	NM_013693.2	Endogenous						FALSE	0			14.82	1	25	52.08	mRNA		19
Tnfaip3	NM_001166402.1	Endogenous						FALSE	0			51.36	1	96	58.7	mRNA		68
Tnfaip6	NM_009398.2	Endogenous						FALSE	0			18.18	1	35	56.03	mRNA		21
Tnfrsf10b	NM_020275.3	Endogenous						FALSE	0			45.09	1	101	63.95	mRNA		55
Tnfrsf11a	NM_009399.3	Endogenous						FALSE	0			17.82	1	33	62.99	mRNA		33
Tnfrsf11b	NM_008764.3	Endogenous						FALSE	0			5.45	1	9	52.73	mRNA		8
Tnfrsf14	NM_178931.2	Endogenous						FALSE	0			34.82	1	60	63.79	mRNA		60
Tnfrsf17	NM_011608.1	Endogenous						FALSE	0			6.27	1	11	53.4	mRNA		9
Tnfrsf18	NM_009400.2	Endogenous						FALSE	0			9.27	1	16	58.29	mRNA		16
Tnfrsf1a	NM_011609.2	Endogenous						FALSE	0			196.91	1	303	52.04	mRNA		251
Tnfrsf1b	NM_011610.3	Endogenous						FALSE	0			32.82	1	58	59.44	mRNA		44
Tnfrsf25	NM_033042.3	Endogenous						FALSE	0			11.45	1	20	50.21	mRNA		15
Tnfrsf4	NM_011659.2	Endogenous						FALSE	0			14.82	1	26	56.2	mRNA		22
Tnfrsf8	NM_009401.2	Endogenous						FALSE	0			13.45	1	24	54.75	mRNA		12
Tnfrsf9	NM_001077508.1	Endogenous						FALSE	0			8.91	1	20	60.33	mRNA		7
Tnfsf10	NM_009425.2	Endogenous						FALSE	0			26.36	1	56	64.02	mRNA		39
Tnfsf12	NM_011614.3	Endogenous						FALSE	0			64.36	1	99	52.26	mRNA		68
Tnfsf13	NM_023517.2	Endogenous						FALSE	0			34.73	1	50	50.72	mRNA		43
Tnfsf13b	NM_033622.1	Endogenous						FALSE	0			19.82	1	37	55.5	mRNA		26
Tnfsf18	NM_183391.3	Endogenous						FALSE	0			17.36	1	25	50.69	mRNA		24
Tnfsf4	NM_009452.2	Endogenous						FALSE	0			7.91	1	15	61.8	mRNA		15
Tnfsf8	NM_009403.3	Endogenous						FALSE	0			7.18	1	15	59.02	mRNA		9
Tnfsf9	NM_009404.3	Endogenous						FALSE	0			23.45	1	35	52.78	mRNA		27
Tnks	NM_175091.3	Endogenous						FALSE	0			536.18	1	1244	65.52	mRNA		576
Tpi1	NM_009415.2	Endogenous						FALSE	0			138.91	1	207	50.47	mRNA		171
Tpm1	NM_024427.4	Endogenous						FALSE	0			1030	1	1544	51.24	mRNA		1296
Tpsab1	NM_031187.4	Endogenous						FALSE	0			4	1	9	77.46	mRNA		2
Traf1	NM_009421.4	Endogenous						FALSE	0			10.73	1	23	66.71	mRNA		19
Trat1	NM_198297.3	Endogenous						FALSE	0			17.18	1	34	56.42	mRNA		21
Trem1	NM_021406.5	Endogenous						FALSE	0			18	1	29	51.46	mRNA		13
Trem2	NM_031254.2	Endogenous						FALSE	0			31.27	1	51	55.11	mRNA		51
Trim21	NM_001082552.1	Endogenous						FALSE	0			47.18	1	89	69.02	mRNA		69
Trp53	NM_011640.1	Endogenous						FALSE	0			124.09	1	174	51.12	mRNA		148
Tslp	NM_021367.1	Endogenous						FALSE	0			17.73	1	26	49.83	mRNA		24
Ttc30a1	NM_030188.3	Endogenous						FALSE	0			17.82	1	28	51.97	mRNA		19
Twf1	NM_008971.4	Endogenous						FALSE	0			336.45	1	504	52.78	mRNA		450
Twist1	NM_011658.2	Endogenous						FALSE	0			572.91	1	951	54.23	mRNA		748
Twist2	NM_007855.2	Endogenous						FALSE	0			9.64	1	15	48.51	mRNA		11
Tymp	NM_138302.1	Endogenous						FALSE	0			26.36	1	44	51.1	mRNA		28
Tyms	NM_021288.3	Endogenous						FALSE	0			139.91	1	211	54.42	mRNA		133
Uba7	NM_023738.4	Endogenous						FALSE	0			53.09	1	104	61.81	mRNA		74
Ube2c	NM_026785.2	Endogenous						FALSE	0			4431.18	1	6844	52.19	mRNA		5301
Ube2t	NM_001278115.1	Endogenous						FALSE	0			983.36	1	1462	50.79	mRNA		1076
Ulbp1	NM_029975.2	Endogenous						FALSE	0			64.64	1	126	58.71	mRNA		66
Vcam1	NM_011693.3	Endogenous						FALSE	0			93.27	1	195	64.58	mRNA		146
Vcan	NM_001081249.1	Endogenous						FALSE	0			40.09	1	70	54.23	mRNA		48
Vegfa	NM_001025250.3	Endogenous						FALSE	0			495.36	1	1204	69.62	mRNA		364
Vegfb	NM_011697.3	Endogenous						FALSE	0			516.64	1	891	53.38	mRNA		583
Vegfc	NM_009506.2	Endogenous						FALSE	0			56.09	1	95	54.66	mRNA		63
Vhl	NM_009507.3	Endogenous						FALSE	0			71	1	112	52.94	mRNA		82
Vsir	NM_001159572.1	Endogenous						FALSE	0			81.64	1	128	53.82	mRNA		122
Vtcn1	NM_178594.3	Endogenous						FALSE	0			7.73	1	13	50.15	mRNA		8
Wdr76	NM_030234.2	Endogenous						FALSE	0			293.55	1	475	53.51	mRNA		341
Wnt10a	NM_009518.1	Endogenous						FALSE	0			4.36	1	9	60.87	mRNA		4
Wnt11	NM_001285792.1	Endogenous						FALSE	0			8.27	1	16	56.2	mRNA		16
Wnt2	NM_023653.4	Endogenous						FALSE	0			4.36	1	10	60	mRNA		4
Wnt2b	NM_009520.3	Endogenous						FALSE	0			8.09	1	14	53.43	mRNA		8
Wnt3a	NM_009522.2	Endogenous						FALSE	0			5.45	1	10	61.01	mRNA		6
Wnt4	NM_009523.2	Endogenous						FALSE	0			23.45	1	49	60.79	mRNA		29
Wnt5a	NM_009524.2	Endogenous						FALSE	0			15.91	1	48	84.96	mRNA		8
Wnt5b	NM_009525.3	Endogenous						FALSE	0			29.55	1	53	52.53	mRNA		33
Wnt7b	NM_009528.2	Endogenous						FALSE	0			2.91	1	5	52.03	mRNA		4
Xcl1	NM_008510.1	Endogenous						FALSE	0			28.45	1	71	79.56	mRNA		64
Zap70	NM_009539.3	Endogenous						FALSE	0			15.91	1	43	76.08	mRNA		24
Zc3h12a	NM_153159.2	Endogenous						FALSE	0			25.36	1	43	54.98	mRNA		31
Zeb1	NM_011546.3	Endogenous						FALSE	0			332.36	1	614	57.3	mRNA		387
Zeb2	NM_015753.4	Endogenous						FALSE	0			39.18	1	61	54.19	mRNA		60
Abcf1	NM_013854.1	Housekeeping						FALSE	0			538	1	960	55.68	mRNA		633
Dnajc14	NM_028873.3	Housekeeping						FALSE	0			320.09	1	483	52.39	mRNA		421
Ercc3	NM_133658.1	Housekeeping						FALSE	0			103.36	1	172	53.93	mRNA		137
G6pdx	NM_008062.2	Housekeeping						FALSE	0			294.55	1	453	53.31	mRNA		407
Gusb	NM_010368.1	Housekeeping						FALSE	0			305.27	1	438	51.85	mRNA		378
Mrpl19	NM_026490.2	Housekeeping						FALSE	0			29.82	1	55	58.76	mRNA		36
Nrde2	NM_183155.3	Housekeeping						FALSE	0			79	1	128	56.45	mRNA		115
Oaz1	NM_008753.4	Housekeeping						FALSE	0			6144.55	1	8165	50.21	mRNA		8095
Polr2a	NM_009089.2	Housekeeping						FALSE	0			776.18	1	1750	64.3	mRNA		915
Psmc4	NM_011874.2	Housekeeping						FALSE	0			725.36	1	1016	50.08	mRNA		936
Pum1	NM_001159605.1	Housekeeping						FALSE	0			783	1	1447	57.23	mRNA		981
Sdha	NM_023281.1	Housekeeping						FALSE	0			1935.27	1	2960	51.85	mRNA		2395
Sf3a1	NM_026175.5	Housekeeping						FALSE	0			95.36	1	143	52.97	mRNA		123
Stk11ip	NM_027886.3	Housekeeping						FALSE	0			63.64	1	97	51.86	mRNA		82
Tbc1d10b	NM_144522.5	Housekeeping						FALSE	0			171	1	311	54.81	mRNA		207
Tbp	NM_013684.3	Housekeeping						FALSE	0			189.18	1	315	52.01	mRNA		221
Tfrc	NM_011638.4	Housekeeping						FALSE	0			2760.36	1	7020	68.25	mRNA		2302
Tlk2	NM_011903.3	Housekeeping						FALSE	0			14.18	1	25	54.15	mRNA		23
Tmub2	NM_028076.2	Housekeeping						FALSE	0			253.73	1	373	50.83	mRNA		279
Ubb	NM_011664.4	Housekeeping						FALSE	0			88.73	1	157	59.49	mRNA		122
NEG_A	ERCC_00096.1	Negative						FALSE	0			7.18	1	13	63.75	System		11
NEG_B	ERCC_00041.1	Negative						FALSE	0			6.09	1	11	51.11	System		8
NEG_C	ERCC_00019.1	Negative						FALSE	0			16.27	1	25	52.22	System		22
NEG_D	ERCC_00076.1	Negative						FALSE	0			5.91	1	11	54.29	System		4
NEG_E	ERCC_00098.1	Negative						FALSE	0			7.27	1	14	55.71	System		8
NEG_F	ERCC_00126.1	Negative						FALSE	0			10.55	1	15	48.79	System		10
NEG_G	ERCC_00144.1	Negative						FALSE	0			12.64	1	25	57.1	System		12
NEG_H	ERCC_00154.1	Negative						FALSE	0			11.45	1	21	61.28	System		20
POS_A	ERCC_00117.1	Positive						FALSE	0			32055.1	1	43031	50.21	System		41385
POS_B	ERCC_00112.1	Positive						FALSE	0			11039.4	1	14498	50.07	System		14335
POS_C	ERCC_00002.1	Positive						FALSE	0			3067.73	1	4105	50.16	System		3951
POS_D	ERCC_00092.1	Positive						FALSE	0			540.18	1	712	49.88	System		689
POS_E	ERCC_00035.1	Positive						FALSE	0			95.91	1	136	50.49	System		122
POS_F	ERCC_00034.1	Positive						FALSE	0			45	1	66	50.36	System		63

## Sheet: NanostringSSVV750
Probe Name	Accession #	Class Name	Species Name	NS Probe ID	Target Sequence	Comments	Class Source	Positive Flag	Class Active	Class Preparer	Class Date	Avg Count	Min Count	Max Count	%CV	Analyte Type	Annotation	20211021_30102669300722-01_ONCR 788-750_06.RCC
4930578C19Rik	NM_175228.4	Endogenous						FALSE	0			6.82	1	17	64.87	mRNA		5
A2m	NM_175628.3	Endogenous						FALSE	0			13.36	1	22	51.77	mRNA		19
Acvr1c	NM_001033369.3	Endogenous						FALSE	0			4.55	1	9	60.14	mRNA		4
Adam12	NM_007400.2	Endogenous						FALSE	0			17	1	35	64.44	mRNA		21
Adgre1	NM_010130.1	Endogenous						FALSE	0			87.82	1	192	64.46	mRNA		88
Adm	NM_009627.1	Endogenous						FALSE	0			40.18	1	91	70.16	mRNA		91
Adora2a	NM_009630.2	Endogenous						FALSE	0			10.18	1	20	60.99	mRNA		20
Akt1	NM_009652.3	Endogenous						FALSE	0			369.91	1	510	51.33	mRNA		510
Aldoa	NM_001177307.1	Endogenous						FALSE	0			16725.2	1	30345	54.99	mRNA		30345
Aldoc	NM_009657.3	Endogenous						FALSE	0			195.36	1	405	60.44	mRNA		405
Angpt1	NM_009640.3	Endogenous						FALSE	0			39.91	1	66	54.81	mRNA		63
Angpt2	NM_007426.3	Endogenous						FALSE	0			79.64	1	185	71.28	mRNA		145
Angptl4	NM_020581.2	Endogenous						FALSE	0			51.09	1	137	73.8	mRNA		75
Anln	NM_028390.3	Endogenous						FALSE	0			227.64	1	413	56.2	mRNA		413
Apc	NM_007462.3	Endogenous						FALSE	0			143.82	1	271	58.42	mRNA		271
Aph1b	NM_177583.4	Endogenous						FALSE	0			121.73	1	205	54.2	mRNA		205
Api5	NM_007466.2	Endogenous						FALSE	0			1992.45	1	2890	51.23	mRNA		2890
Aplnr	NM_011784.3	Endogenous						FALSE	0			13.27	1	24	51.88	mRNA		17
Apoe	NM_001305844.1	Endogenous						FALSE	0			2041.64	1	4071	60.31	mRNA		1660
Apol6	NM_001163621.1	Endogenous						FALSE	0			21.18	1	72	106.13	mRNA		27
Aqp9	NM_001271843.1	Endogenous						FALSE	0			4.82	1	8	51.53	mRNA		7
Areg	NM_009704.3	Endogenous						FALSE	0			16	1	34	60.14	mRNA		34
Arg1	NM_007482.3	Endogenous						FALSE	0			43.45	1	108	74.48	mRNA		42
Arg2	NM_009705.3	Endogenous						FALSE	0			94.45	1	142	51.86	mRNA		138
Arid1a	NM_001080819.1	Endogenous						FALSE	0			319.45	1	709	65.07	mRNA		709
Arnt2	NM_007488.2	Endogenous						FALSE	0			189.27	1	353	56.75	mRNA		353
Atf3	NM_007498.3	Endogenous						FALSE	0			177.55	1	340	58.79	mRNA		340
Atm	NM_007499.1	Endogenous						FALSE	0			84.09	1	170	59.4	mRNA		170
Axin1	NM_001159598.1	Endogenous						FALSE	0			259.27	1	394	52.29	mRNA		394
Axl	NM_009465.3	Endogenous						FALSE	0			88.55	1	142	55.86	mRNA		84
B2m	NM_009735.3	Endogenous						FALSE	0			12141.1	1	22067	69.04	mRNA		22067
Bad	NM_007522.3	Endogenous						FALSE	0			313.73	1	445	50.77	mRNA		445
Bambi	NM_026505.2	Endogenous						FALSE	0			9.82	1	16	54.24	mRNA		16
Batf3	NM_030060.2	Endogenous						FALSE	0			43.27	1	70	51.89	mRNA		42
Bax	NM_007527.3	Endogenous						FALSE	0			306.27	1	409	49.92	mRNA		409
Bbc3	NM_133234.2	Endogenous						FALSE	0			23.91	1	42	53.87	mRNA		23
Bbs1	NM_001033128.3	Endogenous						FALSE	0			16.91	1	28	54.62	mRNA		23
Bcat1	NM_001024468.3	Endogenous						FALSE	0			1291.73	1	2169	53.56	mRNA		2169
Bcl2	NM_009741.3	Endogenous						FALSE	0			35.91	1	62	51.82	mRNA		62
Bcl2l1	NM_009743.5	Endogenous						FALSE	0			483.64	1	846	53.66	mRNA		846
Bcl6b	NM_007528.2	Endogenous						FALSE	0			77.27	1	127	55.48	mRNA		126
Bid	NM_007544.3	Endogenous						FALSE	0			200.82	1	306	51.34	mRNA		306
Birc3	NM_007464.3	Endogenous						FALSE	0			30	1	51	53.87	mRNA		32
Birc5	NM_001012273.1	Endogenous						FALSE	0			1825.73	1	2777	51.47	mRNA		2777
Blk	NM_007549.2	Endogenous						FALSE	0			5.09	1	9	50.04	mRNA		4
Blm	NM_001042527.2	Endogenous						FALSE	0			149.09	1	277	56.28	mRNA		277
Bmp2	NM_007553.2	Endogenous						FALSE	0			154	1	281	55.77	mRNA		281
Bnip3	NM_009760.4	Endogenous						FALSE	0			4893.45	1	10041	61.79	mRNA		10041
Bnip3l	NM_009761.3	Endogenous						FALSE	0			1143.82	1	1885	54.14	mRNA		1885
Brca1	NM_009764.3	Endogenous						FALSE	0			220.18	1	487	62.53	mRNA		487
Brca2	NM_009765.3	Endogenous						FALSE	0			190.55	1	377	59.46	mRNA		377
Brd3	NM_001113573.1	Endogenous						FALSE	0			462.36	1	865	57.27	mRNA		865
Brd4	NM_001286630.1	Endogenous						FALSE	0			471.27	1	1020	63.49	mRNA		1020
Brip1	NM_178309.2	Endogenous						FALSE	0			95.55	1	187	56.78	mRNA		187
Btla	NM_001037719.2	Endogenous						FALSE	0			7.36	1	13	53.04	mRNA		6
C1qa	NM_007572.2	Endogenous						FALSE	0			715.36	1	1413	65.48	mRNA		623
C1qb	NM_009777.2	Endogenous						FALSE	0			920.36	1	1743	64.18	mRNA		1145
C2	NM_013484.2	Endogenous						FALSE	0			30.27	1	59	64.21	mRNA		33
C5ar1	NM_007577.3	Endogenous						FALSE	0			27.91	1	49	54.4	mRNA		26
C7	XM_356827.7	Endogenous						FALSE	0			9.09	1	17	58.3	mRNA		9
Casp1	NM_009807.2	Endogenous						FALSE	0			38.27	1	66	59.9	mRNA		46
Casp3	NM_009810.3	Endogenous						FALSE	0			2347.45	1	3369	51.31	mRNA		3369
Casp8	NM_009812.2	Endogenous						FALSE	0			58.73	1	105	58.74	mRNA		48
Casp9	NM_015733.4	Endogenous						FALSE	0			108.82	1	196	55.01	mRNA		196
Cblc	NM_023224.5	Endogenous						FALSE	0			11.91	1	21	59.31	mRNA		15
Ccl1	NM_011329.2	Endogenous						FALSE	0			20.91	1	46	67.04	mRNA		17
Ccl11	NM_011330.3	Endogenous						FALSE	0			38.55	1	100	82.17	mRNA		42
Ccl12	NM_011331.2	Endogenous						FALSE	0			61.18	1	156	79.14	mRNA		102
Ccl17	NM_011332.2	Endogenous						FALSE	0			27.55	1	60	61.92	mRNA		38
Ccl19	NM_011888.2	Endogenous						FALSE	0			22.82	1	35	55.29	mRNA		33
Ccl2	NM_011333.3	Endogenous						FALSE	0			143.09	1	408	82.41	mRNA		158
Ccl20	NM_016960.1	Endogenous						FALSE	0			4.27	1	11	71.83	mRNA		6
Ccl21a	NM_011124.4	Endogenous						FALSE	0			104.91	1	180	59.45	mRNA		176
Ccl22	NM_009137.2	Endogenous						FALSE	0			16	1	41	68.24	mRNA		17
Ccl24	NM_019577.4	Endogenous						FALSE	0			161.27	1	358	87.17	mRNA		51
Ccl25	NM_009138.3	Endogenous						FALSE	0			92.09	1	137	53.2	mRNA		137
Ccl26	NM_001013412.2	Endogenous						FALSE	0			5.64	1	12	61.6	mRNA		8
Ccl27a	NM_001048179.1	Endogenous						FALSE	0			148.73	1	207	49.94	mRNA		207
Ccl28	NM_020279.3	Endogenous						FALSE	0			10.45	1	17	52.98	mRNA		17
Ccl3	NM_011337.1	Endogenous						FALSE	0			33.36	1	82	72.67	mRNA		35
Ccl4	NM_013652.2	Endogenous						FALSE	0			18.45	1	28	51.31	mRNA		22
Ccl5	NM_013653.3	Endogenous						FALSE	0			189.27	1	384	76.02	mRNA		384
Ccl6	NM_009139.2	Endogenous						FALSE	0			60.55	1	119	67.06	mRNA		46
Ccl7	NM_013654.3	Endogenous						FALSE	0			73.82	1	207	78.53	mRNA		79
Ccl8	NM_021443.2	Endogenous						FALSE	0			619.91	1	2009	97.06	mRNA		292
Ccl9	NM_011338.2	Endogenous						FALSE	0			144	1	368	78.62	mRNA		120
Ccna1	NM_007628.3	Endogenous						FALSE	0			44	1	79	54.61	mRNA		79
Ccnb1	NM_172301.3	Endogenous						FALSE	0			21.18	1	31	51.62	mRNA		24
Ccnd1	NM_007631.1	Endogenous						FALSE	0			89.82	1	144	55.15	mRNA		116
Ccnd2	NM_009829.3	Endogenous						FALSE	0			43.09	1	76	55.8	mRNA		37
Ccnd3	NM_007632.2	Endogenous						FALSE	0			111.73	1	183	52.44	mRNA		183
Ccne1	NM_007633.2	Endogenous						FALSE	0			462.45	1	692	51.04	mRNA		692
Ccno	NM_001081062.1	Endogenous						FALSE	0			12.45	1	29	65.66	mRNA		29
Ccr2	NM_009915.2	Endogenous						FALSE	0			66.09	1	156	72.98	mRNA		43
Ccr4	NM_009916.2	Endogenous						FALSE	0			3.45	1	6	53.94	mRNA		3
Ccr5	NM_009917.5	Endogenous						FALSE	0			47	1	87	62.74	mRNA		52
Ccr9	NM_009913.6	Endogenous						FALSE	0			6.91	1	11	47.32	mRNA		9
Cd14	NM_009841.3	Endogenous						FALSE	0			11.73	1	18	49.15	mRNA		16
Cd163	NM_053094.2	Endogenous						FALSE	0			19.27	1	31	51.47	mRNA		20
Cd19	NM_009844.2	Endogenous						FALSE	0			7.18	1	13	63.45	mRNA		5
Cd1d1	NM_007639.3	Endogenous						FALSE	0			124.73	1	175	50.15	mRNA		175
Cd2	NM_013486.2	Endogenous						FALSE	0			27.36	1	64	71.47	mRNA		21
Cd200r1	NM_021325.3	Endogenous						FALSE	0			16.73	1	28	58.34	mRNA		18
Cd209e	NM_130905.2	Endogenous						FALSE	0			5.27	1	11	66.29	mRNA		3
Cd244	NM_018729.2	Endogenous						FALSE	0			30.45	1	49	55.4	mRNA		47
Cd247	NM_001113391.2	Endogenous						FALSE	0			13.55	1	27	60.1	mRNA		12
Cd27	NM_001042564.1	Endogenous						FALSE	0			13.45	1	35	84.05	mRNA		14
Cd274	NM_021893.2	Endogenous						FALSE	0			149.45	1	317	72.41	mRNA		271
Cd276	NM_133983.4	Endogenous						FALSE	0			230	1	362	53.75	mRNA		336
Cd28	NM_007642.4	Endogenous						FALSE	0			20.55	1	38	54.74	mRNA		22
Cd300a	NM_170758.3	Endogenous						FALSE	0			47.09	1	101	65.92	mRNA		39
Cd36	NM_007643.3	Endogenous						FALSE	0			91.73	1	184	58.93	mRNA		109
Cd38	NM_007646.4	Endogenous						FALSE	0			114	1	190	55.63	mRNA		146
Cd3d	NM_013487.3	Endogenous						FALSE	0			25.91	1	64	69.76	mRNA		24
Cd3e	NM_007648.4	Endogenous						FALSE	0			18.64	1	44	72.76	mRNA		17
Cd3g	NM_009850.2	Endogenous						FALSE	0			36.45	1	87	72.44	mRNA		42
Cd4	NM_013488.2	Endogenous						FALSE	0			13.91	1	27	61.21	mRNA		15
Cd40	NM_011611.2	Endogenous						FALSE	0			21.55	1	37	62.14	mRNA		35
Cd40lg	NM_011616.2	Endogenous						FALSE	0			11.73	1	20	62.21	mRNA		20
Cd44	NM_009851.2	Endogenous						FALSE	0			34.09	1	62	56.93	mRNA		62
Cd47	NM_010581.3	Endogenous						FALSE	0			665.27	1	1167	53.82	mRNA		1167
Cd48	NM_007649.4	Endogenous						FALSE	0			46.73	1	85	63.44	mRNA		43
Cd5	NM_007650.3	Endogenous						FALSE	0			5.18	1	12	63.9	mRNA		3
Cd6	NM_001037801.2	Endogenous						FALSE	0			9.36	1	18	62.14	mRNA		11
Cd68	NM_009853.1	Endogenous						FALSE	0			216.45	1	384	61.12	mRNA		230
Cd69	NM_001033122.3	Endogenous						FALSE	0			7.18	1	14	61.9	mRNA		9
Cd7	NM_009854.1	Endogenous						FALSE	0			10.27	1	21	74.02	mRNA		5
Cd70	NM_011617.1	Endogenous						FALSE	0			7.55	1	14	58.78	mRNA		5
Cd74	NM_001042605.1	Endogenous						FALSE	0			3548	1	10620	87.31	mRNA		3220
Cd79a	NM_007655.3	Endogenous						FALSE	0			4.82	1	10	59.3	mRNA		4
Cd79b	NM_008339.2	Endogenous						FALSE	0			9.18	1	18	58.21	mRNA		6
Cd80	NM_009855.2	Endogenous						FALSE	0			15	1	24	57.74	mRNA		7
Cd84	NM_013489.2	Endogenous						FALSE	0			80.45	1	156	64.31	mRNA		67
Cd86	NM_019388.3	Endogenous						FALSE	0			57.45	1	114	63.88	mRNA		44
Cd8a	NM_001081110.2	Endogenous						FALSE	0			16.27	1	49	85.42	mRNA		14
Cd8b1	NM_009858.2	Endogenous						FALSE	0			11.64	1	20	53.01	mRNA		18
Cd96	NM_032465.2	Endogenous						FALSE	0			12.73	1	21	56.12	mRNA		16
Cdc20	NM_023223.2	Endogenous						FALSE	0			644.27	1	992	53.19	mRNA		972
Cdc25c	NM_009860.2	Endogenous						FALSE	0			156.64	1	240	52.53	mRNA		240
Cdh1	NM_009864.2	Endogenous						FALSE	0			6.18	1	13	70.07	mRNA		10
Cdh11	NM_009866.5	Endogenous						FALSE	0			27.91	1	41	49.19	mRNA		36
Cdh2	NM_007664.5	Endogenous						FALSE	0			522.27	1	984	58.29	mRNA		984
Cdh5	NM_009868.4	Endogenous						FALSE	0			82.64	1	186	68.51	mRNA		121
Cdk2	NM_016756.4	Endogenous						FALSE	0			182.91	1	304	54.28	mRNA		304
Cdk6	NM_009873.2	Endogenous						FALSE	0			59.82	1	144	67.1	mRNA		144
Cdkn1a	NM_007669.4	Endogenous						FALSE	0			520.91	1	1049	57.81	mRNA		1049
Cdkn1c	NM_009876.3	Endogenous						FALSE	0			123.27	1	192	53.55	mRNA		192
Cdkn2a	NM_001040654.1	Endogenous						FALSE	0			1199.45	1	1766	50.68	mRNA		1766
Cdkn2b	NM_007670.4	Endogenous						FALSE	0			20.91	1	34	55.42	mRNA		30
Ceacam3	NM_054059.1	Endogenous						FALSE	0			6	1	10	55.28	mRNA		10
Cebpb	NM_009883.4	Endogenous						FALSE	0			234.45	1	466	59.32	mRNA		466
Cenpf	NM_001081363.2	Endogenous						FALSE	0			524.27	1	1140	63.1	mRNA		1140
Cep55	NM_028760.1	Endogenous						FALSE	0			188	1	332	55.53	mRNA		332
Ces3a	NM_001164681.1	Endogenous						FALSE	0			5.73	1	9	51.26	mRNA		5
Chd9	NM_177224.2	Endogenous						FALSE	0			130.18	1	241	59.07	mRNA		241
Chuk	NM_001162410.1	Endogenous						FALSE	0			380.82	1	587	51.68	mRNA		587
Clec14a	NM_025809.5	Endogenous						FALSE	0			17.45	1	28	49.9	mRNA		23
Clec4e	NM_019948.2	Endogenous						FALSE	0			31.82	1	57	60.73	mRNA		41
Clec5a	NM_001038604.1	Endogenous						FALSE	0			35.36	1	51	52.59	mRNA		38
Clec7a	NM_020008.2	Endogenous						FALSE	0			368.82	1	718	71.3	mRNA		258
Cmklr1	NM_008153.3	Endogenous						FALSE	0			58.91	1	108	56.76	mRNA		60
Cmtm4	NM_153582.5	Endogenous						FALSE	0			420.45	1	826	59.41	mRNA		826
Cmtm6	NM_026036.3	Endogenous						FALSE	0			192.73	1	313	53.23	mRNA		313
Cntfr	NM_001146080.1	Endogenous						FALSE	0			49.45	1	83	53.29	mRNA		75
Col11a1	NM_007729.2	Endogenous						FALSE	0			32	1	46	49.71	mRNA		42
Col11a2	NM_009926.2	Endogenous						FALSE	0			15.27	1	25	50.98	mRNA		19
Col17a1	NM_007732.2	Endogenous						FALSE	0			8.55	1	15	50.3	mRNA		12
Col4a5	NM_001163155.1	Endogenous						FALSE	0			12.09	1	21	55.29	mRNA		18
Col5a1	NM_015734.2	Endogenous						FALSE	0			41.91	1	109	72.06	mRNA		44
Col6a3	XM_897036.2	Endogenous						FALSE	0			74.91	1	206	76.3	mRNA		77
Comp	NM_016685.2	Endogenous						FALSE	0			13.27	1	27	57.59	mRNA		16
Cpa3	NM_007753.2	Endogenous						FALSE	0			7.82	1	14	57.15	mRNA		10
Crabp2	NM_007759.2	Endogenous						FALSE	0			15.36	1	24	51.77	mRNA		22
Csf1	NM_001113529.1	Endogenous						FALSE	0			39.27	1	67	63.95	mRNA		67
Csf1r	NM_001037859.1	Endogenous						FALSE	0			193.91	1	334	57.89	mRNA		228
Csf2	NM_009969.4	Endogenous						FALSE	0			3.36	1	9	76.69	mRNA		5
Csf2rb	NM_007780.4	Endogenous						FALSE	0			24.09	1	45	65.8	mRNA		21
Csf3	NM_009971.1	Endogenous						FALSE	0			4.91	1	9	57.22	mRNA		8
Csf3r	NM_001252651.1	Endogenous						FALSE	0			14.36	1	28	63.98	mRNA		13
Ctla4	NM_009843.3	Endogenous						FALSE	0			12.18	1	23	63.88	mRNA		8
Ctnnb1	NM_007614.3	Endogenous						FALSE	0			2868.09	1	4554	53.15	mRNA		4554
Ctss	NM_021281.3	Endogenous						FALSE	0			1136	1	2322	67.32	mRNA		1506
Ctsw	NM_009985.5	Endogenous						FALSE	0			12.82	1	28	69.06	mRNA		8
Cx3cl1	NM_009142.3	Endogenous						FALSE	0			50.36	1	79	52.74	mRNA		79
Cx3cr1	NM_009987.3	Endogenous						FALSE	0			48.55	1	101	59.08	mRNA		34
Cxcl1	NM_008176.1	Endogenous						FALSE	0			7	1	19	76.93	mRNA		19
Cxcl10	NM_021274.1	Endogenous						FALSE	0			112.45	1	303	84.33	mRNA		211
Cxcl11	NM_019494.1	Endogenous						FALSE	0			24.45	1	36	54.66	mRNA		36
Cxcl12	NM_013655.4	Endogenous						FALSE	0			50.09	1	90	54.52	mRNA		69
Cxcl13	NM_018866.2	Endogenous						FALSE	0			34.91	1	67	61.46	mRNA		56
Cxcl14	NM_019568.2	Endogenous						FALSE	0			99.55	1	346	106.3	mRNA		49
Cxcl15	NM_011339.2	Endogenous						FALSE	0			5.45	1	16	84.56	mRNA		5
Cxcl16	NM_023158.6	Endogenous						FALSE	0			154.18	1	287	63.53	mRNA		160
Cxcl2	NM_009140.2	Endogenous						FALSE	0			16.73	1	28	55.19	mRNA		20
Cxcl3	NM_203320.2	Endogenous						FALSE	0			18.09	1	32	58.57	mRNA		32
Cxcl5	NM_009141.2	Endogenous						FALSE	0			6.45	1	13	60.15	mRNA		7
Cxcl9	NM_008599.2	Endogenous						FALSE	0			451.73	1	990	75.85	mRNA		536
Cxcr2	NM_009909.3	Endogenous						FALSE	0			15.82	1	28	56.03	mRNA		24
Cxcr3	NM_009910.2	Endogenous						FALSE	0			21.27	1	33	51.15	mRNA		28
Cxcr4	NM_009911.3	Endogenous						FALSE	0			376.91	1	621	54.88	mRNA		621
Cxcr5	NM_007551.2	Endogenous						FALSE	0			4.45	1	8	54.4	mRNA		6
Cxcr6	NM_030712.4	Endogenous						FALSE	0			30.73	1	64	67.46	mRNA		25
Cybb	NM_007807.5	Endogenous						FALSE	0			149.91	1	311	73.08	mRNA		166
Dab2	NM_023118.5	Endogenous						FALSE	0			102.73	1	156	51.96	mRNA		120
Ddb2	NM_028119.5	Endogenous						FALSE	0			29.55	1	62	58.43	mRNA		62
Deptor	NM_001037937.3	Endogenous						FALSE	0			39.73	1	75	58.07	mRNA		75
Dkk1	NM_010051.3	Endogenous						FALSE	0			8.82	1	16	51.42	mRNA		12
Dll1	NM_007865.3	Endogenous						FALSE	0			87.91	1	163	59.52	mRNA		141
Dll4	NM_019454.3	Endogenous						FALSE	0			152.36	1	241	54.62	mRNA		214
Dnmt1	NM_010066.3	Endogenous						FALSE	0			469	1	938	59.5	mRNA		938
Dpp4	NM_001159543.1	Endogenous						FALSE	0			20.27	1	37	57.78	mRNA		19
Dsc3	NM_007882.3	Endogenous						FALSE	0			4.82	1	9	52.36	mRNA		5
Dtx3l	NM_001013371.2	Endogenous						FALSE	0			168.18	1	354	69.55	mRNA		354
Dtx4	NM_172442.3	Endogenous						FALSE	0			155.64	1	264	53.64	mRNA		264
Dusp1	NM_013642.3	Endogenous						FALSE	0			1056.45	1	2094	56.83	mRNA		2094
Dusp2	NM_010090.2	Endogenous						FALSE	0			34.45	1	54	52.23	mRNA		49
Dusp5	NM_001085390.1	Endogenous						FALSE	0			191.18	1	355	55.84	mRNA		355
E2f3	NM_010093.3	Endogenous						FALSE	0			72.64	1	134	56.78	mRNA		134
Edn1	NM_010104.3	Endogenous						FALSE	0			15.91	1	25	51.64	mRNA		23
Egf	NM_010113.4	Endogenous						FALSE	0			24.36	1	38	50.14	mRNA		27
Egfr	NM_207655.2	Endogenous						FALSE	0			11.36	1	23	65.06	mRNA		23
Egr1	NM_007913.5	Endogenous						FALSE	0			65.82	1	124	55.46	mRNA		124
Eif2ak2	NM_011163.4	Endogenous						FALSE	0			133.45	1	302	70	mRNA		302
Eif2b4	NM_010122.2	Endogenous						FALSE	0			267.18	1	367	50.71	mRNA		363
Eif4ebp1	NM_007918.3	Endogenous						FALSE	0			465.55	1	910	60.97	mRNA		910
Elob	NM_026305.2	Endogenous						FALSE	0			3102	1	4319	50.32	mRNA		4319
Eno1	NM_023119.2	Endogenous						FALSE	0			11683.1	1	22747	58.81	mRNA		22747
Entpd1	NM_009848.3	Endogenous						FALSE	0			13.45	1	27	58.75	mRNA		20
Eomes	NM_010136.2	Endogenous						FALSE	0			11.18	1	22	54.67	mRNA		14
Epcam	NM_008532.2	Endogenous						FALSE	0			39.73	1	72	54.73	mRNA		72
Epm2aip1	NM_175266.4	Endogenous						FALSE	0			385.64	1	624	53.01	mRNA		624
Erbb2	NM_001003817.1	Endogenous						FALSE	0			10	1	17	54.59	mRNA		7
Ero1l	NM_015774.3	Endogenous						FALSE	0			497	1	1205	68.95	mRNA		1205
Esr1	NM_007956.5	Endogenous						FALSE	0			12.73	1	19	53.3	mRNA		16
Exo1	NM_012012.4	Endogenous						FALSE	0			296	1	484	53.22	mRNA		484
Ezh2	NM_007971.2	Endogenous						FALSE	0			1307.45	1	2246	53.78	mRNA		2246
F2rl1	NM_007974.4	Endogenous						FALSE	0			3.36	1	10	86.44	mRNA		6
Fadd	NM_010175.5	Endogenous						FALSE	0			40	1	68	51.78	mRNA		68
Fam124b	NM_173425.3	Endogenous						FALSE	0			6.64	1	16	65.78	mRNA		10
Fanca	NM_016925.3	Endogenous						FALSE	0			28.45	1	42	51.85	mRNA		35
Fap	NM_007986.2	Endogenous						FALSE	0			24	1	56	62.31	mRNA		26
Fas	NM_007987.2	Endogenous						FALSE	0			9.64	1	16	58.57	mRNA		8
Fasl	NM_001205243.1	Endogenous						FALSE	0			11.55	1	19	54.83	mRNA		12
Fbp1	NM_019395.3	Endogenous						FALSE	0			16.55	1	30	57.42	mRNA		11
Fcer1a	NM_010184.1	Endogenous						FALSE	0			9.45	1	16	52.75	mRNA		15
Fcgr1	NM_010186.5	Endogenous						FALSE	0			82.18	1	157	66.12	mRNA		89
Fcgr2b	NM_001077189.1	Endogenous						FALSE	0			186.09	1	392	65.26	mRNA		215
Fcgr3	NM_010188.5	Endogenous						FALSE	0			76.82	1	157	64.44	mRNA		69
Fcgr4	NM_144559.1	Endogenous						FALSE	0			175.09	1	344	67.24	mRNA		210
Fcgrt	NM_010189.3	Endogenous						FALSE	0			56.73	1	99	58.24	mRNA		52
Fcnb	NM_010190.1	Endogenous						FALSE	0			6.82	1	11	51.15	mRNA		11
Fcrlb	NM_001029984.2	Endogenous						FALSE	0			6.09	1	14	60.75	mRNA		9
Fgf13	NM_010200.2	Endogenous						FALSE	0			36.82	1	70	61.05	mRNA		70
Fgf18	NM_008005.2	Endogenous						FALSE	0			28.91	1	46	53.4	mRNA		33
Fgf9	NM_013518.4	Endogenous						FALSE	0			14.18	1	23	54.24	mRNA		15
Fgfr1	NM_010206.2	Endogenous						FALSE	0			25.91	1	54	64.5	mRNA		30
Flnb	NM_134080.1	Endogenous						FALSE	0			362.91	1	700	57.96	mRNA		700
Flt1	NM_010228.3	Endogenous						FALSE	0			121	1	236	65.31	mRNA		224
Fosl1	NM_010235.2	Endogenous						FALSE	0			9.18	1	19	62.34	mRNA		17
Foxp3	NM_054039.2	Endogenous						FALSE	0			8.64	1	16	61.77	mRNA		12
Fpr1	NM_013521.2	Endogenous						FALSE	0			19.36	1	29	50.61	mRNA		20
Fpr3	NM_008042.2	Endogenous						FALSE	0			5.91	1	10	51.58	mRNA		7
Fstl3	NM_031380.2	Endogenous						FALSE	0			9.64	1	16	51.11	mRNA		13
Fut4	NM_010242.3	Endogenous						FALSE	0			24.27	1	41	53.27	mRNA		30
Fyn	NM_008054.2	Endogenous						FALSE	0			181.82	1	293	52.77	mRNA		293
Fzd8	NM_008058.2	Endogenous						FALSE	0			26.91	1	41	50.48	mRNA		31
Fzd9	NM_010246.1	Endogenous						FALSE	0			49.64	1	85	55.81	mRNA		64
Gas1	NM_008086.1	Endogenous						FALSE	0			33.36	1	102	79.55	mRNA		38
Gata3	NM_008091.3	Endogenous						FALSE	0			6.55	1	9	43.41	mRNA		7
Gbp2	NM_010260.1	Endogenous						FALSE	0			479.18	1	1242	77.4	mRNA		614
Gbp2b	NM_010259.2	Endogenous						FALSE	0			21.64	1	52	90.43	mRNA		15
Gbp3	NM_018734.3	Endogenous						FALSE	0			259.45	1	689	80.84	mRNA		386
Ghr	NM_001048147.1	Endogenous						FALSE	0			214.18	1	378	54.67	mRNA		378
Gimap4	NM_001243199.1	Endogenous						FALSE	0			111.73	1	180	55.54	mRNA		150
Gimap6	NM_153175.3	Endogenous						FALSE	0			62.82	1	98	51.52	mRNA		77
Gli1	NM_010296.2	Endogenous						FALSE	0			4.36	1	10	68.96	mRNA		5
Gls	NM_001081081.2	Endogenous						FALSE	0			312.91	1	530	60.23	mRNA		518
Glud1	NM_008133.4	Endogenous						FALSE	0			1035.36	1	1483	50.94	mRNA		1410
Glul	NM_008131.3	Endogenous						FALSE	0			826.36	1	1257	53.89	mRNA		1257
Gm5150	NM_001081687.1	Endogenous						FALSE	0			13.91	1	29	64.98	mRNA		18
Gmip	NM_198101.1	Endogenous						FALSE	0			98.45	1	139	51.36	mRNA		130
Gng4	NM_010317.2	Endogenous						FALSE	0			819.36	1	1399	54.06	mRNA		1399
Got1	NM_010324.2	Endogenous						FALSE	0			1409.45	1	2171	51.74	mRNA		2171
Got2	NM_010325.2	Endogenous						FALSE	0			3249.64	1	5116	52.78	mRNA		5116
Gpc4	NM_008150.2	Endogenous						FALSE	0			43.18	1	70	54.32	mRNA		55
Gpr160	NM_001134386.1	Endogenous						FALSE	0			19.27	1	35	56.61	mRNA		18
Gpsm3	NM_134116.5	Endogenous						FALSE	0			41.55	1	78	58.38	mRNA		64
Gzma	NM_010370.2	Endogenous						FALSE	0			406.73	1	1599	113.09	mRNA		286
Gzmb	NM_013542.2	Endogenous						FALSE	0			31.82	1	101	88.61	mRNA		25
Gzme	NM_010373.3	Endogenous						FALSE	0			13.36	1	22	50.67	mRNA		21
H2-Aa	NM_010378.2	Endogenous						FALSE	0			2433.36	1	7369	88.57	mRNA		2007
H2-Ab1	NM_207105.3	Endogenous						FALSE	0			2506.45	1	7528	87.29	mRNA		2227
H2-D1	NM_010380.3	Endogenous						FALSE	0			4654.18	1	8374	64.99	mRNA		8374
H2-DMa	NM_010386.4	Endogenous						FALSE	0			49.18	1	138	82.42	mRNA		46
H2-DMb1	NM_010387.2	Endogenous						FALSE	0			90.45	1	296	95.42	mRNA		62
H2-DMb2	NM_010388.4	Endogenous						FALSE	0			16.09	1	42	72.98	mRNA		10
H2-Eb1	NM_010382.2	Endogenous						FALSE	0			536.36	1	1493	83.61	mRNA		485
H2-K1	NM_001001892.2	Endogenous						FALSE	0			3724.27	1	6780	67.32	mRNA		6780
H2-M3	NM_013819.2	Endogenous						FALSE	0			62.27	1	127	67.71	mRNA		93
H2-Ob	NM_010389.3	Endogenous						FALSE	0			11.73	1	23	58.47	mRNA		9
H2-Pa	ENSMUST00000182803.1	Endogenous						FALSE	0			4.27	1	7	44.52	mRNA		5
H2-Q1	NM_010390.3	Endogenous						FALSE	0			4.82	1	11	72.98	mRNA		11
H2-Q10	NM_010391.4	Endogenous						FALSE	0			16.64	1	30	54.52	mRNA		16
H2-Q2	NM_010392.2	Endogenous						FALSE	0			16.82	1	25	51.75	mRNA		24
H2-T23	NM_010398.3	Endogenous						FALSE	0			465.45	1	1047	71.73	mRNA		631
H2afx	NM_010436.2	Endogenous						FALSE	0			1312.64	1	1890	51.78	mRNA		1890
Havcr2	NM_134250.2	Endogenous						FALSE	0			5.18	1	10	61.52	mRNA		10
Hc	NM_010406.2	Endogenous						FALSE	0			3.55	1	7	54.05	mRNA		2
Hck	NM_010407.3	Endogenous						FALSE	0			51	1	102	67.11	mRNA		62
Hdac11	NM_144919.2	Endogenous						FALSE	0			158.45	1	260	54.41	mRNA		260
Hdac3	NM_010411.2	Endogenous						FALSE	0			159.91	1	229	50.74	mRNA		210
Hdac4	XM_006529302.1	Endogenous						FALSE	0			51.64	1	103	58.98	mRNA		103
Hdac5	NM_010412.3	Endogenous						FALSE	0			209.64	1	389	56.43	mRNA		389
Hdc	NM_008230.6	Endogenous						FALSE	0			6.45	1	12	58.94	mRNA		10
Hells	NM_008234.3	Endogenous						FALSE	0			438.45	1	819	56.67	mRNA		819
Herc6	NM_025992.2	Endogenous						FALSE	0			94.91	1	177	61.19	mRNA		177
Hes1	NM_008235.2	Endogenous						FALSE	0			43.18	1	76	55.56	mRNA		51
Hey1	NM_010423.2	Endogenous						FALSE	0			103.55	1	209	58.8	mRNA		209
Hif1a	NM_010431.2	Endogenous						FALSE	0			144.64	1	207	50.65	mRNA		207
Hk1	NM_001146100.1	Endogenous						FALSE	0			177.91	1	338	56.71	mRNA		338
Hk2	NM_013820.3	Endogenous						FALSE	0			62	1	107	62.63	mRNA		100
Hmga1	NM_001166545.1	Endogenous						FALSE	0			310.55	1	480	53.65	mRNA		480
Hmgb1	NM_010439.3	Endogenous						FALSE	0			2194.45	1	3073	50.24	mRNA		3073
Hnf1a	NM_009327.1	Endogenous						FALSE	0			3.36	1	9	70.7	mRNA		5
Hras	NM_001130443.1	Endogenous						FALSE	0			14.27	1	22	51.49	mRNA		16
Hsd11b1	NM_001044751.1	Endogenous						FALSE	0			60.55	1	102	58.62	mRNA		96
Icam1	NM_010493.2	Endogenous						FALSE	0			54.64	1	96	56.73	mRNA		80
Icam2	NM_010494.1	Endogenous						FALSE	0			56.64	1	85	51.13	mRNA		85
Icam5	NM_008319.2	Endogenous						FALSE	0			22.45	1	38	51.41	mRNA		28
Icos	NM_017480.1	Endogenous						FALSE	0			24.64	1	37	50.74	mRNA		22
Icosl	NM_015790.3	Endogenous						FALSE	0			27.55	1	55	57.64	mRNA		55
Id4	NM_031166.2	Endogenous						FALSE	0			1218.09	1	1989	58.33	mRNA		1989
Ido1	NM_008324.2	Endogenous						FALSE	0			10.18	1	21	58.41	mRNA		7
Ier3	NM_133662.2	Endogenous						FALSE	0			26.36	1	94	97.63	mRNA		42
Ifi203	NM_001045481.1	Endogenous						FALSE	0			32	1	65	65.21	mRNA		42
Ifi27	NM_026790.2	Endogenous						FALSE	0			2002.73	1	4241	78.54	mRNA		4003
Ifi35	NM_027320.4	Endogenous						FALSE	0			467.45	1	995	71.48	mRNA		735
Ifih1	NM_027835.3	Endogenous						FALSE	0			104.91	1	232	71.26	mRNA		232
Ifit1	NM_008331.2	Endogenous						FALSE	0			50	1	122	97.88	mRNA		122
Ifit2	NM_008332.2	Endogenous						FALSE	0			220.09	1	440	62.42	mRNA		440
Ifit3	NM_010501.1	Endogenous						FALSE	0			62.82	1	123	77.97	mRNA		120
Ifitm1	NM_001112715.1	Endogenous						FALSE	0			13.82	1	27	57.06	mRNA		22
Ifitm2	NM_030694.1	Endogenous						FALSE	0			718	1	1024	51.3	mRNA		983
Ifna1	NM_010502.2	Endogenous						FALSE	0			15.91	1	27	51.79	mRNA		21
Ifnar1	NM_010508.1	Endogenous						FALSE	0			366.45	1	597	52.31	mRNA		597
Ifng	NM_008337.1	Endogenous						FALSE	0			8.55	1	17	62.88	mRNA		4
Ifngr1	NM_010511.2	Endogenous						FALSE	0			190.55	1	269	51.07	mRNA		240
Ifngr2	NM_008338.3	Endogenous						FALSE	0			190.73	1	268	51.58	mRNA		261
Igf2r	NM_010515.2	Endogenous						FALSE	0			337.55	1	664	59.15	mRNA		664
Ihh	NM_010544.2	Endogenous						FALSE	0			17.55	1	27	53.12	mRNA		24
Ikbkb	NM_010546.2	Endogenous						FALSE	0			86.18	1	130	52.64	mRNA		128
Ikbkg	NM_001161423.1	Endogenous						FALSE	0			255.55	1	361	50.91	mRNA		361
Ikzf1	NM_009578.2	Endogenous						FALSE	0			13.82	1	28	68.18	mRNA		19
Ikzf2	NM_011770.4	Endogenous						FALSE	0			23.55	1	43	54.57	mRNA		26
Ikzf3	NM_011771.1	Endogenous						FALSE	0			12	1	22	65.3	mRNA		20
Il10	NM_010548.1	Endogenous						FALSE	0			7.55	1	15	55.08	mRNA		7
Il10ra	NM_008348.2	Endogenous						FALSE	0			29.18	1	61	68.19	mRNA		34
Il11	NM_008350.2	Endogenous						FALSE	0			10.55	1	18	54.04	mRNA		15
Il11ra1	NM_010549.3	Endogenous						FALSE	0			12.45	1	24	56.25	mRNA		24
Il12rb2	NM_008354.3	Endogenous						FALSE	0			6.27	1	12	60.53	mRNA		9
Il15	NM_008357.2	Endogenous						FALSE	0			9.27	1	16	55.64	mRNA		13
Il16	NM_010551.3	Endogenous						FALSE	0			25.73	1	43	51.07	mRNA		29
Il17a	NM_010552.3	Endogenous						FALSE	0			11.82	1	21	54.42	mRNA		17
Il18	NM_008360.1	Endogenous						FALSE	0			30.45	1	56	56.46	mRNA		36
Il18bp	NM_010531.1	Endogenous						FALSE	0			164.18	1	363	65.05	mRNA		202
Il18r1	NM_001161842.1	Endogenous						FALSE	0			10.73	1	22	61.85	mRNA		9
Il1a	NM_010554.4	Endogenous						FALSE	0			13.45	1	24	57.8	mRNA		18
Il1b	NM_008361.3	Endogenous						FALSE	0			30.55	1	53	58.2	mRNA		53
Il1r2	NM_010555.4	Endogenous						FALSE	0			21.09	1	31	50.15	mRNA		25
Il1rn	NM_001039701.3	Endogenous						FALSE	0			45	1	85	60.74	mRNA		85
Il2	NM_008366.3	Endogenous						FALSE	0			4.64	1	10	54.8	mRNA		3
Il21r	NM_021887.1	Endogenous						FALSE	0			10	1	23	75.89	mRNA		6
Il22ra1	NM_178257.1	Endogenous						FALSE	0			17.64	1	28	54.11	mRNA		25
Il23r	NM_144548.1	Endogenous						FALSE	0			9.45	1	15	49.69	mRNA		11
Il24	NM_053095.2	Endogenous						FALSE	0			6.55	1	12	64.59	mRNA		10
Il2ra	NM_008367.2	Endogenous						FALSE	0			12.36	1	29	71.46	mRNA		11
Il2rb	NM_008368.3	Endogenous						FALSE	0			40.82	1	85	80.24	mRNA		32
Il2rg	NM_013563.3	Endogenous						FALSE	0			93.91	1	165	64.46	mRNA		104
Il33	NM_133775.1	Endogenous						FALSE	0			23.73	1	47	57.57	mRNA		25
Il34	NM_001135100.2	Endogenous						FALSE	0			10.09	1	18	54	mRNA		18
Il4	NM_021283.1	Endogenous						FALSE	0			5.91	1	11	58.84	mRNA		8
Il6	NM_031168.1	Endogenous						FALSE	0			5.64	1	10	58.99	mRNA		6
Il6ra	NM_010559.2	Endogenous						FALSE	0			15.73	1	27	59.11	mRNA		20
Il7r	NM_008372.3	Endogenous						FALSE	0			21.27	1	36	54.05	mRNA		27
Inhba	NM_008380.2	Endogenous						FALSE	0			27.09	1	56	63.15	mRNA		47
Irf1	NM_008390.2	Endogenous						FALSE	0			473.82	1	1127	76.5	mRNA		852
Irf2	NM_008391.4	Endogenous						FALSE	0			164.18	1	305	55.01	mRNA		305
Irf3	NM_016849.4	Endogenous						FALSE	0			129.45	1	189	50.92	mRNA		171
Irf4	NM_013674.1	Endogenous						FALSE	0			6.73	1	13	53.63	mRNA		7
Irf5	NM_001252382.1	Endogenous						FALSE	0			44.82	1	88	67.74	mRNA		37
Irf7	NM_016850.2	Endogenous						FALSE	0			97	1	249	96.25	mRNA		153
Irf8	NM_008320.3	Endogenous						FALSE	0			170.82	1	425	76.94	mRNA		266
Irf9	NM_008394.2	Endogenous						FALSE	0			256.73	1	516	72.52	mRNA		516
Isg15	NM_015783.3	Endogenous						FALSE	0			247.45	1	671	97.4	mRNA		501
Itga1	NM_001033228.3	Endogenous						FALSE	0			14.82	1	26	56.53	mRNA		22
Itga2	NM_008396.2	Endogenous						FALSE	0			14.73	1	23	55	mRNA		19
Itga4	NM_010576.3	Endogenous						FALSE	0			58.91	1	108	56.4	mRNA		82
Itga6	NM_008397.4	Endogenous						FALSE	0			182.73	1	337	55.75	mRNA		337
Itgae	NM_008399.1	Endogenous						FALSE	0			9.73	1	18	62.21	mRNA		12
Itgal	NM_008400.2	Endogenous						FALSE	0			30.27	1	62	61.18	mRNA		26
Itgam	NM_001082960.1	Endogenous						FALSE	0			38.64	1	77	60.54	mRNA		46
Itgav	NM_008402.3	Endogenous						FALSE	0			107.73	1	183	56.83	mRNA		183
Itgax	NM_021334.2	Endogenous						FALSE	0			30.91	1	51	55.56	mRNA		51
Itgb2	NM_008404.4	Endogenous						FALSE	0			87.36	1	179	69.46	mRNA		71
Itgb3	NM_016780.2	Endogenous						FALSE	0			32.36	1	85	71.3	mRNA		40
Itgb8	NM_177290.3	Endogenous						FALSE	0			19.18	1	29	51.76	mRNA		24
Itpk1	NM_172584.3	Endogenous						FALSE	0			459.27	1	814	54.74	mRNA		814
Jag1	NM_013822.5	Endogenous						FALSE	0			88.27	1	146	55.08	mRNA		146
Jag2	NM_010588.2	Endogenous						FALSE	0			211.73	1	395	56.09	mRNA		395
Jak1	NM_146145.2	Endogenous						FALSE	0			421.18	1	772	55.45	mRNA		772
Jak2	NM_008413.3	Endogenous						FALSE	0			66.91	1	125	55.77	mRNA		125
Jak3	NM_010589.6	Endogenous						FALSE	0			36	1	57	52.2	mRNA		57
Jup	NM_010593.2	Endogenous						FALSE	0			7.09	1	15	65.98	mRNA		15
Kat2b	NM_020005.3	Endogenous						FALSE	0			207.64	1	368	54.05	mRNA		368
Kdr	NM_010612.2	Endogenous						FALSE	0			67.09	1	122	59.57	mRNA		122
Kif2c	NM_134471.4	Endogenous						FALSE	0			314.55	1	512	55.82	mRNA		512
Kir3dl1	NM_177749.3	Endogenous						FALSE	0			4.27	1	6	45.73	mRNA		2
Kir3dl2	NM_177748.2	Endogenous						FALSE	0			14.18	1	26	60.56	mRNA		14
Kit	NM_001122733.1	Endogenous						FALSE	0			38.73	1	75	56.53	mRNA		75
Klra1	NM_016659.3	Endogenous						FALSE	0			5.73	1	14	65.37	mRNA		9
Klrb1	NM_001099918.1	Endogenous						FALSE	0			3.82	1	9	74.83	mRNA		2
Klrd1	NM_010654.2	Endogenous						FALSE	0			47.82	1	144	86.75	mRNA		27
Klrg1	NM_016970.1	Endogenous						FALSE	0			23.91	1	37	53.71	mRNA		19
Klrk1	NM_001083322.1	Endogenous						FALSE	0			38.73	1	83	70.91	mRNA		38
Kras	NM_021284.5	Endogenous						FALSE	0			224.55	1	391	53.02	mRNA		391
Lag3	NM_008479.2	Endogenous						FALSE	0			69.91	1	131	56.98	mRNA		70
Lair1	NM_001113474.1	Endogenous						FALSE	0			38.45	1	64	60.09	mRNA		54
Lama1	NM_008480.2	Endogenous						FALSE	0			7.09	1	13	53.31	mRNA		8
Lamb3	NM_008484.2	Endogenous						FALSE	0			2	1	4	54.77	mRNA		3
Lamc2	NM_008485.3	Endogenous						FALSE	0			7.45	1	13	51.38	mRNA		11
Lck	NM_001162433.1	Endogenous						FALSE	0			46.73	1	86	56.33	mRNA		62
Ldha	NM_010699.2	Endogenous						FALSE	0			17719.3	1	31030	54.9	mRNA		31030
Ldhb	NM_008492.2	Endogenous						FALSE	0			68.36	1	112	54.15	mRNA		71
Lgals9	NM_010708.1	Endogenous						FALSE	0			221.55	1	417	69.82	mRNA		405
Lif	NM_008501.2	Endogenous						FALSE	0			24.82	1	49	57.43	mRNA		49
Lilra5	NM_001081239.2	Endogenous						FALSE	0			11.45	1	27	70.75	mRNA		8
Lilrb4a	NM_013532.3	Endogenous						FALSE	0			113	1	247	68.21	mRNA		121
Loxl2	NM_033325.2	Endogenous						FALSE	0			70.64	1	124	60.05	mRNA		109
Ltb	NM_008518.2	Endogenous						FALSE	0			21.45	1	46	60.64	mRNA		24
Ly6c1	NM_010741.3	Endogenous						FALSE	0			260.09	1	537	68.41	mRNA		303
Ly6g	XM_909927.2	Endogenous						FALSE	0			11.73	1	17	50.03	mRNA		17
Ly9	NM_008534.2	Endogenous						FALSE	0			24.36	1	50	70.02	mRNA		27
Ly96	NM_016923.2	Endogenous						FALSE	0			49.18	1	72	51.47	mRNA		57
Lyz1	NM_013590.3	Endogenous						FALSE	0			2157.27	1	5314	70.92	mRNA		1274
Magea1	NM_020015.2	Endogenous						FALSE	0			5.55	1	12	56.08	mRNA		8
Magea3	NM_020017.2	Endogenous						FALSE	0			8.18	1	15	68.67	mRNA		15
Magea4	NM_020280.2	Endogenous						FALSE	0			14.45	1	23	49.34	mRNA		23
Mageb4	NM_001033492.2	Endogenous						FALSE	0			8	1	15	56.18	mRNA		4
Maml2	NM_001013813.3	Endogenous						FALSE	0			22.82	1	34	50.38	mRNA		24
Map3k12	NM_001163643.1	Endogenous						FALSE	0			161	1	286	54.37	mRNA		286
Map3k5	NM_008580.4	Endogenous						FALSE	0			127	1	222	55.71	mRNA		222
Map3k7	NM_172688.2	Endogenous						FALSE	0			963.09	1	1652	53.71	mRNA		1652
Map3k8	NM_007746.2	Endogenous						FALSE	0			17.64	1	29	56.89	mRNA		29
Mapk10	NM_009158.2	Endogenous						FALSE	0			141.45	1	248	54.93	mRNA		248
Marco	NM_010766.2	Endogenous						FALSE	0			20.09	1	53	72.38	mRNA		22
Mb21d1	NM_173386.4	Endogenous						FALSE	0			12.45	1	25	59.26	mRNA		25
Mdm2	NM_010786.3	Endogenous						FALSE	0			221	1	346	51.18	mRNA		346
Melk	NM_010790.2	Endogenous						FALSE	0			312.18	1	562	55.3	mRNA		562
Met	NM_008591.2	Endogenous						FALSE	0			29.27	1	60	59.15	mRNA		60
Mfge8	NM_008594.2	Endogenous						FALSE	0			71	1	120	52.52	mRNA		91
Mfng	NM_008595.2	Endogenous						FALSE	0			586.73	1	808	50.9	mRNA		784
Mgmt	NM_008598.2	Endogenous						FALSE	0			12.64	1	21	54.86	mRNA		12
Mill2	NM_153760.2	Endogenous						FALSE	0			5.09	1	9	63.62	mRNA		1
Mki67	NM_001081117.2	Endogenous						FALSE	0			5725.55	1	13229	67.33	mRNA		13229
Mlana	NM_029993.1	Endogenous						FALSE	0			16	1	27	55.76	mRNA		24
Mlh1	NM_026810.2	Endogenous						FALSE	0			161.27	1	238	51.3	mRNA		208
Mmp12	NM_008605.3	Endogenous						FALSE	0			237.91	1	423	60.65	mRNA		389
Mmp13	NM_008607.1	Endogenous						FALSE	0			81.55	1	204	70.66	mRNA		130
Mmp1a	NM_032006.3	Endogenous						FALSE	0			5.73	1	11	65.37	mRNA		11
Mmp7	NM_010810.4	Endogenous						FALSE	0			7.36	1	13	60.21	mRNA		11
Mmp9	NM_013599.2	Endogenous						FALSE	0			15.36	1	26	56.99	mRNA		17
Mmrn2	NM_153127.3	Endogenous						FALSE	0			53.09	1	87	54.51	mRNA		87
Mrc1	NM_008625.2	Endogenous						FALSE	0			96.55	1	176	63.93	mRNA		101
Mre11a	NM_018736.2	Endogenous						FALSE	0			300.09	1	489	54	mRNA		489
Ms4a1	NM_007641.5	Endogenous						FALSE	0			19.36	1	35	54.72	mRNA		19
Ms4a2	NM_001276330.1	Endogenous						FALSE	0			5.82	1	10	54.79	mRNA		3
Ms4a4a	XM_003086124.1	Endogenous						FALSE	0			68.91	1	122	60.13	mRNA		91
Ms4a6b	NM_027209.3	Endogenous						FALSE	0			118.55	1	288	75.12	mRNA		124
Msh2	NM_008628.2	Endogenous						FALSE	0			481.55	1	830	54.59	mRNA		830
Msh6	NM_010830.1	Endogenous						FALSE	0			1047.27	1	1829	54.38	mRNA		1829
Mtor	NM_020009.2	Endogenous						FALSE	0			157.36	1	282	57.41	mRNA		282
Mx1	NM_010846.1	Endogenous						FALSE	0			48.55	1	86	57.4	mRNA		86
Mxi1	NM_001008542.2	Endogenous						FALSE	0			1490.45	1	2568	54.65	mRNA		2568
Myc	NM_001177354.1	Endogenous						FALSE	0			5142.91	1	8684	55.82	mRNA		8684
Myct1	NM_026793.2	Endogenous						FALSE	0			29.18	1	62	60.02	mRNA		42
Myd88	NM_010851.2	Endogenous						FALSE	0			46.82	1	82	57.64	mRNA		82
Nbn	NM_013752.3	Endogenous						FALSE	0			367.36	1	624	52.52	mRNA		624
Ncam1	NM_001113204.1	Endogenous						FALSE	0			75.18	1	165	62.1	mRNA		165
Ncr1	NM_010746.3	Endogenous						FALSE	0			22.36	1	38	57.24	mRNA		17
Ndufa4l2	NM_001098789.1	Endogenous						FALSE	0			83.36	1	171	60.52	mRNA		171
Nectin1	NM_021424.2	Endogenous						FALSE	0			63.91	1	99	53.81	mRNA		90
Nectin2	NM_008990.3	Endogenous						FALSE	0			99	1	169	52.59	mRNA		169
Neil1	NM_028347.2	Endogenous						FALSE	0			58.82	1	91	51.34	mRNA		91
Nf1	NM_010897.2	Endogenous						FALSE	0			174.18	1	382	65.22	mRNA		382
Nfam1	NM_028728.2	Endogenous						FALSE	0			13.45	1	29	68.39	mRNA		9
Nfatc2	NM_001136073.2	Endogenous						FALSE	0			31.36	1	54	56.61	mRNA		54
Nfil3	NM_017373.3	Endogenous						FALSE	0			145.18	1	296	59.48	mRNA		296
Nfkb1	NM_008689.2	Endogenous						FALSE	0			91	1	147	53.06	mRNA		147
Nfkb2	NM_019408.3	Endogenous						FALSE	0			11.64	1	17	51.6	mRNA		13
Nfkbia	NM_010907.2	Endogenous						FALSE	0			549.73	1	1022	55.57	mRNA		1022
Nfkbie	NM_008690.3	Endogenous						FALSE	0			31.64	1	48	51.71	mRNA		33
Ngfr	NM_033217.3	Endogenous						FALSE	0			6.45	1	12	55.15	mRNA		7
Nid2	NM_008695.2	Endogenous						FALSE	0			23	1	54	67.47	mRNA		38
Nkg7	NM_024253.4	Endogenous						FALSE	0			47	1	113	77.83	mRNA		37
Nlrc5	NM_001033207.3	Endogenous						FALSE	0			326.64	1	756	72.65	mRNA		756
Nlrp3	NM_145827.3	Endogenous						FALSE	0			9.82	1	17	53.08	mRNA		9
Nod2	NM_145857.2	Endogenous						FALSE	0			6.64	1	14	65.08	mRNA		14
Nos2	NM_010927.3	Endogenous						FALSE	0			52	1	78	52.53	mRNA		54
Notch1	NM_008714.3	Endogenous						FALSE	0			18.18	1	31	63.99	mRNA		31
Notch2	NM_010928.1	Endogenous						FALSE	0			37.64	1	86	62.18	mRNA		86
Nras	NM_010937.2	Endogenous						FALSE	0			444.27	1	745	53.8	mRNA		745
Nt5e	NM_011851.4	Endogenous						FALSE	0			30.91	1	52	52.91	mRNA		52
Oas1a	NM_145211.2	Endogenous						FALSE	0			115.82	1	278	90.07	mRNA		185
Oas2	NM_145227.3	Endogenous						FALSE	0			18	1	36	62.31	mRNA		36
Oas3	NM_145226.2	Endogenous						FALSE	0			6	1	11	52.17	mRNA		9
Oasl1	NM_145209.3	Endogenous						FALSE	0			34.55	1	75	76.79	mRNA		75
Olfml2b	NM_177068.4	Endogenous						FALSE	0			113.64	1	173	52.52	mRNA		158
Olr1	NM_001301094.1	Endogenous						FALSE	0			15.73	1	22	47.84	mRNA		18
Otoa	NM_139310.1	Endogenous						FALSE	0			17.45	1	31	55.57	mRNA		31
P2ry13	NM_028808.3	Endogenous						FALSE	0			19.82	1	41	61.3	mRNA		23
P4ha1	NM_011030.1	Endogenous						FALSE	0			584.91	1	1237	60.52	mRNA		1237
P4ha2	NM_001136076.2	Endogenous						FALSE	0			377.27	1	761	64.59	mRNA		761
Palmd	NM_023245.3	Endogenous						FALSE	0			73.91	1	117	53.06	mRNA		117
Parp12	NM_172893.3	Endogenous						FALSE	0			279.82	1	492	62.24	mRNA		478
Parp4	NM_001145978.2	Endogenous						FALSE	0			77.73	1	133	53.88	mRNA		133
Parp9	NM_030253.2	Endogenous						FALSE	0			201.55	1	401	72.06	mRNA		401
Pcdhb11	NM_053136.3	Endogenous						FALSE	0			24.82	1	39	54.77	mRNA		38
Pck2	NM_028994.2	Endogenous						FALSE	0			249.09	1	431	55.19	mRNA		431
Pcx	NM_008797.3	Endogenous						FALSE	0			53.73	1	79	50.97	mRNA		75
Pdcd1	NM_008798.1	Endogenous						FALSE	0			11.91	1	27	81.45	mRNA		7
Pdcd1lg2	NM_021396.2	Endogenous						FALSE	0			14.09	1	35	70.36	mRNA		11
Pdgfa	XM_006504659.3	Endogenous						FALSE	0			8.64	1	14	55.11	mRNA		14
Pdgfb	NM_011057.3	Endogenous						FALSE	0			65.91	1	106	54.42	mRNA		91
Pdgfrb	NM_001146268.1	Endogenous						FALSE	0			34.64	1	100	76.37	mRNA		34
Pdk1	NM_172665.5	Endogenous						FALSE	0			1669.73	1	3212	57.48	mRNA		3212
Pdzk1ip1	NM_026018.3	Endogenous						FALSE	0			10.27	1	16	49.84	mRNA		15
Pecam1	NM_008816.2	Endogenous						FALSE	0			129.73	1	233	57.72	mRNA		203
Pf4	NM_019932.4	Endogenous						FALSE	0			34	1	58	54.09	mRNA		37
Pfkfb3	NM_133232.2	Endogenous						FALSE	0			505.09	1	1230	68.58	mRNA		1230
Pfkm	NM_001163487.1	Endogenous						FALSE	0			84.82	1	152	58.77	mRNA		98
Pgpep1	NM_023217.4	Endogenous						FALSE	0			23.45	1	45	57.31	mRNA		45
Pias4	NM_021501.4	Endogenous						FALSE	0			93.09	1	144	53.16	mRNA		144
Pik3ca	NM_008839.2	Endogenous						FALSE	0			480.09	1	922	56.98	mRNA		922
Pik3cd	XM_003945690.1	Endogenous						FALSE	0			33.64	1	57	58.72	mRNA		50
Pik3cg	NM_001146200.1	Endogenous						FALSE	0			26.36	1	55	61.52	mRNA		30
Pik3r1	NM_001077495.1	Endogenous						FALSE	0			304.73	1	580	56.25	mRNA		580
Pik3r2	NM_008841.2	Endogenous						FALSE	0			706.36	1	1143	53.78	mRNA		1143
Pik3r5	NM_177320.2	Endogenous						FALSE	0			10.18	1	17	54.12	mRNA		10
Pirb	NM_011095.2	Endogenous						FALSE	0			41.82	1	68	59.8	mRNA		51
Pkm	NM_001253883.1	Endogenous						FALSE	0			769.45	1	1276	53.5	mRNA		1276
Pkp3	NM_019762.2	Endogenous						FALSE	0			17.55	1	32	57.75	mRNA		16
Pla1a	NM_134102.4	Endogenous						FALSE	0			24.91	1	60	65.88	mRNA		21
Pla2g2a	NM_001082531.1	Endogenous						FALSE	0			4.27	1	8	53.46	mRNA		5
Plod2	NM_001142916.1	Endogenous						FALSE	0			311.18	1	565	55.81	mRNA		565
Pms2	NM_008886.2	Endogenous						FALSE	0			134.27	1	200	51.94	mRNA		200
Pnoc	NM_001205075.1	Endogenous						FALSE	0			6.55	1	13	59.31	mRNA		5
Pold1	NM_011131.3	Endogenous						FALSE	0			313.36	1	508	53.96	mRNA		481
Pparg	NM_011146.3	Endogenous						FALSE	0			9.82	1	18	60.91	mRNA		11
Ppargc1b	NM_133249.2	Endogenous						FALSE	0			44.91	1	84	59.85	mRNA		84
Ppl	NM_008909.2	Endogenous						FALSE	0			4	1	8	55.9	mRNA		8
Prdm1	NM_007548.3	Endogenous						FALSE	0			20.91	1	32	53.23	mRNA		32
Prf1	NM_011073.2	Endogenous						FALSE	0			13.27	1	31	72.98	mRNA		15
Prkaa2	NM_178143.1	Endogenous						FALSE	0			135.27	1	225	54.84	mRNA		225
Prkacb	NM_011100.3	Endogenous						FALSE	0			1896.55	1	3124	53.26	mRNA		3124
Prkca	NM_011101.3	Endogenous						FALSE	0			66.64	1	130	59.72	mRNA		130
Prkx	NM_016979.1	Endogenous						FALSE	0			206.45	1	370	54.15	mRNA		370
Prlr	NM_011169.5	Endogenous						FALSE	0			13.36	1	22	52.09	mRNA		12
Prom1	NM_001163577.1	Endogenous						FALSE	0			25.36	1	44	58.27	mRNA		40
Prr5	NM_146061.4	Endogenous						FALSE	0			21.91	1	42	58.18	mRNA		34
Psmb10	NM_013640.3	Endogenous						FALSE	0			131.82	1	321	74.84	mRNA		199
Psmb5	NM_011186.1	Endogenous						FALSE	0			1240.73	1	1694	50.68	mRNA		1568
Psmb8	NM_010724.2	Endogenous						FALSE	0			1057.45	1	2294	77.83	mRNA		1864
Psmb9	NM_013585.2	Endogenous						FALSE	0			1463.45	1	3200	77.14	mRNA		2421
Ptcd2	NM_026873.2	Endogenous						FALSE	0			421.36	1	626	51.14	mRNA		626
Pten	NM_008960.2	Endogenous						FALSE	0			218.91	1	390	58.08	mRNA		390
Ptger4	NM_001136079.1	Endogenous						FALSE	0			22.55	1	37	51.36	mRNA		25
Ptgs2	NM_011198.4	Endogenous						FALSE	0			19.91	1	49	78.83	mRNA		45
Ptpn11	NM_011202.3	Endogenous						FALSE	0			723	1	1327	56.4	mRNA		1327
Ptprc	NM_001111316.2	Endogenous						FALSE	0			137.45	1	286	66.72	mRNA		177
Pvr	NM_027514.2	Endogenous						FALSE	0			19.73	1	34	56.27	mRNA		30
Pvrig	XM_011240963.2	Endogenous						FALSE	0			18.45	1	39	60.46	mRNA		18
Rad50	NM_009012.2	Endogenous						FALSE	0			176.73	1	299	55.44	mRNA		299
Rad51	NM_011234.4	Endogenous						FALSE	0			614.27	1	958	51.63	mRNA		958
Rad51c	NM_053269.3	Endogenous						FALSE	0			181	1	343	56.45	mRNA		343
Rasal1	NM_013832.4	Endogenous						FALSE	0			17.27	1	26	50.74	mRNA		26
Rasgrf1	NM_011245.2	Endogenous						FALSE	0			8.82	1	17	60.82	mRNA		14
Rb1	NM_009029.2	Endogenous						FALSE	0			374.82	1	642	54.94	mRNA		642
Rbl2	NM_011250.4	Endogenous						FALSE	0			165.55	1	263	51.8	mRNA		263
Rela	NM_009045.4	Endogenous						FALSE	0			231.73	1	397	54.88	mRNA		397
Relb	NM_009046.2	Endogenous						FALSE	0			42.09	1	73	55.53	mRNA		64
Reln	NM_011261.2	Endogenous						FALSE	0			197.18	1	394	61.56	mRNA		394
Ren1	NM_031192.3	Endogenous						FALSE	0			6.45	1	13	63.26	mRNA		12
Rictor	NM_030168.3	Endogenous						FALSE	0			90.27	1	192	61.12	mRNA		192
Ripk1	NM_009068.3	Endogenous						FALSE	0			70.09	1	116	53.09	mRNA		116
Ripk2	NM_138952.3	Endogenous						FALSE	0			82.18	1	128	52.49	mRNA		128
Ripk3	NM_019955.1	Endogenous						FALSE	0			28.18	1	48	53.55	mRNA		33
Rnls	NM_001146342.2	Endogenous						FALSE	0			27.09	1	41	51.82	mRNA		41
Robo4	NM_028783.2	Endogenous						FALSE	0			46.27	1	84	58.53	mRNA		70
Rock1	NM_009071.2	Endogenous						FALSE	0			359.55	1	648	57.36	mRNA		648
Ror2	NM_013846.3	Endogenous						FALSE	0			55.82	1	88	52.86	mRNA		88
Rorc	NM_011281.2	Endogenous						FALSE	0			112.55	1	170	51.95	mRNA		170
Rpl23	NM_022891.3	Endogenous						FALSE	0			502.45	1	730	51.12	mRNA		730
Rpl7a	NM_013721.3	Endogenous						FALSE	0			29458.3	1	42353	51.36	mRNA		41566
Rps6kb1	NM_001114334.1	Endogenous						FALSE	0			266.55	1	419	53.79	mRNA		419
Rptor	NM_028898.2	Endogenous						FALSE	0			142.73	1	239	53.5	mRNA		239
Rrm2	NM_009104.2	Endogenous						FALSE	0			1694.73	1	3059	54.71	mRNA		3059
Rsad2	NM_021384.2	Endogenous						FALSE	0			116.36	1	289	88.84	mRNA		289
Runx3	NM_019732.2	Endogenous						FALSE	0			31.36	1	51	52.3	mRNA		46
S100a8	NM_013650.2	Endogenous						FALSE	0			9	1	20	58.37	mRNA		12
S100a9	NM_009114.2	Endogenous						FALSE	0			8	1	16	58.9	mRNA		13
Samsn1	NM_023380.2	Endogenous						FALSE	0			72.09	1	137	55.77	mRNA		69
Sbno2	NM_183426.1	Endogenous						FALSE	0			37.27	1	60	52.56	mRNA		46
Sele	NM_011345.2	Endogenous						FALSE	0			5.55	1	14	76.24	mRNA		10
Sell	XM_006496716.1	Endogenous						FALSE	0			28.64	1	66	67.75	mRNA		30
Selp	NM_011347.1	Endogenous						FALSE	0			7.82	1	13	52.06	mRNA		9
Serpina1a	NM_009243.4	Endogenous						FALSE	0			13.55	1	22	50.44	mRNA		16
Serpinb5	NM_009257.3	Endogenous						FALSE	0			8.73	1	14	52.28	mRNA		13
Serpinh1	NM_009825.2	Endogenous						FALSE	0			570.27	1	991	54.59	mRNA		610
Sfrp1	NM_013834.2	Endogenous						FALSE	0			46.82	1	64	49.78	mRNA		63
Sfrp4	NM_016687.3	Endogenous						FALSE	0			66.18	1	91	49.98	mRNA		66
Sfxn1	NM_027324.5	Endogenous						FALSE	0			802.09	1	1169	51.85	mRNA		1169
Sgk1	NM_001161849.2	Endogenous						FALSE	0			95.55	1	154	54.96	mRNA		143
Sh2d1a	NR_132588.1	Endogenous						FALSE	0			7	1	11	53.45	mRNA		6
Shc2	NM_001024539.1	Endogenous						FALSE	0			383.45	1	661	53.43	mRNA		661
Siglec1	NM_011426.3	Endogenous						FALSE	0			16.45	1	36	64.68	mRNA		19
Siglecf	NM_145581.1	Endogenous						FALSE	0			24.18	1	43	58.15	mRNA		28
Sirpa	NM_007547.2	Endogenous						FALSE	0			286.09	1	467	57.46	mRNA		418
Slamf7	NM_144539.5	Endogenous						FALSE	0			60.82	1	108	60.05	mRNA		67
Slc11a1	NM_013612.2	Endogenous						FALSE	0			103.73	1	210	69.43	mRNA		106
Slc16a1	NM_009196.4	Endogenous						FALSE	0			3.55	1	8	67.18	mRNA		8
Slc1a5	NM_009201.2	Endogenous						FALSE	0			141.36	1	237	55.35	mRNA		162
Slc2a1	NM_011400.3	Endogenous						FALSE	0			472.73	1	1051	65.02	mRNA		1051
Slc7a5	NM_011404.3	Endogenous						FALSE	0			649.45	1	1062	56.15	mRNA		1043
Smad5	NM_008541.2	Endogenous						FALSE	0			1089.45	1	2046	56.97	mRNA		2046
Smap1	NM_028534.3	Endogenous						FALSE	0			488.18	1	869	54.45	mRNA		869
Snai1	NM_011427.2	Endogenous						FALSE	0			8.09	1	21	69.36	mRNA		11
Snca	NM_009221.2	Endogenous						FALSE	0			156.82	1	278	54.94	mRNA		278
Socs1	NM_009896.2	Endogenous						FALSE	0			62.82	1	150	72.76	mRNA		92
Sox10	XM_128139.6	Endogenous						FALSE	0			5.09	1	10	62.4	mRNA		9
Sox11	NM_009234.6	Endogenous						FALSE	0			750.82	1	1457	59.83	mRNA		1457
Sox2	NM_011443.3	Endogenous						FALSE	0			432.55	1	800	60.03	mRNA		800
Spib	NM_019866.1	Endogenous						FALSE	0			18.91	1	33	54.68	mRNA		22
Spp1	NM_009263.3	Endogenous						FALSE	0			221.91	1	608	77.85	mRNA		199
Spry4	NM_011898.2	Endogenous						FALSE	0			19.64	1	47	68.41	mRNA		47
Srebf1	NM_011480.4	Endogenous						FALSE	0			256.45	1	391	53.71	mRNA		384
Srp54a	NM_011899.4	Endogenous						FALSE	0			323.91	1	560	54.11	mRNA		560
Stat1	NM_009283.4	Endogenous						FALSE	0			26.73	1	56	68.38	mRNA		45
Stat2	NM_019963.1	Endogenous						FALSE	0			113.09	1	246	74.03	mRNA		241
Stat3	NM_011486.4	Endogenous						FALSE	0			775.55	1	1666	61.96	mRNA		1666
Stat4	NM_011487.5	Endogenous						FALSE	0			9.55	1	21	63.61	mRNA		9
Stc1	NM_009285.3	Endogenous						FALSE	0			256.73	1	569	66.15	mRNA		569
Syk	NM_001198977.1	Endogenous						FALSE	0			44.82	1	73	56.91	mRNA		66
Taf3	NM_027748.3	Endogenous						FALSE	0			102.36	1	163	52.76	mRNA		163
Tap1	NM_001161730.1	Endogenous						FALSE	0			446.09	1	886	72.88	mRNA		868
Tap2	NM_011530.3	Endogenous						FALSE	0			90.18	1	186	71.76	mRNA		186
Tapbp	NM_009318.2	Endogenous						FALSE	0			88.82	1	172	63.08	mRNA		122
Tapbpl	NM_145391.2	Endogenous						FALSE	0			17.45	1	32	59.06	mRNA		28
Tbx21	NM_019507.2	Endogenous						FALSE	0			21.09	1	34	52.39	mRNA		25
Tbxas1	NM_011539.3	Endogenous						FALSE	0			48.18	1	89	59.21	mRNA		41
Tcf3	NM_001164147.1	Endogenous						FALSE	0			17	1	27	50.6	mRNA		20
Tcl1	NM_009337.3	Endogenous						FALSE	0			6	1	14	63.25	mRNA		5
Tdo2	NM_019911.2	Endogenous						FALSE	0			10.82	1	20	54.5	mRNA		11
Tgfb1	NM_011577.1	Endogenous						FALSE	0			174.45	1	264	53.66	mRNA		214
Tgfb2	NM_009367.4	Endogenous						FALSE	0			82.45	1	127	52.49	mRNA		111
Tgfb3	NM_009368.2	Endogenous						FALSE	0			227.73	1	387	53.5	mRNA		387
Tgfbr1	NM_009370.2	Endogenous						FALSE	0			485.09	1	783	52.25	mRNA		783
Tgfbr2	NM_009371.3	Endogenous						FALSE	0			37.45	1	68	56.11	mRNA		40
Thbd	NM_009378.3	Endogenous						FALSE	0			18.82	1	31	51.89	mRNA		21
Thbs1	NM_011580.4	Endogenous						FALSE	0			104.91	1	223	63.79	mRNA		142
Thy1	NM_009382.3	Endogenous						FALSE	0			155.91	1	302	57.52	mRNA		163
Ticam1	NM_174989.4	Endogenous						FALSE	0			38.18	1	59	53.95	mRNA		59
Tie1	NM_011587.2	Endogenous						FALSE	0			30.64	1	62	62.54	mRNA		47
Tigit	NM_001146325.1	Endogenous						FALSE	0			10.91	1	20	59.47	mRNA		14
Tlr1	NM_030682.1	Endogenous						FALSE	0			37.36	1	65	56.2	mRNA		39
Tlr2	NM_011905.2	Endogenous						FALSE	0			15.73	1	24	52.82	mRNA		21
Tlr3	NM_126166.2	Endogenous						FALSE	0			19.27	1	31	54.23	mRNA		31
Tlr4	NM_021297.2	Endogenous						FALSE	0			20.55	1	33	54.87	mRNA		22
Tlr5	NM_016928.2	Endogenous						FALSE	0			6.82	1	15	71.2	mRNA		2
Tlr7	NM_133211.4	Endogenous						FALSE	0			31.36	1	54	54.4	mRNA		38
Tlr8	NM_133212.2	Endogenous						FALSE	0			27.55	1	56	61.38	mRNA		32
Tlr9	NM_031178.2	Endogenous						FALSE	0			25.55	1	49	63.08	mRNA		44
Tmem140	NM_197986.2	Endogenous						FALSE	0			5.45	1	9	46.64	mRNA		7
Tmem173	NM_028261.1	Endogenous						FALSE	0			27.82	1	44	56.51	mRNA		44
Tnf	NM_013693.2	Endogenous						FALSE	0			14.82	1	25	52.08	mRNA		16
Tnfaip3	NM_001166402.1	Endogenous						FALSE	0			51.36	1	96	58.7	mRNA		96
Tnfaip6	NM_009398.2	Endogenous						FALSE	0			18.18	1	35	56.03	mRNA		19
Tnfrsf10b	NM_020275.3	Endogenous						FALSE	0			45.09	1	101	63.95	mRNA		40
Tnfrsf11a	NM_009399.3	Endogenous						FALSE	0			17.82	1	33	62.99	mRNA		16
Tnfrsf11b	NM_008764.3	Endogenous						FALSE	0			5.45	1	9	52.73	mRNA		2
Tnfrsf14	NM_178931.2	Endogenous						FALSE	0			34.82	1	60	63.79	mRNA		59
Tnfrsf17	NM_011608.1	Endogenous						FALSE	0			6.27	1	11	53.4	mRNA		5
Tnfrsf18	NM_009400.2	Endogenous						FALSE	0			9.27	1	16	58.29	mRNA		10
Tnfrsf1a	NM_011609.2	Endogenous						FALSE	0			196.91	1	303	52.04	mRNA		303
Tnfrsf1b	NM_011610.3	Endogenous						FALSE	0			32.82	1	58	59.44	mRNA		42
Tnfrsf25	NM_033042.3	Endogenous						FALSE	0			11.45	1	20	50.21	mRNA		11
Tnfrsf4	NM_011659.2	Endogenous						FALSE	0			14.82	1	26	56.2	mRNA		26
Tnfrsf8	NM_009401.2	Endogenous						FALSE	0			13.45	1	24	54.75	mRNA		15
Tnfrsf9	NM_001077508.1	Endogenous						FALSE	0			8.91	1	20	60.33	mRNA		20
Tnfsf10	NM_009425.2	Endogenous						FALSE	0			26.36	1	56	64.02	mRNA		29
Tnfsf12	NM_011614.3	Endogenous						FALSE	0			64.36	1	99	52.26	mRNA		79
Tnfsf13	NM_023517.2	Endogenous						FALSE	0			34.73	1	50	50.72	mRNA		44
Tnfsf13b	NM_033622.1	Endogenous						FALSE	0			19.82	1	37	55.5	mRNA		37
Tnfsf18	NM_183391.3	Endogenous						FALSE	0			17.36	1	25	50.69	mRNA		17
Tnfsf4	NM_009452.2	Endogenous						FALSE	0			7.91	1	15	61.8	mRNA		12
Tnfsf8	NM_009403.3	Endogenous						FALSE	0			7.18	1	15	59.02	mRNA		9
Tnfsf9	NM_009404.3	Endogenous						FALSE	0			23.45	1	35	52.78	mRNA		35
Tnks	NM_175091.3	Endogenous						FALSE	0			536.18	1	1244	65.52	mRNA		1244
Tpi1	NM_009415.2	Endogenous						FALSE	0			138.91	1	207	50.47	mRNA		207
Tpm1	NM_024427.4	Endogenous						FALSE	0			1030	1	1544	51.24	mRNA		1324
Tpsab1	NM_031187.4	Endogenous						FALSE	0			4	1	9	77.46	mRNA		9
Traf1	NM_009421.4	Endogenous						FALSE	0			10.73	1	23	66.71	mRNA		8
Trat1	NM_198297.3	Endogenous						FALSE	0			17.18	1	34	56.42	mRNA		25
Trem1	NM_021406.5	Endogenous						FALSE	0			18	1	29	51.46	mRNA		29
Trem2	NM_031254.2	Endogenous						FALSE	0			31.27	1	51	55.11	mRNA		46
Trim21	NM_001082552.1	Endogenous						FALSE	0			47.18	1	89	69.02	mRNA		89
Trp53	NM_011640.1	Endogenous						FALSE	0			124.09	1	174	51.12	mRNA		174
Tslp	NM_021367.1	Endogenous						FALSE	0			17.73	1	26	49.83	mRNA		20
Ttc30a1	NM_030188.3	Endogenous						FALSE	0			17.82	1	28	51.97	mRNA		22
Twf1	NM_008971.4	Endogenous						FALSE	0			336.45	1	504	52.78	mRNA		499
Twist1	NM_011658.2	Endogenous						FALSE	0			572.91	1	951	54.23	mRNA		951
Twist2	NM_007855.2	Endogenous						FALSE	0			9.64	1	15	48.51	mRNA		14
Tymp	NM_138302.1	Endogenous						FALSE	0			26.36	1	44	51.1	mRNA		29
Tyms	NM_021288.3	Endogenous						FALSE	0			139.91	1	211	54.42	mRNA		210
Uba7	NM_023738.4	Endogenous						FALSE	0			53.09	1	104	61.81	mRNA		67
Ube2c	NM_026785.2	Endogenous						FALSE	0			4431.18	1	6844	52.19	mRNA		6844
Ube2t	NM_001278115.1	Endogenous						FALSE	0			983.36	1	1462	50.79	mRNA		1462
Ulbp1	NM_029975.2	Endogenous						FALSE	0			64.64	1	126	58.71	mRNA		126
Vcam1	NM_011693.3	Endogenous						FALSE	0			93.27	1	195	64.58	mRNA		95
Vcan	NM_001081249.1	Endogenous						FALSE	0			40.09	1	70	54.23	mRNA		70
Vegfa	NM_001025250.3	Endogenous						FALSE	0			495.36	1	1204	69.62	mRNA		1204
Vegfb	NM_011697.3	Endogenous						FALSE	0			516.64	1	891	53.38	mRNA		891
Vegfc	NM_009506.2	Endogenous						FALSE	0			56.09	1	95	54.66	mRNA		95
Vhl	NM_009507.3	Endogenous						FALSE	0			71	1	112	52.94	mRNA		112
Vsir	NM_001159572.1	Endogenous						FALSE	0			81.64	1	128	53.82	mRNA		99
Vtcn1	NM_178594.3	Endogenous						FALSE	0			7.73	1	13	50.15	mRNA		13
Wdr76	NM_030234.2	Endogenous						FALSE	0			293.55	1	475	53.51	mRNA		475
Wnt10a	NM_009518.1	Endogenous						FALSE	0			4.36	1	9	60.87	mRNA		5
Wnt11	NM_001285792.1	Endogenous						FALSE	0			8.27	1	16	56.2	mRNA		11
Wnt2	NM_023653.4	Endogenous						FALSE	0			4.36	1	10	60	mRNA		3
Wnt2b	NM_009520.3	Endogenous						FALSE	0			8.09	1	14	53.43	mRNA		6
Wnt3a	NM_009522.2	Endogenous						FALSE	0			5.45	1	10	61.01	mRNA		5
Wnt4	NM_009523.2	Endogenous						FALSE	0			23.45	1	49	60.79	mRNA		32
Wnt5a	NM_009524.2	Endogenous						FALSE	0			15.91	1	48	84.96	mRNA		29
Wnt5b	NM_009525.3	Endogenous						FALSE	0			29.55	1	53	52.53	mRNA		53
Wnt7b	NM_009528.2	Endogenous						FALSE	0			2.91	1	5	52.03	mRNA		3
Xcl1	NM_008510.1	Endogenous						FALSE	0			28.45	1	71	79.56	mRNA		14
Zap70	NM_009539.3	Endogenous						FALSE	0			15.91	1	43	76.08	mRNA		17
Zc3h12a	NM_153159.2	Endogenous						FALSE	0			25.36	1	43	54.98	mRNA		41
Zeb1	NM_011546.3	Endogenous						FALSE	0			332.36	1	614	57.3	mRNA		614
Zeb2	NM_015753.4	Endogenous						FALSE	0			39.18	1	61	54.19	mRNA		61
Abcf1	NM_013854.1	Housekeeping						FALSE	0			538	1	960	55.68	mRNA		960
Dnajc14	NM_028873.3	Housekeeping						FALSE	0			320.09	1	483	52.39	mRNA		483
Ercc3	NM_133658.1	Housekeeping						FALSE	0			103.36	1	172	53.93	mRNA		146
G6pdx	NM_008062.2	Housekeeping						FALSE	0			294.55	1	453	53.31	mRNA		453
Gusb	NM_010368.1	Housekeeping						FALSE	0			305.27	1	438	51.85	mRNA		424
Mrpl19	NM_026490.2	Housekeeping						FALSE	0			29.82	1	55	58.76	mRNA		39
Nrde2	NM_183155.3	Housekeeping						FALSE	0			79	1	128	56.45	mRNA		118
Oaz1	NM_008753.4	Housekeeping						FALSE	0			6144.55	1	8165	50.21	mRNA		8165
Polr2a	NM_009089.2	Housekeeping						FALSE	0			776.18	1	1750	64.3	mRNA		1750
Psmc4	NM_011874.2	Housekeeping						FALSE	0			725.36	1	1016	50.08	mRNA		937
Pum1	NM_001159605.1	Housekeeping						FALSE	0			783	1	1447	57.23	mRNA		1447
Sdha	NM_023281.1	Housekeeping						FALSE	0			1935.27	1	2960	51.85	mRNA		2960
Sf3a1	NM_026175.5	Housekeeping						FALSE	0			95.36	1	143	52.97	mRNA		143
Stk11ip	NM_027886.3	Housekeeping						FALSE	0			63.64	1	97	51.86	mRNA		85
Tbc1d10b	NM_144522.5	Housekeeping						FALSE	0			171	1	311	54.81	mRNA		311
Tbp	NM_013684.3	Housekeeping						FALSE	0			189.18	1	315	52.01	mRNA		315
Tfrc	NM_011638.4	Housekeeping						FALSE	0			2760.36	1	7020	68.25	mRNA		7020
Tlk2	NM_011903.3	Housekeeping						FALSE	0			14.18	1	25	54.15	mRNA		25
Tmub2	NM_028076.2	Housekeeping						FALSE	0			253.73	1	373	50.83	mRNA		373
Ubb	NM_011664.4	Housekeeping						FALSE	0			88.73	1	157	59.49	mRNA		128
NEG_A	ERCC_00096.1	Negative						FALSE	0			7.18	1	13	63.75	System		3
NEG_B	ERCC_00041.1	Negative						FALSE	0			6.09	1	11	51.11	System		6
NEG_C	ERCC_00019.1	Negative						FALSE	0			16.27	1	25	52.22	System		19
NEG_D	ERCC_00076.1	Negative						FALSE	0			5.91	1	11	54.29	System		8
NEG_E	ERCC_00098.1	Negative						FALSE	0			7.27	1	14	55.71	System		7
NEG_F	ERCC_00126.1	Negative						FALSE	0			10.55	1	15	48.79	System		13
NEG_G	ERCC_00144.1	Negative						FALSE	0			12.64	1	25	57.1	System		13
NEG_H	ERCC_00154.1	Negative						FALSE	0			11.45	1	21	61.28	System		14
POS_A	ERCC_00117.1	Positive						FALSE	0			32055.1	1	43031	50.21	System		41681
POS_B	ERCC_00112.1	Positive						FALSE	0			11039.4	1	14498	50.07	System		14222
POS_C	ERCC_00002.1	Positive						FALSE	0			3067.73	1	4105	50.16	System		3883
POS_D	ERCC_00092.1	Positive						FALSE	0			540.18	1	712	49.88	System		668
POS_E	ERCC_00035.1	Positive						FALSE	0			95.91	1	136	50.49	System		118
POS_F	ERCC_00034.1	Positive						FALSE	0			45	1	66	50.36	System		66

## Sheet: NanostringSSVV759
Probe Name	Accession #	Class Name	Species Name	NS Probe ID	Target Sequence	Comments	Class Source	Positive Flag	Class Active	Class Preparer	Class Date	Avg Count	Min Count	Max Count	%CV	Analyte Type	Annotation	20211021_30102669300722-01_ONCR 788-759_07.RCC
4930578C19Rik	NM_175228.4	Endogenous						FALSE	0			6.82	1	17	64.87	mRNA		7
A2m	NM_175628.3	Endogenous						FALSE	0			13.36	1	22	51.77	mRNA		14
Acvr1c	NM_001033369.3	Endogenous						FALSE	0			4.55	1	9	60.14	mRNA		6
Adam12	NM_007400.2	Endogenous						FALSE	0			17	1	35	64.44	mRNA		10
Adgre1	NM_010130.1	Endogenous						FALSE	0			87.82	1	192	64.46	mRNA		101
Adm	NM_009627.1	Endogenous						FALSE	0			40.18	1	91	70.16	mRNA		21
Adora2a	NM_009630.2	Endogenous						FALSE	0			10.18	1	20	60.99	mRNA		10
Akt1	NM_009652.3	Endogenous						FALSE	0			369.91	1	510	51.33	mRNA		442
Aldoa	NM_001177307.1	Endogenous						FALSE	0			16725.2	1	30345	54.99	mRNA		17215
Aldoc	NM_009657.3	Endogenous						FALSE	0			195.36	1	405	60.44	mRNA		185
Angpt1	NM_009640.3	Endogenous						FALSE	0			39.91	1	66	54.81	mRNA		42
Angpt2	NM_007426.3	Endogenous						FALSE	0			79.64	1	185	71.28	mRNA		51
Angptl4	NM_020581.2	Endogenous						FALSE	0			51.09	1	137	73.8	mRNA		38
Anln	NM_028390.3	Endogenous						FALSE	0			227.64	1	413	56.2	mRNA		234
Apc	NM_007462.3	Endogenous						FALSE	0			143.82	1	271	58.42	mRNA		136
Aph1b	NM_177583.4	Endogenous						FALSE	0			121.73	1	205	54.2	mRNA		111
Api5	NM_007466.2	Endogenous						FALSE	0			1992.45	1	2890	51.23	mRNA		2344
Aplnr	NM_011784.3	Endogenous						FALSE	0			13.27	1	24	51.88	mRNA		13
Apoe	NM_001305844.1	Endogenous						FALSE	0			2041.64	1	4071	60.31	mRNA		2106
Apol6	NM_001163621.1	Endogenous						FALSE	0			21.18	1	72	106.13	mRNA		10
Aqp9	NM_001271843.1	Endogenous						FALSE	0			4.82	1	8	51.53	mRNA		6
Areg	NM_009704.3	Endogenous						FALSE	0			16	1	34	60.14	mRNA		16
Arg1	NM_007482.3	Endogenous						FALSE	0			43.45	1	108	74.48	mRNA		60
Arg2	NM_009705.3	Endogenous						FALSE	0			94.45	1	142	51.86	mRNA		117
Arid1a	NM_001080819.1	Endogenous						FALSE	0			319.45	1	709	65.07	mRNA		303
Arnt2	NM_007488.2	Endogenous						FALSE	0			189.27	1	353	56.75	mRNA		221
Atf3	NM_007498.3	Endogenous						FALSE	0			177.55	1	340	58.79	mRNA		166
Atm	NM_007499.1	Endogenous						FALSE	0			84.09	1	170	59.4	mRNA		71
Axin1	NM_001159598.1	Endogenous						FALSE	0			259.27	1	394	52.29	mRNA		321
Axl	NM_009465.3	Endogenous						FALSE	0			88.55	1	142	55.86	mRNA		82
B2m	NM_009735.3	Endogenous						FALSE	0			12141.1	1	22067	69.04	mRNA		13172
Bad	NM_007522.3	Endogenous						FALSE	0			313.73	1	445	50.77	mRNA		417
Bambi	NM_026505.2	Endogenous						FALSE	0			9.82	1	16	54.24	mRNA		12
Batf3	NM_030060.2	Endogenous						FALSE	0			43.27	1	70	51.89	mRNA		57
Bax	NM_007527.3	Endogenous						FALSE	0			306.27	1	409	49.92	mRNA		377
Bbc3	NM_133234.2	Endogenous						FALSE	0			23.91	1	42	53.87	mRNA		31
Bbs1	NM_001033128.3	Endogenous						FALSE	0			16.91	1	28	54.62	mRNA		24
Bcat1	NM_001024468.3	Endogenous						FALSE	0			1291.73	1	2169	53.56	mRNA		1456
Bcl2	NM_009741.3	Endogenous						FALSE	0			35.91	1	62	51.82	mRNA		41
Bcl2l1	NM_009743.5	Endogenous						FALSE	0			483.64	1	846	53.66	mRNA		583
Bcl6b	NM_007528.2	Endogenous						FALSE	0			77.27	1	127	55.48	mRNA		88
Bid	NM_007544.3	Endogenous						FALSE	0			200.82	1	306	51.34	mRNA		240
Birc3	NM_007464.3	Endogenous						FALSE	0			30	1	51	53.87	mRNA		29
Birc5	NM_001012273.1	Endogenous						FALSE	0			1825.73	1	2777	51.47	mRNA		2264
Blk	NM_007549.2	Endogenous						FALSE	0			5.09	1	9	50.04	mRNA		6
Blm	NM_001042527.2	Endogenous						FALSE	0			149.09	1	277	56.28	mRNA		160
Bmp2	NM_007553.2	Endogenous						FALSE	0			154	1	281	55.77	mRNA		154
Bnip3	NM_009760.4	Endogenous						FALSE	0			4893.45	1	10041	61.79	mRNA		4609
Bnip3l	NM_009761.3	Endogenous						FALSE	0			1143.82	1	1885	54.14	mRNA		1235
Brca1	NM_009764.3	Endogenous						FALSE	0			220.18	1	487	62.53	mRNA		210
Brca2	NM_009765.3	Endogenous						FALSE	0			190.55	1	377	59.46	mRNA		157
Brd3	NM_001113573.1	Endogenous						FALSE	0			462.36	1	865	57.27	mRNA		482
Brd4	NM_001286630.1	Endogenous						FALSE	0			471.27	1	1020	63.49	mRNA		458
Brip1	NM_178309.2	Endogenous						FALSE	0			95.55	1	187	56.78	mRNA		103
Btla	NM_001037719.2	Endogenous						FALSE	0			7.36	1	13	53.04	mRNA		9
C1qa	NM_007572.2	Endogenous						FALSE	0			715.36	1	1413	65.48	mRNA		975
C1qb	NM_009777.2	Endogenous						FALSE	0			920.36	1	1743	64.18	mRNA		1134
C2	NM_013484.2	Endogenous						FALSE	0			30.27	1	59	64.21	mRNA		36
C5ar1	NM_007577.3	Endogenous						FALSE	0			27.91	1	49	54.4	mRNA		35
C7	XM_356827.7	Endogenous						FALSE	0			9.09	1	17	58.3	mRNA		8
Casp1	NM_009807.2	Endogenous						FALSE	0			38.27	1	66	59.9	mRNA		49
Casp3	NM_009810.3	Endogenous						FALSE	0			2347.45	1	3369	51.31	mRNA		3047
Casp8	NM_009812.2	Endogenous						FALSE	0			58.73	1	105	58.74	mRNA		65
Casp9	NM_015733.4	Endogenous						FALSE	0			108.82	1	196	55.01	mRNA		118
Cblc	NM_023224.5	Endogenous						FALSE	0			11.91	1	21	59.31	mRNA		19
Ccl1	NM_011329.2	Endogenous						FALSE	0			20.91	1	46	67.04	mRNA		26
Ccl11	NM_011330.3	Endogenous						FALSE	0			38.55	1	100	82.17	mRNA		30
Ccl12	NM_011331.2	Endogenous						FALSE	0			61.18	1	156	79.14	mRNA		81
Ccl17	NM_011332.2	Endogenous						FALSE	0			27.55	1	60	61.92	mRNA		39
Ccl19	NM_011888.2	Endogenous						FALSE	0			22.82	1	35	55.29	mRNA		33
Ccl2	NM_011333.3	Endogenous						FALSE	0			143.09	1	408	82.41	mRNA		129
Ccl20	NM_016960.1	Endogenous						FALSE	0			4.27	1	11	71.83	mRNA		2
Ccl21a	NM_011124.4	Endogenous						FALSE	0			104.91	1	180	59.45	mRNA		161
Ccl22	NM_009137.2	Endogenous						FALSE	0			16	1	41	68.24	mRNA		23
Ccl24	NM_019577.4	Endogenous						FALSE	0			161.27	1	358	87.17	mRNA		313
Ccl25	NM_009138.3	Endogenous						FALSE	0			92.09	1	137	53.2	mRNA		98
Ccl26	NM_001013412.2	Endogenous						FALSE	0			5.64	1	12	61.6	mRNA		9
Ccl27a	NM_001048179.1	Endogenous						FALSE	0			148.73	1	207	49.94	mRNA		164
Ccl28	NM_020279.3	Endogenous						FALSE	0			10.45	1	17	52.98	mRNA		11
Ccl3	NM_011337.1	Endogenous						FALSE	0			33.36	1	82	72.67	mRNA		42
Ccl4	NM_013652.2	Endogenous						FALSE	0			18.45	1	28	51.31	mRNA		26
Ccl5	NM_013653.3	Endogenous						FALSE	0			189.27	1	384	76.02	mRNA		267
Ccl6	NM_009139.2	Endogenous						FALSE	0			60.55	1	119	67.06	mRNA		51
Ccl7	NM_013654.3	Endogenous						FALSE	0			73.82	1	207	78.53	mRNA		78
Ccl8	NM_021443.2	Endogenous						FALSE	0			619.91	1	2009	97.06	mRNA		391
Ccl9	NM_011338.2	Endogenous						FALSE	0			144	1	368	78.62	mRNA		95
Ccna1	NM_007628.3	Endogenous						FALSE	0			44	1	79	54.61	mRNA		61
Ccnb1	NM_172301.3	Endogenous						FALSE	0			21.18	1	31	51.62	mRNA		30
Ccnd1	NM_007631.1	Endogenous						FALSE	0			89.82	1	144	55.15	mRNA		80
Ccnd2	NM_009829.3	Endogenous						FALSE	0			43.09	1	76	55.8	mRNA		55
Ccnd3	NM_007632.2	Endogenous						FALSE	0			111.73	1	183	52.44	mRNA		121
Ccne1	NM_007633.2	Endogenous						FALSE	0			462.45	1	692	51.04	mRNA		559
Ccno	NM_001081062.1	Endogenous						FALSE	0			12.45	1	29	65.66	mRNA		14
Ccr2	NM_009915.2	Endogenous						FALSE	0			66.09	1	156	72.98	mRNA		80
Ccr4	NM_009916.2	Endogenous						FALSE	0			3.45	1	6	53.94	mRNA		1
Ccr5	NM_009917.5	Endogenous						FALSE	0			47	1	87	62.74	mRNA		47
Ccr9	NM_009913.6	Endogenous						FALSE	0			6.91	1	11	47.32	mRNA		7
Cd14	NM_009841.3	Endogenous						FALSE	0			11.73	1	18	49.15	mRNA		12
Cd163	NM_053094.2	Endogenous						FALSE	0			19.27	1	31	51.47	mRNA		18
Cd19	NM_009844.2	Endogenous						FALSE	0			7.18	1	13	63.45	mRNA		12
Cd1d1	NM_007639.3	Endogenous						FALSE	0			124.73	1	175	50.15	mRNA		147
Cd2	NM_013486.2	Endogenous						FALSE	0			27.36	1	64	71.47	mRNA		19
Cd200r1	NM_021325.3	Endogenous						FALSE	0			16.73	1	28	58.34	mRNA		13
Cd209e	NM_130905.2	Endogenous						FALSE	0			5.27	1	11	66.29	mRNA		6
Cd244	NM_018729.2	Endogenous						FALSE	0			30.45	1	49	55.4	mRNA		35
Cd247	NM_001113391.2	Endogenous						FALSE	0			13.55	1	27	60.1	mRNA		17
Cd27	NM_001042564.1	Endogenous						FALSE	0			13.45	1	35	84.05	mRNA		10
Cd274	NM_021893.2	Endogenous						FALSE	0			149.45	1	317	72.41	mRNA		158
Cd276	NM_133983.4	Endogenous						FALSE	0			230	1	362	53.75	mRNA		288
Cd28	NM_007642.4	Endogenous						FALSE	0			20.55	1	38	54.74	mRNA		31
Cd300a	NM_170758.3	Endogenous						FALSE	0			47.09	1	101	65.92	mRNA		63
Cd36	NM_007643.3	Endogenous						FALSE	0			91.73	1	184	58.93	mRNA		90
Cd38	NM_007646.4	Endogenous						FALSE	0			114	1	190	55.63	mRNA		128
Cd3d	NM_013487.3	Endogenous						FALSE	0			25.91	1	64	69.76	mRNA		29
Cd3e	NM_007648.4	Endogenous						FALSE	0			18.64	1	44	72.76	mRNA		24
Cd3g	NM_009850.2	Endogenous						FALSE	0			36.45	1	87	72.44	mRNA		33
Cd4	NM_013488.2	Endogenous						FALSE	0			13.91	1	27	61.21	mRNA		10
Cd40	NM_011611.2	Endogenous						FALSE	0			21.55	1	37	62.14	mRNA		30
Cd40lg	NM_011616.2	Endogenous						FALSE	0			11.73	1	20	62.21	mRNA		20
Cd44	NM_009851.2	Endogenous						FALSE	0			34.09	1	62	56.93	mRNA		32
Cd47	NM_010581.3	Endogenous						FALSE	0			665.27	1	1167	53.82	mRNA		759
Cd48	NM_007649.4	Endogenous						FALSE	0			46.73	1	85	63.44	mRNA		52
Cd5	NM_007650.3	Endogenous						FALSE	0			5.18	1	12	63.9	mRNA		3
Cd6	NM_001037801.2	Endogenous						FALSE	0			9.36	1	18	62.14	mRNA		11
Cd68	NM_009853.1	Endogenous						FALSE	0			216.45	1	384	61.12	mRNA		292
Cd69	NM_001033122.3	Endogenous						FALSE	0			7.18	1	14	61.9	mRNA		14
Cd7	NM_009854.1	Endogenous						FALSE	0			10.27	1	21	74.02	mRNA		16
Cd70	NM_011617.1	Endogenous						FALSE	0			7.55	1	14	58.78	mRNA		10
Cd74	NM_001042605.1	Endogenous						FALSE	0			3548	1	10620	87.31	mRNA		3019
Cd79a	NM_007655.3	Endogenous						FALSE	0			4.82	1	10	59.3	mRNA		9
Cd79b	NM_008339.2	Endogenous						FALSE	0			9.18	1	18	58.21	mRNA		14
Cd80	NM_009855.2	Endogenous						FALSE	0			15	1	24	57.74	mRNA		22
Cd84	NM_013489.2	Endogenous						FALSE	0			80.45	1	156	64.31	mRNA		116
Cd86	NM_019388.3	Endogenous						FALSE	0			57.45	1	114	63.88	mRNA		67
Cd8a	NM_001081110.2	Endogenous						FALSE	0			16.27	1	49	85.42	mRNA		9
Cd8b1	NM_009858.2	Endogenous						FALSE	0			11.64	1	20	53.01	mRNA		17
Cd96	NM_032465.2	Endogenous						FALSE	0			12.73	1	21	56.12	mRNA		13
Cdc20	NM_023223.2	Endogenous						FALSE	0			644.27	1	992	53.19	mRNA		740
Cdc25c	NM_009860.2	Endogenous						FALSE	0			156.64	1	240	52.53	mRNA		187
Cdh1	NM_009864.2	Endogenous						FALSE	0			6.18	1	13	70.07	mRNA		4
Cdh11	NM_009866.5	Endogenous						FALSE	0			27.91	1	41	49.19	mRNA		32
Cdh2	NM_007664.5	Endogenous						FALSE	0			522.27	1	984	58.29	mRNA		562
Cdh5	NM_009868.4	Endogenous						FALSE	0			82.64	1	186	68.51	mRNA		50
Cdk2	NM_016756.4	Endogenous						FALSE	0			182.91	1	304	54.28	mRNA		212
Cdk6	NM_009873.2	Endogenous						FALSE	0			59.82	1	144	67.1	mRNA		54
Cdkn1a	NM_007669.4	Endogenous						FALSE	0			520.91	1	1049	57.81	mRNA		611
Cdkn1c	NM_009876.3	Endogenous						FALSE	0			123.27	1	192	53.55	mRNA		177
Cdkn2a	NM_001040654.1	Endogenous						FALSE	0			1199.45	1	1766	50.68	mRNA		1490
Cdkn2b	NM_007670.4	Endogenous						FALSE	0			20.91	1	34	55.42	mRNA		16
Ceacam3	NM_054059.1	Endogenous						FALSE	0			6	1	10	55.28	mRNA		6
Cebpb	NM_009883.4	Endogenous						FALSE	0			234.45	1	466	59.32	mRNA		238
Cenpf	NM_001081363.2	Endogenous						FALSE	0			524.27	1	1140	63.1	mRNA		444
Cep55	NM_028760.1	Endogenous						FALSE	0			188	1	332	55.53	mRNA		211
Ces3a	NM_001164681.1	Endogenous						FALSE	0			5.73	1	9	51.26	mRNA		9
Chd9	NM_177224.2	Endogenous						FALSE	0			130.18	1	241	59.07	mRNA		108
Chuk	NM_001162410.1	Endogenous						FALSE	0			380.82	1	587	51.68	mRNA		444
Clec14a	NM_025809.5	Endogenous						FALSE	0			17.45	1	28	49.9	mRNA		22
Clec4e	NM_019948.2	Endogenous						FALSE	0			31.82	1	57	60.73	mRNA		36
Clec5a	NM_001038604.1	Endogenous						FALSE	0			35.36	1	51	52.59	mRNA		45
Clec7a	NM_020008.2	Endogenous						FALSE	0			368.82	1	718	71.3	mRNA		718
Cmklr1	NM_008153.3	Endogenous						FALSE	0			58.91	1	108	56.76	mRNA		66
Cmtm4	NM_153582.5	Endogenous						FALSE	0			420.45	1	826	59.41	mRNA		427
Cmtm6	NM_026036.3	Endogenous						FALSE	0			192.73	1	313	53.23	mRNA		235
Cntfr	NM_001146080.1	Endogenous						FALSE	0			49.45	1	83	53.29	mRNA		49
Col11a1	NM_007729.2	Endogenous						FALSE	0			32	1	46	49.71	mRNA		34
Col11a2	NM_009926.2	Endogenous						FALSE	0			15.27	1	25	50.98	mRNA		17
Col17a1	NM_007732.2	Endogenous						FALSE	0			8.55	1	15	50.3	mRNA		9
Col4a5	NM_001163155.1	Endogenous						FALSE	0			12.09	1	21	55.29	mRNA		8
Col5a1	NM_015734.2	Endogenous						FALSE	0			41.91	1	109	72.06	mRNA		25
Col6a3	XM_897036.2	Endogenous						FALSE	0			74.91	1	206	76.3	mRNA		35
Comp	NM_016685.2	Endogenous						FALSE	0			13.27	1	27	57.59	mRNA		16
Cpa3	NM_007753.2	Endogenous						FALSE	0			7.82	1	14	57.15	mRNA		12
Crabp2	NM_007759.2	Endogenous						FALSE	0			15.36	1	24	51.77	mRNA		18
Csf1	NM_001113529.1	Endogenous						FALSE	0			39.27	1	67	63.95	mRNA		44
Csf1r	NM_001037859.1	Endogenous						FALSE	0			193.91	1	334	57.89	mRNA		227
Csf2	NM_009969.4	Endogenous						FALSE	0			3.36	1	9	76.69	mRNA		3
Csf2rb	NM_007780.4	Endogenous						FALSE	0			24.09	1	45	65.8	mRNA		23
Csf3	NM_009971.1	Endogenous						FALSE	0			4.91	1	9	57.22	mRNA		3
Csf3r	NM_001252651.1	Endogenous						FALSE	0			14.36	1	28	63.98	mRNA		13
Ctla4	NM_009843.3	Endogenous						FALSE	0			12.18	1	23	63.88	mRNA		21
Ctnnb1	NM_007614.3	Endogenous						FALSE	0			2868.09	1	4554	53.15	mRNA		3193
Ctss	NM_021281.3	Endogenous						FALSE	0			1136	1	2322	67.32	mRNA		1571
Ctsw	NM_009985.5	Endogenous						FALSE	0			12.82	1	28	69.06	mRNA		21
Cx3cl1	NM_009142.3	Endogenous						FALSE	0			50.36	1	79	52.74	mRNA		53
Cx3cr1	NM_009987.3	Endogenous						FALSE	0			48.55	1	101	59.08	mRNA		54
Cxcl1	NM_008176.1	Endogenous						FALSE	0			7	1	19	76.93	mRNA		1
Cxcl10	NM_021274.1	Endogenous						FALSE	0			112.45	1	303	84.33	mRNA		125
Cxcl11	NM_019494.1	Endogenous						FALSE	0			24.45	1	36	54.66	mRNA		35
Cxcl12	NM_013655.4	Endogenous						FALSE	0			50.09	1	90	54.52	mRNA		53
Cxcl13	NM_018866.2	Endogenous						FALSE	0			34.91	1	67	61.46	mRNA		35
Cxcl14	NM_019568.2	Endogenous						FALSE	0			99.55	1	346	106.3	mRNA		58
Cxcl15	NM_011339.2	Endogenous						FALSE	0			5.45	1	16	84.56	mRNA		7
Cxcl16	NM_023158.6	Endogenous						FALSE	0			154.18	1	287	63.53	mRNA		206
Cxcl2	NM_009140.2	Endogenous						FALSE	0			16.73	1	28	55.19	mRNA		28
Cxcl3	NM_203320.2	Endogenous						FALSE	0			18.09	1	32	58.57	mRNA		13
Cxcl5	NM_009141.2	Endogenous						FALSE	0			6.45	1	13	60.15	mRNA		5
Cxcl9	NM_008599.2	Endogenous						FALSE	0			451.73	1	990	75.85	mRNA		464
Cxcr2	NM_009909.3	Endogenous						FALSE	0			15.82	1	28	56.03	mRNA		25
Cxcr3	NM_009910.2	Endogenous						FALSE	0			21.27	1	33	51.15	mRNA		30
Cxcr4	NM_009911.3	Endogenous						FALSE	0			376.91	1	621	54.88	mRNA		536
Cxcr5	NM_007551.2	Endogenous						FALSE	0			4.45	1	8	54.4	mRNA		7
Cxcr6	NM_030712.4	Endogenous						FALSE	0			30.73	1	64	67.46	mRNA		33
Cybb	NM_007807.5	Endogenous						FALSE	0			149.91	1	311	73.08	mRNA		176
Dab2	NM_023118.5	Endogenous						FALSE	0			102.73	1	156	51.96	mRNA		115
Ddb2	NM_028119.5	Endogenous						FALSE	0			29.55	1	62	58.43	mRNA		24
Deptor	NM_001037937.3	Endogenous						FALSE	0			39.73	1	75	58.07	mRNA		22
Dkk1	NM_010051.3	Endogenous						FALSE	0			8.82	1	16	51.42	mRNA		11
Dll1	NM_007865.3	Endogenous						FALSE	0			87.91	1	163	59.52	mRNA		95
Dll4	NM_019454.3	Endogenous						FALSE	0			152.36	1	241	54.62	mRNA		158
Dnmt1	NM_010066.3	Endogenous						FALSE	0			469	1	938	59.5	mRNA		450
Dpp4	NM_001159543.1	Endogenous						FALSE	0			20.27	1	37	57.78	mRNA		20
Dsc3	NM_007882.3	Endogenous						FALSE	0			4.82	1	9	52.36	mRNA		8
Dtx3l	NM_001013371.2	Endogenous						FALSE	0			168.18	1	354	69.55	mRNA		191
Dtx4	NM_172442.3	Endogenous						FALSE	0			155.64	1	264	53.64	mRNA		175
Dusp1	NM_013642.3	Endogenous						FALSE	0			1056.45	1	2094	56.83	mRNA		1119
Dusp2	NM_010090.2	Endogenous						FALSE	0			34.45	1	54	52.23	mRNA		36
Dusp5	NM_001085390.1	Endogenous						FALSE	0			191.18	1	355	55.84	mRNA		213
E2f3	NM_010093.3	Endogenous						FALSE	0			72.64	1	134	56.78	mRNA		83
Edn1	NM_010104.3	Endogenous						FALSE	0			15.91	1	25	51.64	mRNA		18
Egf	NM_010113.4	Endogenous						FALSE	0			24.36	1	38	50.14	mRNA		27
Egfr	NM_207655.2	Endogenous						FALSE	0			11.36	1	23	65.06	mRNA		12
Egr1	NM_007913.5	Endogenous						FALSE	0			65.82	1	124	55.46	mRNA		68
Eif2ak2	NM_011163.4	Endogenous						FALSE	0			133.45	1	302	70	mRNA		159
Eif2b4	NM_010122.2	Endogenous						FALSE	0			267.18	1	367	50.71	mRNA		341
Eif4ebp1	NM_007918.3	Endogenous						FALSE	0			465.55	1	910	60.97	mRNA		474
Elob	NM_026305.2	Endogenous						FALSE	0			3102	1	4319	50.32	mRNA		3818
Eno1	NM_023119.2	Endogenous						FALSE	0			11683.1	1	22747	58.81	mRNA		11682
Entpd1	NM_009848.3	Endogenous						FALSE	0			13.45	1	27	58.75	mRNA		13
Eomes	NM_010136.2	Endogenous						FALSE	0			11.18	1	22	54.67	mRNA		10
Epcam	NM_008532.2	Endogenous						FALSE	0			39.73	1	72	54.73	mRNA		42
Epm2aip1	NM_175266.4	Endogenous						FALSE	0			385.64	1	624	53.01	mRNA		353
Erbb2	NM_001003817.1	Endogenous						FALSE	0			10	1	17	54.59	mRNA		17
Ero1l	NM_015774.3	Endogenous						FALSE	0			497	1	1205	68.95	mRNA		400
Esr1	NM_007956.5	Endogenous						FALSE	0			12.73	1	19	53.3	mRNA		19
Exo1	NM_012012.4	Endogenous						FALSE	0			296	1	484	53.22	mRNA		359
Ezh2	NM_007971.2	Endogenous						FALSE	0			1307.45	1	2246	53.78	mRNA		1453
F2rl1	NM_007974.4	Endogenous						FALSE	0			3.36	1	10	86.44	mRNA		3
Fadd	NM_010175.5	Endogenous						FALSE	0			40	1	68	51.78	mRNA		47
Fam124b	NM_173425.3	Endogenous						FALSE	0			6.64	1	16	65.78	mRNA		5
Fanca	NM_016925.3	Endogenous						FALSE	0			28.45	1	42	51.85	mRNA		33
Fap	NM_007986.2	Endogenous						FALSE	0			24	1	56	62.31	mRNA		25
Fas	NM_007987.2	Endogenous						FALSE	0			9.64	1	16	58.57	mRNA		16
Fasl	NM_001205243.1	Endogenous						FALSE	0			11.55	1	19	54.83	mRNA		10
Fbp1	NM_019395.3	Endogenous						FALSE	0			16.55	1	30	57.42	mRNA		30
Fcer1a	NM_010184.1	Endogenous						FALSE	0			9.45	1	16	52.75	mRNA		16
Fcgr1	NM_010186.5	Endogenous						FALSE	0			82.18	1	157	66.12	mRNA		116
Fcgr2b	NM_001077189.1	Endogenous						FALSE	0			186.09	1	392	65.26	mRNA		223
Fcgr3	NM_010188.5	Endogenous						FALSE	0			76.82	1	157	64.44	mRNA		104
Fcgr4	NM_144559.1	Endogenous						FALSE	0			175.09	1	344	67.24	mRNA		222
Fcgrt	NM_010189.3	Endogenous						FALSE	0			56.73	1	99	58.24	mRNA		57
Fcnb	NM_010190.1	Endogenous						FALSE	0			6.82	1	11	51.15	mRNA		7
Fcrlb	NM_001029984.2	Endogenous						FALSE	0			6.09	1	14	60.75	mRNA		6
Fgf13	NM_010200.2	Endogenous						FALSE	0			36.82	1	70	61.05	mRNA		61
Fgf18	NM_008005.2	Endogenous						FALSE	0			28.91	1	46	53.4	mRNA		29
Fgf9	NM_013518.4	Endogenous						FALSE	0			14.18	1	23	54.24	mRNA		23
Fgfr1	NM_010206.2	Endogenous						FALSE	0			25.91	1	54	64.5	mRNA		40
Flnb	NM_134080.1	Endogenous						FALSE	0			362.91	1	700	57.96	mRNA		339
Flt1	NM_010228.3	Endogenous						FALSE	0			121	1	236	65.31	mRNA		89
Fosl1	NM_010235.2	Endogenous						FALSE	0			9.18	1	19	62.34	mRNA		11
Foxp3	NM_054039.2	Endogenous						FALSE	0			8.64	1	16	61.77	mRNA		14
Fpr1	NM_013521.2	Endogenous						FALSE	0			19.36	1	29	50.61	mRNA		29
Fpr3	NM_008042.2	Endogenous						FALSE	0			5.91	1	10	51.58	mRNA		7
Fstl3	NM_031380.2	Endogenous						FALSE	0			9.64	1	16	51.11	mRNA		8
Fut4	NM_010242.3	Endogenous						FALSE	0			24.27	1	41	53.27	mRNA		26
Fyn	NM_008054.2	Endogenous						FALSE	0			181.82	1	293	52.77	mRNA		204
Fzd8	NM_008058.2	Endogenous						FALSE	0			26.91	1	41	50.48	mRNA		36
Fzd9	NM_010246.1	Endogenous						FALSE	0			49.64	1	85	55.81	mRNA		42
Gas1	NM_008086.1	Endogenous						FALSE	0			33.36	1	102	79.55	mRNA		32
Gata3	NM_008091.3	Endogenous						FALSE	0			6.55	1	9	43.41	mRNA		8
Gbp2	NM_010260.1	Endogenous						FALSE	0			479.18	1	1242	77.4	mRNA		576
Gbp2b	NM_010259.2	Endogenous						FALSE	0			21.64	1	52	90.43	mRNA		17
Gbp3	NM_018734.3	Endogenous						FALSE	0			259.45	1	689	80.84	mRNA		353
Ghr	NM_001048147.1	Endogenous						FALSE	0			214.18	1	378	54.67	mRNA		230
Gimap4	NM_001243199.1	Endogenous						FALSE	0			111.73	1	180	55.54	mRNA		111
Gimap6	NM_153175.3	Endogenous						FALSE	0			62.82	1	98	51.52	mRNA		69
Gli1	NM_010296.2	Endogenous						FALSE	0			4.36	1	10	68.96	mRNA		5
Gls	NM_001081081.2	Endogenous						FALSE	0			312.91	1	530	60.23	mRNA		303
Glud1	NM_008133.4	Endogenous						FALSE	0			1035.36	1	1483	50.94	mRNA		1084
Glul	NM_008131.3	Endogenous						FALSE	0			826.36	1	1257	53.89	mRNA		1064
Gm5150	NM_001081687.1	Endogenous						FALSE	0			13.91	1	29	64.98	mRNA		18
Gmip	NM_198101.1	Endogenous						FALSE	0			98.45	1	139	51.36	mRNA		114
Gng4	NM_010317.2	Endogenous						FALSE	0			819.36	1	1399	54.06	mRNA		954
Got1	NM_010324.2	Endogenous						FALSE	0			1409.45	1	2171	51.74	mRNA		1463
Got2	NM_010325.2	Endogenous						FALSE	0			3249.64	1	5116	52.78	mRNA		3654
Gpc4	NM_008150.2	Endogenous						FALSE	0			43.18	1	70	54.32	mRNA		34
Gpr160	NM_001134386.1	Endogenous						FALSE	0			19.27	1	35	56.61	mRNA		31
Gpsm3	NM_134116.5	Endogenous						FALSE	0			41.55	1	78	58.38	mRNA		46
Gzma	NM_010370.2	Endogenous						FALSE	0			406.73	1	1599	113.09	mRNA		534
Gzmb	NM_013542.2	Endogenous						FALSE	0			31.82	1	101	88.61	mRNA		46
Gzme	NM_010373.3	Endogenous						FALSE	0			13.36	1	22	50.67	mRNA		14
H2-Aa	NM_010378.2	Endogenous						FALSE	0			2433.36	1	7369	88.57	mRNA		2098
H2-Ab1	NM_207105.3	Endogenous						FALSE	0			2506.45	1	7528	87.29	mRNA		2211
H2-D1	NM_010380.3	Endogenous						FALSE	0			4654.18	1	8374	64.99	mRNA		5505
H2-DMa	NM_010386.4	Endogenous						FALSE	0			49.18	1	138	82.42	mRNA		40
H2-DMb1	NM_010387.2	Endogenous						FALSE	0			90.45	1	296	95.42	mRNA		83
H2-DMb2	NM_010388.4	Endogenous						FALSE	0			16.09	1	42	72.98	mRNA		14
H2-Eb1	NM_010382.2	Endogenous						FALSE	0			536.36	1	1493	83.61	mRNA		414
H2-K1	NM_001001892.2	Endogenous						FALSE	0			3724.27	1	6780	67.32	mRNA		3892
H2-M3	NM_013819.2	Endogenous						FALSE	0			62.27	1	127	67.71	mRNA		58
H2-Ob	NM_010389.3	Endogenous						FALSE	0			11.73	1	23	58.47	mRNA		15
H2-Pa	ENSMUST00000182803.1	Endogenous						FALSE	0			4.27	1	7	44.52	mRNA		4
H2-Q1	NM_010390.3	Endogenous						FALSE	0			4.82	1	11	72.98	mRNA		5
H2-Q10	NM_010391.4	Endogenous						FALSE	0			16.64	1	30	54.52	mRNA		14
H2-Q2	NM_010392.2	Endogenous						FALSE	0			16.82	1	25	51.75	mRNA		25
H2-T23	NM_010398.3	Endogenous						FALSE	0			465.45	1	1047	71.73	mRNA		519
H2afx	NM_010436.2	Endogenous						FALSE	0			1312.64	1	1890	51.78	mRNA		1544
Havcr2	NM_134250.2	Endogenous						FALSE	0			5.18	1	10	61.52	mRNA		7
Hc	NM_010406.2	Endogenous						FALSE	0			3.55	1	7	54.05	mRNA		5
Hck	NM_010407.3	Endogenous						FALSE	0			51	1	102	67.11	mRNA		50
Hdac11	NM_144919.2	Endogenous						FALSE	0			158.45	1	260	54.41	mRNA		230
Hdac3	NM_010411.2	Endogenous						FALSE	0			159.91	1	229	50.74	mRNA		184
Hdac4	XM_006529302.1	Endogenous						FALSE	0			51.64	1	103	58.98	mRNA		55
Hdac5	NM_010412.3	Endogenous						FALSE	0			209.64	1	389	56.43	mRNA		210
Hdc	NM_008230.6	Endogenous						FALSE	0			6.45	1	12	58.94	mRNA		2
Hells	NM_008234.3	Endogenous						FALSE	0			438.45	1	819	56.67	mRNA		485
Herc6	NM_025992.2	Endogenous						FALSE	0			94.91	1	177	61.19	mRNA		109
Hes1	NM_008235.2	Endogenous						FALSE	0			43.18	1	76	55.56	mRNA		48
Hey1	NM_010423.2	Endogenous						FALSE	0			103.55	1	209	58.8	mRNA		94
Hif1a	NM_010431.2	Endogenous						FALSE	0			144.64	1	207	50.65	mRNA		174
Hk1	NM_001146100.1	Endogenous						FALSE	0			177.91	1	338	56.71	mRNA		180
Hk2	NM_013820.3	Endogenous						FALSE	0			62	1	107	62.63	mRNA		41
Hmga1	NM_001166545.1	Endogenous						FALSE	0			310.55	1	480	53.65	mRNA		341
Hmgb1	NM_010439.3	Endogenous						FALSE	0			2194.45	1	3073	50.24	mRNA		2729
Hnf1a	NM_009327.1	Endogenous						FALSE	0			3.36	1	9	70.7	mRNA		4
Hras	NM_001130443.1	Endogenous						FALSE	0			14.27	1	22	51.49	mRNA		16
Hsd11b1	NM_001044751.1	Endogenous						FALSE	0			60.55	1	102	58.62	mRNA		46
Icam1	NM_010493.2	Endogenous						FALSE	0			54.64	1	96	56.73	mRNA		77
Icam2	NM_010494.1	Endogenous						FALSE	0			56.64	1	85	51.13	mRNA		62
Icam5	NM_008319.2	Endogenous						FALSE	0			22.45	1	38	51.41	mRNA		26
Icos	NM_017480.1	Endogenous						FALSE	0			24.64	1	37	50.74	mRNA		26
Icosl	NM_015790.3	Endogenous						FALSE	0			27.55	1	55	57.64	mRNA		38
Id4	NM_031166.2	Endogenous						FALSE	0			1218.09	1	1989	58.33	mRNA		1910
Ido1	NM_008324.2	Endogenous						FALSE	0			10.18	1	21	58.41	mRNA		13
Ier3	NM_133662.2	Endogenous						FALSE	0			26.36	1	94	97.63	mRNA		15
Ifi203	NM_001045481.1	Endogenous						FALSE	0			32	1	65	65.21	mRNA		23
Ifi27	NM_026790.2	Endogenous						FALSE	0			2002.73	1	4241	78.54	mRNA		3039
Ifi35	NM_027320.4	Endogenous						FALSE	0			467.45	1	995	71.48	mRNA		686
Ifih1	NM_027835.3	Endogenous						FALSE	0			104.91	1	232	71.26	mRNA		124
Ifit1	NM_008331.2	Endogenous						FALSE	0			50	1	122	97.88	mRNA		70
Ifit2	NM_008332.2	Endogenous						FALSE	0			220.09	1	440	62.42	mRNA		245
Ifit3	NM_010501.1	Endogenous						FALSE	0			62.82	1	123	77.97	mRNA		112
Ifitm1	NM_001112715.1	Endogenous						FALSE	0			13.82	1	27	57.06	mRNA		14
Ifitm2	NM_030694.1	Endogenous						FALSE	0			718	1	1024	51.3	mRNA		861
Ifna1	NM_010502.2	Endogenous						FALSE	0			15.91	1	27	51.79	mRNA		17
Ifnar1	NM_010508.1	Endogenous						FALSE	0			366.45	1	597	52.31	mRNA		429
Ifng	NM_008337.1	Endogenous						FALSE	0			8.55	1	17	62.88	mRNA		10
Ifngr1	NM_010511.2	Endogenous						FALSE	0			190.55	1	269	51.07	mRNA		215
Ifngr2	NM_008338.3	Endogenous						FALSE	0			190.73	1	268	51.58	mRNA		233
Igf2r	NM_010515.2	Endogenous						FALSE	0			337.55	1	664	59.15	mRNA		285
Ihh	NM_010544.2	Endogenous						FALSE	0			17.55	1	27	53.12	mRNA		20
Ikbkb	NM_010546.2	Endogenous						FALSE	0			86.18	1	130	52.64	mRNA		95
Ikbkg	NM_001161423.1	Endogenous						FALSE	0			255.55	1	361	50.91	mRNA		277
Ikzf1	NM_009578.2	Endogenous						FALSE	0			13.82	1	28	68.18	mRNA		17
Ikzf2	NM_011770.4	Endogenous						FALSE	0			23.55	1	43	54.57	mRNA		28
Ikzf3	NM_011771.1	Endogenous						FALSE	0			12	1	22	65.3	mRNA		9
Il10	NM_010548.1	Endogenous						FALSE	0			7.55	1	15	55.08	mRNA		7
Il10ra	NM_008348.2	Endogenous						FALSE	0			29.18	1	61	68.19	mRNA		31
Il11	NM_008350.2	Endogenous						FALSE	0			10.55	1	18	54.04	mRNA		15
Il11ra1	NM_010549.3	Endogenous						FALSE	0			12.45	1	24	56.25	mRNA		10
Il12rb2	NM_008354.3	Endogenous						FALSE	0			6.27	1	12	60.53	mRNA		5
Il15	NM_008357.2	Endogenous						FALSE	0			9.27	1	16	55.64	mRNA		11
Il16	NM_010551.3	Endogenous						FALSE	0			25.73	1	43	51.07	mRNA		34
Il17a	NM_010552.3	Endogenous						FALSE	0			11.82	1	21	54.42	mRNA		16
Il18	NM_008360.1	Endogenous						FALSE	0			30.45	1	56	56.46	mRNA		33
Il18bp	NM_010531.1	Endogenous						FALSE	0			164.18	1	363	65.05	mRNA		244
Il18r1	NM_001161842.1	Endogenous						FALSE	0			10.73	1	22	61.85	mRNA		6
Il1a	NM_010554.4	Endogenous						FALSE	0			13.45	1	24	57.8	mRNA		20
Il1b	NM_008361.3	Endogenous						FALSE	0			30.55	1	53	58.2	mRNA		44
Il1r2	NM_010555.4	Endogenous						FALSE	0			21.09	1	31	50.15	mRNA		27
Il1rn	NM_001039701.3	Endogenous						FALSE	0			45	1	85	60.74	mRNA		72
Il2	NM_008366.3	Endogenous						FALSE	0			4.64	1	10	54.8	mRNA		5
Il21r	NM_021887.1	Endogenous						FALSE	0			10	1	23	75.89	mRNA		11
Il22ra1	NM_178257.1	Endogenous						FALSE	0			17.64	1	28	54.11	mRNA		15
Il23r	NM_144548.1	Endogenous						FALSE	0			9.45	1	15	49.69	mRNA		13
Il24	NM_053095.2	Endogenous						FALSE	0			6.55	1	12	64.59	mRNA		7
Il2ra	NM_008367.2	Endogenous						FALSE	0			12.36	1	29	71.46	mRNA		22
Il2rb	NM_008368.3	Endogenous						FALSE	0			40.82	1	85	80.24	mRNA		40
Il2rg	NM_013563.3	Endogenous						FALSE	0			93.91	1	165	64.46	mRNA		133
Il33	NM_133775.1	Endogenous						FALSE	0			23.73	1	47	57.57	mRNA		27
Il34	NM_001135100.2	Endogenous						FALSE	0			10.09	1	18	54	mRNA		13
Il4	NM_021283.1	Endogenous						FALSE	0			5.91	1	11	58.84	mRNA		8
Il6	NM_031168.1	Endogenous						FALSE	0			5.64	1	10	58.99	mRNA		2
Il6ra	NM_010559.2	Endogenous						FALSE	0			15.73	1	27	59.11	mRNA		16
Il7r	NM_008372.3	Endogenous						FALSE	0			21.27	1	36	54.05	mRNA		21
Inhba	NM_008380.2	Endogenous						FALSE	0			27.09	1	56	63.15	mRNA		18
Irf1	NM_008390.2	Endogenous						FALSE	0			473.82	1	1127	76.5	mRNA		566
Irf2	NM_008391.4	Endogenous						FALSE	0			164.18	1	305	55.01	mRNA		193
Irf3	NM_016849.4	Endogenous						FALSE	0			129.45	1	189	50.92	mRNA		170
Irf4	NM_013674.1	Endogenous						FALSE	0			6.73	1	13	53.63	mRNA		10
Irf5	NM_001252382.1	Endogenous						FALSE	0			44.82	1	88	67.74	mRNA		59
Irf7	NM_016850.2	Endogenous						FALSE	0			97	1	249	96.25	mRNA		162
Irf8	NM_008320.3	Endogenous						FALSE	0			170.82	1	425	76.94	mRNA		167
Irf9	NM_008394.2	Endogenous						FALSE	0			256.73	1	516	72.52	mRNA		340
Isg15	NM_015783.3	Endogenous						FALSE	0			247.45	1	671	97.4	mRNA		315
Itga1	NM_001033228.3	Endogenous						FALSE	0			14.82	1	26	56.53	mRNA		11
Itga2	NM_008396.2	Endogenous						FALSE	0			14.73	1	23	55	mRNA		8
Itga4	NM_010576.3	Endogenous						FALSE	0			58.91	1	108	56.4	mRNA		54
Itga6	NM_008397.4	Endogenous						FALSE	0			182.73	1	337	55.75	mRNA		157
Itgae	NM_008399.1	Endogenous						FALSE	0			9.73	1	18	62.21	mRNA		15
Itgal	NM_008400.2	Endogenous						FALSE	0			30.27	1	62	61.18	mRNA		31
Itgam	NM_001082960.1	Endogenous						FALSE	0			38.64	1	77	60.54	mRNA		46
Itgav	NM_008402.3	Endogenous						FALSE	0			107.73	1	183	56.83	mRNA		97
Itgax	NM_021334.2	Endogenous						FALSE	0			30.91	1	51	55.56	mRNA		37
Itgb2	NM_008404.4	Endogenous						FALSE	0			87.36	1	179	69.46	mRNA		95
Itgb3	NM_016780.2	Endogenous						FALSE	0			32.36	1	85	71.3	mRNA		32
Itgb8	NM_177290.3	Endogenous						FALSE	0			19.18	1	29	51.76	mRNA		24
Itpk1	NM_172584.3	Endogenous						FALSE	0			459.27	1	814	54.74	mRNA		488
Jag1	NM_013822.5	Endogenous						FALSE	0			88.27	1	146	55.08	mRNA		85
Jag2	NM_010588.2	Endogenous						FALSE	0			211.73	1	395	56.09	mRNA		185
Jak1	NM_146145.2	Endogenous						FALSE	0			421.18	1	772	55.45	mRNA		418
Jak2	NM_008413.3	Endogenous						FALSE	0			66.91	1	125	55.77	mRNA		69
Jak3	NM_010589.6	Endogenous						FALSE	0			36	1	57	52.2	mRNA		36
Jup	NM_010593.2	Endogenous						FALSE	0			7.09	1	15	65.98	mRNA		10
Kat2b	NM_020005.3	Endogenous						FALSE	0			207.64	1	368	54.05	mRNA		235
Kdr	NM_010612.2	Endogenous						FALSE	0			67.09	1	122	59.57	mRNA		49
Kif2c	NM_134471.4	Endogenous						FALSE	0			314.55	1	512	55.82	mRNA		358
Kir3dl1	NM_177749.3	Endogenous						FALSE	0			4.27	1	6	45.73	mRNA		6
Kir3dl2	NM_177748.2	Endogenous						FALSE	0			14.18	1	26	60.56	mRNA		25
Kit	NM_001122733.1	Endogenous						FALSE	0			38.73	1	75	56.53	mRNA		40
Klra1	NM_016659.3	Endogenous						FALSE	0			5.73	1	14	65.37	mRNA		7
Klrb1	NM_001099918.1	Endogenous						FALSE	0			3.82	1	9	74.83	mRNA		4
Klrd1	NM_010654.2	Endogenous						FALSE	0			47.82	1	144	86.75	mRNA		45
Klrg1	NM_016970.1	Endogenous						FALSE	0			23.91	1	37	53.71	mRNA		33
Klrk1	NM_001083322.1	Endogenous						FALSE	0			38.73	1	83	70.91	mRNA		45
Kras	NM_021284.5	Endogenous						FALSE	0			224.55	1	391	53.02	mRNA		258
Lag3	NM_008479.2	Endogenous						FALSE	0			69.91	1	131	56.98	mRNA		80
Lair1	NM_001113474.1	Endogenous						FALSE	0			38.45	1	64	60.09	mRNA		48
Lama1	NM_008480.2	Endogenous						FALSE	0			7.09	1	13	53.31	mRNA		9
Lamb3	NM_008484.2	Endogenous						FALSE	0			2	1	4	54.77	mRNA		1
Lamc2	NM_008485.3	Endogenous						FALSE	0			7.45	1	13	51.38	mRNA		10
Lck	NM_001162433.1	Endogenous						FALSE	0			46.73	1	86	56.33	mRNA		61
Ldha	NM_010699.2	Endogenous						FALSE	0			17719.3	1	31030	54.9	mRNA		18742
Ldhb	NM_008492.2	Endogenous						FALSE	0			68.36	1	112	54.15	mRNA		85
Lgals9	NM_010708.1	Endogenous						FALSE	0			221.55	1	417	69.82	mRNA		294
Lif	NM_008501.2	Endogenous						FALSE	0			24.82	1	49	57.43	mRNA		28
Lilra5	NM_001081239.2	Endogenous						FALSE	0			11.45	1	27	70.75	mRNA		19
Lilrb4a	NM_013532.3	Endogenous						FALSE	0			113	1	247	68.21	mRNA		129
Loxl2	NM_033325.2	Endogenous						FALSE	0			70.64	1	124	60.05	mRNA		52
Ltb	NM_008518.2	Endogenous						FALSE	0			21.45	1	46	60.64	mRNA		25
Ly6c1	NM_010741.3	Endogenous						FALSE	0			260.09	1	537	68.41	mRNA		245
Ly6g	XM_909927.2	Endogenous						FALSE	0			11.73	1	17	50.03	mRNA		15
Ly9	NM_008534.2	Endogenous						FALSE	0			24.36	1	50	70.02	mRNA		33
Ly96	NM_016923.2	Endogenous						FALSE	0			49.18	1	72	51.47	mRNA		48
Lyz1	NM_013590.3	Endogenous						FALSE	0			2157.27	1	5314	70.92	mRNA		2330
Magea1	NM_020015.2	Endogenous						FALSE	0			5.55	1	12	56.08	mRNA		5
Magea3	NM_020017.2	Endogenous						FALSE	0			8.18	1	15	68.67	mRNA		4
Magea4	NM_020280.2	Endogenous						FALSE	0			14.45	1	23	49.34	mRNA		19
Mageb4	NM_001033492.2	Endogenous						FALSE	0			8	1	15	56.18	mRNA		12
Maml2	NM_001013813.3	Endogenous						FALSE	0			22.82	1	34	50.38	mRNA		34
Map3k12	NM_001163643.1	Endogenous						FALSE	0			161	1	286	54.37	mRNA		201
Map3k5	NM_008580.4	Endogenous						FALSE	0			127	1	222	55.71	mRNA		155
Map3k7	NM_172688.2	Endogenous						FALSE	0			963.09	1	1652	53.71	mRNA		1090
Map3k8	NM_007746.2	Endogenous						FALSE	0			17.64	1	29	56.89	mRNA		12
Mapk10	NM_009158.2	Endogenous						FALSE	0			141.45	1	248	54.93	mRNA		159
Marco	NM_010766.2	Endogenous						FALSE	0			20.09	1	53	72.38	mRNA		24
Mb21d1	NM_173386.4	Endogenous						FALSE	0			12.45	1	25	59.26	mRNA		9
Mdm2	NM_010786.3	Endogenous						FALSE	0			221	1	346	51.18	mRNA		261
Melk	NM_010790.2	Endogenous						FALSE	0			312.18	1	562	55.3	mRNA		347
Met	NM_008591.2	Endogenous						FALSE	0			29.27	1	60	59.15	mRNA		23
Mfge8	NM_008594.2	Endogenous						FALSE	0			71	1	120	52.52	mRNA		86
Mfng	NM_008595.2	Endogenous						FALSE	0			586.73	1	808	50.9	mRNA		779
Mgmt	NM_008598.2	Endogenous						FALSE	0			12.64	1	21	54.86	mRNA		16
Mill2	NM_153760.2	Endogenous						FALSE	0			5.09	1	9	63.62	mRNA		6
Mki67	NM_001081117.2	Endogenous						FALSE	0			5725.55	1	13229	67.33	mRNA		4929
Mlana	NM_029993.1	Endogenous						FALSE	0			16	1	27	55.76	mRNA		27
Mlh1	NM_026810.2	Endogenous						FALSE	0			161.27	1	238	51.3	mRNA		181
Mmp12	NM_008605.3	Endogenous						FALSE	0			237.91	1	423	60.65	mRNA		307
Mmp13	NM_008607.1	Endogenous						FALSE	0			81.55	1	204	70.66	mRNA		97
Mmp1a	NM_032006.3	Endogenous						FALSE	0			5.73	1	11	65.37	mRNA		11
Mmp7	NM_010810.4	Endogenous						FALSE	0			7.36	1	13	60.21	mRNA		8
Mmp9	NM_013599.2	Endogenous						FALSE	0			15.36	1	26	56.99	mRNA		13
Mmrn2	NM_153127.3	Endogenous						FALSE	0			53.09	1	87	54.51	mRNA		54
Mrc1	NM_008625.2	Endogenous						FALSE	0			96.55	1	176	63.93	mRNA		84
Mre11a	NM_018736.2	Endogenous						FALSE	0			300.09	1	489	54	mRNA		319
Ms4a1	NM_007641.5	Endogenous						FALSE	0			19.36	1	35	54.72	mRNA		27
Ms4a2	NM_001276330.1	Endogenous						FALSE	0			5.82	1	10	54.79	mRNA		5
Ms4a4a	XM_003086124.1	Endogenous						FALSE	0			68.91	1	122	60.13	mRNA		109
Ms4a6b	NM_027209.3	Endogenous						FALSE	0			118.55	1	288	75.12	mRNA		161
Msh2	NM_008628.2	Endogenous						FALSE	0			481.55	1	830	54.59	mRNA		518
Msh6	NM_010830.1	Endogenous						FALSE	0			1047.27	1	1829	54.38	mRNA		1093
Mtor	NM_020009.2	Endogenous						FALSE	0			157.36	1	282	57.41	mRNA		157
Mx1	NM_010846.1	Endogenous						FALSE	0			48.55	1	86	57.4	mRNA		46
Mxi1	NM_001008542.2	Endogenous						FALSE	0			1490.45	1	2568	54.65	mRNA		1602
Myc	NM_001177354.1	Endogenous						FALSE	0			5142.91	1	8684	55.82	mRNA		4627
Myct1	NM_026793.2	Endogenous						FALSE	0			29.18	1	62	60.02	mRNA		25
Myd88	NM_010851.2	Endogenous						FALSE	0			46.82	1	82	57.64	mRNA		60
Nbn	NM_013752.3	Endogenous						FALSE	0			367.36	1	624	52.52	mRNA		422
Ncam1	NM_001113204.1	Endogenous						FALSE	0			75.18	1	165	62.1	mRNA		63
Ncr1	NM_010746.3	Endogenous						FALSE	0			22.36	1	38	57.24	mRNA		31
Ndufa4l2	NM_001098789.1	Endogenous						FALSE	0			83.36	1	171	60.52	mRNA		71
Nectin1	NM_021424.2	Endogenous						FALSE	0			63.91	1	99	53.81	mRNA		62
Nectin2	NM_008990.3	Endogenous						FALSE	0			99	1	169	52.59	mRNA		106
Neil1	NM_028347.2	Endogenous						FALSE	0			58.82	1	91	51.34	mRNA		75
Nf1	NM_010897.2	Endogenous						FALSE	0			174.18	1	382	65.22	mRNA		142
Nfam1	NM_028728.2	Endogenous						FALSE	0			13.45	1	29	68.39	mRNA		23
Nfatc2	NM_001136073.2	Endogenous						FALSE	0			31.36	1	54	56.61	mRNA		28
Nfil3	NM_017373.3	Endogenous						FALSE	0			145.18	1	296	59.48	mRNA		147
Nfkb1	NM_008689.2	Endogenous						FALSE	0			91	1	147	53.06	mRNA		101
Nfkb2	NM_019408.3	Endogenous						FALSE	0			11.64	1	17	51.6	mRNA		14
Nfkbia	NM_010907.2	Endogenous						FALSE	0			549.73	1	1022	55.57	mRNA		650
Nfkbie	NM_008690.3	Endogenous						FALSE	0			31.64	1	48	51.71	mRNA		35
Ngfr	NM_033217.3	Endogenous						FALSE	0			6.45	1	12	55.15	mRNA		9
Nid2	NM_008695.2	Endogenous						FALSE	0			23	1	54	67.47	mRNA		19
Nkg7	NM_024253.4	Endogenous						FALSE	0			47	1	113	77.83	mRNA		56
Nlrc5	NM_001033207.3	Endogenous						FALSE	0			326.64	1	756	72.65	mRNA		320
Nlrp3	NM_145827.3	Endogenous						FALSE	0			9.82	1	17	53.08	mRNA		13
Nod2	NM_145857.2	Endogenous						FALSE	0			6.64	1	14	65.08	mRNA		11
Nos2	NM_010927.3	Endogenous						FALSE	0			52	1	78	52.53	mRNA		67
Notch1	NM_008714.3	Endogenous						FALSE	0			18.18	1	31	63.99	mRNA		12
Notch2	NM_010928.1	Endogenous						FALSE	0			37.64	1	86	62.18	mRNA		36
Nras	NM_010937.2	Endogenous						FALSE	0			444.27	1	745	53.8	mRNA		513
Nt5e	NM_011851.4	Endogenous						FALSE	0			30.91	1	52	52.91	mRNA		28
Oas1a	NM_145211.2	Endogenous						FALSE	0			115.82	1	278	90.07	mRNA		179
Oas2	NM_145227.3	Endogenous						FALSE	0			18	1	36	62.31	mRNA		20
Oas3	NM_145226.2	Endogenous						FALSE	0			6	1	11	52.17	mRNA		6
Oasl1	NM_145209.3	Endogenous						FALSE	0			34.55	1	75	76.79	mRNA		43
Olfml2b	NM_177068.4	Endogenous						FALSE	0			113.64	1	173	52.52	mRNA		125
Olr1	NM_001301094.1	Endogenous						FALSE	0			15.73	1	22	47.84	mRNA		19
Otoa	NM_139310.1	Endogenous						FALSE	0			17.45	1	31	55.57	mRNA		13
P2ry13	NM_028808.3	Endogenous						FALSE	0			19.82	1	41	61.3	mRNA		29
P4ha1	NM_011030.1	Endogenous						FALSE	0			584.91	1	1237	60.52	mRNA		528
P4ha2	NM_001136076.2	Endogenous						FALSE	0			377.27	1	761	64.59	mRNA		276
Palmd	NM_023245.3	Endogenous						FALSE	0			73.91	1	117	53.06	mRNA		108
Parp12	NM_172893.3	Endogenous						FALSE	0			279.82	1	492	62.24	mRNA		340
Parp4	NM_001145978.2	Endogenous						FALSE	0			77.73	1	133	53.88	mRNA		83
Parp9	NM_030253.2	Endogenous						FALSE	0			201.55	1	401	72.06	mRNA		240
Pcdhb11	NM_053136.3	Endogenous						FALSE	0			24.82	1	39	54.77	mRNA		18
Pck2	NM_028994.2	Endogenous						FALSE	0			249.09	1	431	55.19	mRNA		283
Pcx	NM_008797.3	Endogenous						FALSE	0			53.73	1	79	50.97	mRNA		56
Pdcd1	NM_008798.1	Endogenous						FALSE	0			11.91	1	27	81.45	mRNA		10
Pdcd1lg2	NM_021396.2	Endogenous						FALSE	0			14.09	1	35	70.36	mRNA		12
Pdgfa	XM_006504659.3	Endogenous						FALSE	0			8.64	1	14	55.11	mRNA		13
Pdgfb	NM_011057.3	Endogenous						FALSE	0			65.91	1	106	54.42	mRNA		62
Pdgfrb	NM_001146268.1	Endogenous						FALSE	0			34.64	1	100	76.37	mRNA		33
Pdk1	NM_172665.5	Endogenous						FALSE	0			1669.73	1	3212	57.48	mRNA		1586
Pdzk1ip1	NM_026018.3	Endogenous						FALSE	0			10.27	1	16	49.84	mRNA		14
Pecam1	NM_008816.2	Endogenous						FALSE	0			129.73	1	233	57.72	mRNA		114
Pf4	NM_019932.4	Endogenous						FALSE	0			34	1	58	54.09	mRNA		40
Pfkfb3	NM_133232.2	Endogenous						FALSE	0			505.09	1	1230	68.58	mRNA		403
Pfkm	NM_001163487.1	Endogenous						FALSE	0			84.82	1	152	58.77	mRNA		71
Pgpep1	NM_023217.4	Endogenous						FALSE	0			23.45	1	45	57.31	mRNA		25
Pias4	NM_021501.4	Endogenous						FALSE	0			93.09	1	144	53.16	mRNA		118
Pik3ca	NM_008839.2	Endogenous						FALSE	0			480.09	1	922	56.98	mRNA		473
Pik3cd	XM_003945690.1	Endogenous						FALSE	0			33.64	1	57	58.72	mRNA		52
Pik3cg	NM_001146200.1	Endogenous						FALSE	0			26.36	1	55	61.52	mRNA		31
Pik3r1	NM_001077495.1	Endogenous						FALSE	0			304.73	1	580	56.25	mRNA		318
Pik3r2	NM_008841.2	Endogenous						FALSE	0			706.36	1	1143	53.78	mRNA		841
Pik3r5	NM_177320.2	Endogenous						FALSE	0			10.18	1	17	54.12	mRNA		14
Pirb	NM_011095.2	Endogenous						FALSE	0			41.82	1	68	59.8	mRNA		50
Pkm	NM_001253883.1	Endogenous						FALSE	0			769.45	1	1276	53.5	mRNA		818
Pkp3	NM_019762.2	Endogenous						FALSE	0			17.55	1	32	57.75	mRNA		29
Pla1a	NM_134102.4	Endogenous						FALSE	0			24.91	1	60	65.88	mRNA		22
Pla2g2a	NM_001082531.1	Endogenous						FALSE	0			4.27	1	8	53.46	mRNA		8
Plod2	NM_001142916.1	Endogenous						FALSE	0			311.18	1	565	55.81	mRNA		279
Pms2	NM_008886.2	Endogenous						FALSE	0			134.27	1	200	51.94	mRNA		147
Pnoc	NM_001205075.1	Endogenous						FALSE	0			6.55	1	13	59.31	mRNA		13
Pold1	NM_011131.3	Endogenous						FALSE	0			313.36	1	508	53.96	mRNA		368
Pparg	NM_011146.3	Endogenous						FALSE	0			9.82	1	18	60.91	mRNA		18
Ppargc1b	NM_133249.2	Endogenous						FALSE	0			44.91	1	84	59.85	mRNA		36
Ppl	NM_008909.2	Endogenous						FALSE	0			4	1	8	55.9	mRNA		7
Prdm1	NM_007548.3	Endogenous						FALSE	0			20.91	1	32	53.23	mRNA		30
Prf1	NM_011073.2	Endogenous						FALSE	0			13.27	1	31	72.98	mRNA		13
Prkaa2	NM_178143.1	Endogenous						FALSE	0			135.27	1	225	54.84	mRNA		130
Prkacb	NM_011100.3	Endogenous						FALSE	0			1896.55	1	3124	53.26	mRNA		1962
Prkca	NM_011101.3	Endogenous						FALSE	0			66.64	1	130	59.72	mRNA		70
Prkx	NM_016979.1	Endogenous						FALSE	0			206.45	1	370	54.15	mRNA		225
Prlr	NM_011169.5	Endogenous						FALSE	0			13.36	1	22	52.09	mRNA		17
Prom1	NM_001163577.1	Endogenous						FALSE	0			25.36	1	44	58.27	mRNA		28
Prr5	NM_146061.4	Endogenous						FALSE	0			21.91	1	42	58.18	mRNA		17
Psmb10	NM_013640.3	Endogenous						FALSE	0			131.82	1	321	74.84	mRNA		138
Psmb5	NM_011186.1	Endogenous						FALSE	0			1240.73	1	1694	50.68	mRNA		1567
Psmb8	NM_010724.2	Endogenous						FALSE	0			1057.45	1	2294	77.83	mRNA		971
Psmb9	NM_013585.2	Endogenous						FALSE	0			1463.45	1	3200	77.14	mRNA		1387
Ptcd2	NM_026873.2	Endogenous						FALSE	0			421.36	1	626	51.14	mRNA		463
Pten	NM_008960.2	Endogenous						FALSE	0			218.91	1	390	58.08	mRNA		209
Ptger4	NM_001136079.1	Endogenous						FALSE	0			22.55	1	37	51.36	mRNA		28
Ptgs2	NM_011198.4	Endogenous						FALSE	0			19.91	1	49	78.83	mRNA		9
Ptpn11	NM_011202.3	Endogenous						FALSE	0			723	1	1327	56.4	mRNA		797
Ptprc	NM_001111316.2	Endogenous						FALSE	0			137.45	1	286	66.72	mRNA		142
Pvr	NM_027514.2	Endogenous						FALSE	0			19.73	1	34	56.27	mRNA		22
Pvrig	XM_011240963.2	Endogenous						FALSE	0			18.45	1	39	60.46	mRNA		23
Rad50	NM_009012.2	Endogenous						FALSE	0			176.73	1	299	55.44	mRNA		179
Rad51	NM_011234.4	Endogenous						FALSE	0			614.27	1	958	51.63	mRNA		748
Rad51c	NM_053269.3	Endogenous						FALSE	0			181	1	343	56.45	mRNA		204
Rasal1	NM_013832.4	Endogenous						FALSE	0			17.27	1	26	50.74	mRNA		17
Rasgrf1	NM_011245.2	Endogenous						FALSE	0			8.82	1	17	60.82	mRNA		9
Rb1	NM_009029.2	Endogenous						FALSE	0			374.82	1	642	54.94	mRNA		401
Rbl2	NM_011250.4	Endogenous						FALSE	0			165.55	1	263	51.8	mRNA		171
Rela	NM_009045.4	Endogenous						FALSE	0			231.73	1	397	54.88	mRNA		248
Relb	NM_009046.2	Endogenous						FALSE	0			42.09	1	73	55.53	mRNA		46
Reln	NM_011261.2	Endogenous						FALSE	0			197.18	1	394	61.56	mRNA		140
Ren1	NM_031192.3	Endogenous						FALSE	0			6.45	1	13	63.26	mRNA		6
Rictor	NM_030168.3	Endogenous						FALSE	0			90.27	1	192	61.12	mRNA		84
Ripk1	NM_009068.3	Endogenous						FALSE	0			70.09	1	116	53.09	mRNA		95
Ripk2	NM_138952.3	Endogenous						FALSE	0			82.18	1	128	52.49	mRNA		113
Ripk3	NM_019955.1	Endogenous						FALSE	0			28.18	1	48	53.55	mRNA		35
Rnls	NM_001146342.2	Endogenous						FALSE	0			27.09	1	41	51.82	mRNA		37
Robo4	NM_028783.2	Endogenous						FALSE	0			46.27	1	84	58.53	mRNA		39
Rock1	NM_009071.2	Endogenous						FALSE	0			359.55	1	648	57.36	mRNA		372
Ror2	NM_013846.3	Endogenous						FALSE	0			55.82	1	88	52.86	mRNA		55
Rorc	NM_011281.2	Endogenous						FALSE	0			112.55	1	170	51.95	mRNA		132
Rpl23	NM_022891.3	Endogenous						FALSE	0			502.45	1	730	51.12	mRNA		575
Rpl7a	NM_013721.3	Endogenous						FALSE	0			29458.3	1	42353	51.36	mRNA		34197
Rps6kb1	NM_001114334.1	Endogenous						FALSE	0			266.55	1	419	53.79	mRNA		275
Rptor	NM_028898.2	Endogenous						FALSE	0			142.73	1	239	53.5	mRNA		136
Rrm2	NM_009104.2	Endogenous						FALSE	0			1694.73	1	3059	54.71	mRNA		2079
Rsad2	NM_021384.2	Endogenous						FALSE	0			116.36	1	289	88.84	mRNA		170
Runx3	NM_019732.2	Endogenous						FALSE	0			31.36	1	51	52.3	mRNA		41
S100a8	NM_013650.2	Endogenous						FALSE	0			9	1	20	58.37	mRNA		11
S100a9	NM_009114.2	Endogenous						FALSE	0			8	1	16	58.9	mRNA		10
Samsn1	NM_023380.2	Endogenous						FALSE	0			72.09	1	137	55.77	mRNA		98
Sbno2	NM_183426.1	Endogenous						FALSE	0			37.27	1	60	52.56	mRNA		45
Sele	NM_011345.2	Endogenous						FALSE	0			5.55	1	14	76.24	mRNA		8
Sell	XM_006496716.1	Endogenous						FALSE	0			28.64	1	66	67.75	mRNA		22
Selp	NM_011347.1	Endogenous						FALSE	0			7.82	1	13	52.06	mRNA		8
Serpina1a	NM_009243.4	Endogenous						FALSE	0			13.55	1	22	50.44	mRNA		22
Serpinb5	NM_009257.3	Endogenous						FALSE	0			8.73	1	14	52.28	mRNA		13
Serpinh1	NM_009825.2	Endogenous						FALSE	0			570.27	1	991	54.59	mRNA		532
Sfrp1	NM_013834.2	Endogenous						FALSE	0			46.82	1	64	49.78	mRNA		58
Sfrp4	NM_016687.3	Endogenous						FALSE	0			66.18	1	91	49.98	mRNA		75
Sfxn1	NM_027324.5	Endogenous						FALSE	0			802.09	1	1169	51.85	mRNA		924
Sgk1	NM_001161849.2	Endogenous						FALSE	0			95.55	1	154	54.96	mRNA		118
Sh2d1a	NR_132588.1	Endogenous						FALSE	0			7	1	11	53.45	mRNA		10
Shc2	NM_001024539.1	Endogenous						FALSE	0			383.45	1	661	53.43	mRNA		455
Siglec1	NM_011426.3	Endogenous						FALSE	0			16.45	1	36	64.68	mRNA		16
Siglecf	NM_145581.1	Endogenous						FALSE	0			24.18	1	43	58.15	mRNA		26
Sirpa	NM_007547.2	Endogenous						FALSE	0			286.09	1	467	57.46	mRNA		310
Slamf7	NM_144539.5	Endogenous						FALSE	0			60.82	1	108	60.05	mRNA		70
Slc11a1	NM_013612.2	Endogenous						FALSE	0			103.73	1	210	69.43	mRNA		115
Slc16a1	NM_009196.4	Endogenous						FALSE	0			3.55	1	8	67.18	mRNA		3
Slc1a5	NM_009201.2	Endogenous						FALSE	0			141.36	1	237	55.35	mRNA		152
Slc2a1	NM_011400.3	Endogenous						FALSE	0			472.73	1	1051	65.02	mRNA		426
Slc7a5	NM_011404.3	Endogenous						FALSE	0			649.45	1	1062	56.15	mRNA		646
Smad5	NM_008541.2	Endogenous						FALSE	0			1089.45	1	2046	56.97	mRNA		1068
Smap1	NM_028534.3	Endogenous						FALSE	0			488.18	1	869	54.45	mRNA		564
Snai1	NM_011427.2	Endogenous						FALSE	0			8.09	1	21	69.36	mRNA		12
Snca	NM_009221.2	Endogenous						FALSE	0			156.82	1	278	54.94	mRNA		205
Socs1	NM_009896.2	Endogenous						FALSE	0			62.82	1	150	72.76	mRNA		63
Sox10	XM_128139.6	Endogenous						FALSE	0			5.09	1	10	62.4	mRNA		9
Sox11	NM_009234.6	Endogenous						FALSE	0			750.82	1	1457	59.83	mRNA		732
Sox2	NM_011443.3	Endogenous						FALSE	0			432.55	1	800	60.03	mRNA		567
Spib	NM_019866.1	Endogenous						FALSE	0			18.91	1	33	54.68	mRNA		24
Spp1	NM_009263.3	Endogenous						FALSE	0			221.91	1	608	77.85	mRNA		156
Spry4	NM_011898.2	Endogenous						FALSE	0			19.64	1	47	68.41	mRNA		13
Srebf1	NM_011480.4	Endogenous						FALSE	0			256.45	1	391	53.71	mRNA		264
Srp54a	NM_011899.4	Endogenous						FALSE	0			323.91	1	560	54.11	mRNA		359
Stat1	NM_009283.4	Endogenous						FALSE	0			26.73	1	56	68.38	mRNA		23
Stat2	NM_019963.1	Endogenous						FALSE	0			113.09	1	246	74.03	mRNA		134
Stat3	NM_011486.4	Endogenous						FALSE	0			775.55	1	1666	61.96	mRNA		766
Stat4	NM_011487.5	Endogenous						FALSE	0			9.55	1	21	63.61	mRNA		15
Stc1	NM_009285.3	Endogenous						FALSE	0			256.73	1	569	66.15	mRNA		207
Syk	NM_001198977.1	Endogenous						FALSE	0			44.82	1	73	56.91	mRNA		63
Taf3	NM_027748.3	Endogenous						FALSE	0			102.36	1	163	52.76	mRNA		123
Tap1	NM_001161730.1	Endogenous						FALSE	0			446.09	1	886	72.88	mRNA		439
Tap2	NM_011530.3	Endogenous						FALSE	0			90.18	1	186	71.76	mRNA		84
Tapbp	NM_009318.2	Endogenous						FALSE	0			88.82	1	172	63.08	mRNA		111
Tapbpl	NM_145391.2	Endogenous						FALSE	0			17.45	1	32	59.06	mRNA		19
Tbx21	NM_019507.2	Endogenous						FALSE	0			21.09	1	34	52.39	mRNA		28
Tbxas1	NM_011539.3	Endogenous						FALSE	0			48.18	1	89	59.21	mRNA		50
Tcf3	NM_001164147.1	Endogenous						FALSE	0			17	1	27	50.6	mRNA		27
Tcl1	NM_009337.3	Endogenous						FALSE	0			6	1	14	63.25	mRNA		5
Tdo2	NM_019911.2	Endogenous						FALSE	0			10.82	1	20	54.5	mRNA		13
Tgfb1	NM_011577.1	Endogenous						FALSE	0			174.45	1	264	53.66	mRNA		176
Tgfb2	NM_009367.4	Endogenous						FALSE	0			82.45	1	127	52.49	mRNA		105
Tgfb3	NM_009368.2	Endogenous						FALSE	0			227.73	1	387	53.5	mRNA		271
Tgfbr1	NM_009370.2	Endogenous						FALSE	0			485.09	1	783	52.25	mRNA		557
Tgfbr2	NM_009371.3	Endogenous						FALSE	0			37.45	1	68	56.11	mRNA		38
Thbd	NM_009378.3	Endogenous						FALSE	0			18.82	1	31	51.89	mRNA		29
Thbs1	NM_011580.4	Endogenous						FALSE	0			104.91	1	223	63.79	mRNA		92
Thy1	NM_009382.3	Endogenous						FALSE	0			155.91	1	302	57.52	mRNA		127
Ticam1	NM_174989.4	Endogenous						FALSE	0			38.18	1	59	53.95	mRNA		50
Tie1	NM_011587.2	Endogenous						FALSE	0			30.64	1	62	62.54	mRNA		25
Tigit	NM_001146325.1	Endogenous						FALSE	0			10.91	1	20	59.47	mRNA		14
Tlr1	NM_030682.1	Endogenous						FALSE	0			37.36	1	65	56.2	mRNA		53
Tlr2	NM_011905.2	Endogenous						FALSE	0			15.73	1	24	52.82	mRNA		15
Tlr3	NM_126166.2	Endogenous						FALSE	0			19.27	1	31	54.23	mRNA		28
Tlr4	NM_021297.2	Endogenous						FALSE	0			20.55	1	33	54.87	mRNA		20
Tlr5	NM_016928.2	Endogenous						FALSE	0			6.82	1	15	71.2	mRNA		7
Tlr7	NM_133211.4	Endogenous						FALSE	0			31.36	1	54	54.4	mRNA		40
Tlr8	NM_133212.2	Endogenous						FALSE	0			27.55	1	56	61.38	mRNA		25
Tlr9	NM_031178.2	Endogenous						FALSE	0			25.55	1	49	63.08	mRNA		28
Tmem140	NM_197986.2	Endogenous						FALSE	0			5.45	1	9	46.64	mRNA		7
Tmem173	NM_028261.1	Endogenous						FALSE	0			27.82	1	44	56.51	mRNA		31
Tnf	NM_013693.2	Endogenous						FALSE	0			14.82	1	25	52.08	mRNA		20
Tnfaip3	NM_001166402.1	Endogenous						FALSE	0			51.36	1	96	58.7	mRNA		59
Tnfaip6	NM_009398.2	Endogenous						FALSE	0			18.18	1	35	56.03	mRNA		22
Tnfrsf10b	NM_020275.3	Endogenous						FALSE	0			45.09	1	101	63.95	mRNA		37
Tnfrsf11a	NM_009399.3	Endogenous						FALSE	0			17.82	1	33	62.99	mRNA		22
Tnfrsf11b	NM_008764.3	Endogenous						FALSE	0			5.45	1	9	52.73	mRNA		7
Tnfrsf14	NM_178931.2	Endogenous						FALSE	0			34.82	1	60	63.79	mRNA		36
Tnfrsf17	NM_011608.1	Endogenous						FALSE	0			6.27	1	11	53.4	mRNA		9
Tnfrsf18	NM_009400.2	Endogenous						FALSE	0			9.27	1	16	58.29	mRNA		9
Tnfrsf1a	NM_011609.2	Endogenous						FALSE	0			196.91	1	303	52.04	mRNA		223
Tnfrsf1b	NM_011610.3	Endogenous						FALSE	0			32.82	1	58	59.44	mRNA		28
Tnfrsf25	NM_033042.3	Endogenous						FALSE	0			11.45	1	20	50.21	mRNA		15
Tnfrsf4	NM_011659.2	Endogenous						FALSE	0			14.82	1	26	56.2	mRNA		20
Tnfrsf8	NM_009401.2	Endogenous						FALSE	0			13.45	1	24	54.75	mRNA		24
Tnfrsf9	NM_001077508.1	Endogenous						FALSE	0			8.91	1	20	60.33	mRNA		9
Tnfsf10	NM_009425.2	Endogenous						FALSE	0			26.36	1	56	64.02	mRNA		21
Tnfsf12	NM_011614.3	Endogenous						FALSE	0			64.36	1	99	52.26	mRNA		85
Tnfsf13	NM_023517.2	Endogenous						FALSE	0			34.73	1	50	50.72	mRNA		46
Tnfsf13b	NM_033622.1	Endogenous						FALSE	0			19.82	1	37	55.5	mRNA		20
Tnfsf18	NM_183391.3	Endogenous						FALSE	0			17.36	1	25	50.69	mRNA		24
Tnfsf4	NM_009452.2	Endogenous						FALSE	0			7.91	1	15	61.8	mRNA		11
Tnfsf8	NM_009403.3	Endogenous						FALSE	0			7.18	1	15	59.02	mRNA		15
Tnfsf9	NM_009404.3	Endogenous						FALSE	0			23.45	1	35	52.78	mRNA		31
Tnks	NM_175091.3	Endogenous						FALSE	0			536.18	1	1244	65.52	mRNA		461
Tpi1	NM_009415.2	Endogenous						FALSE	0			138.91	1	207	50.47	mRNA		162
Tpm1	NM_024427.4	Endogenous						FALSE	0			1030	1	1544	51.24	mRNA		1167
Tpsab1	NM_031187.4	Endogenous						FALSE	0			4	1	9	77.46	mRNA		4
Traf1	NM_009421.4	Endogenous						FALSE	0			10.73	1	23	66.71	mRNA		6
Trat1	NM_198297.3	Endogenous						FALSE	0			17.18	1	34	56.42	mRNA		24
Trem1	NM_021406.5	Endogenous						FALSE	0			18	1	29	51.46	mRNA		22
Trem2	NM_031254.2	Endogenous						FALSE	0			31.27	1	51	55.11	mRNA		44
Trim21	NM_001082552.1	Endogenous						FALSE	0			47.18	1	89	69.02	mRNA		49
Trp53	NM_011640.1	Endogenous						FALSE	0			124.09	1	174	51.12	mRNA		143
Tslp	NM_021367.1	Endogenous						FALSE	0			17.73	1	26	49.83	mRNA		17
Ttc30a1	NM_030188.3	Endogenous						FALSE	0			17.82	1	28	51.97	mRNA		22
Twf1	NM_008971.4	Endogenous						FALSE	0			336.45	1	504	52.78	mRNA		387
Twist1	NM_011658.2	Endogenous						FALSE	0			572.91	1	951	54.23	mRNA		686
Twist2	NM_007855.2	Endogenous						FALSE	0			9.64	1	15	48.51	mRNA		13
Tymp	NM_138302.1	Endogenous						FALSE	0			26.36	1	44	51.1	mRNA		31
Tyms	NM_021288.3	Endogenous						FALSE	0			139.91	1	211	54.42	mRNA		136
Uba7	NM_023738.4	Endogenous						FALSE	0			53.09	1	104	61.81	mRNA		60
Ube2c	NM_026785.2	Endogenous						FALSE	0			4431.18	1	6844	52.19	mRNA		5232
Ube2t	NM_001278115.1	Endogenous						FALSE	0			983.36	1	1462	50.79	mRNA		1302
Ulbp1	NM_029975.2	Endogenous						FALSE	0			64.64	1	126	58.71	mRNA		89
Vcam1	NM_011693.3	Endogenous						FALSE	0			93.27	1	195	64.58	mRNA		113
Vcan	NM_001081249.1	Endogenous						FALSE	0			40.09	1	70	54.23	mRNA		46
Vegfa	NM_001025250.3	Endogenous						FALSE	0			495.36	1	1204	69.62	mRNA		328
Vegfb	NM_011697.3	Endogenous						FALSE	0			516.64	1	891	53.38	mRNA		548
Vegfc	NM_009506.2	Endogenous						FALSE	0			56.09	1	95	54.66	mRNA		60
Vhl	NM_009507.3	Endogenous						FALSE	0			71	1	112	52.94	mRNA		79
Vsir	NM_001159572.1	Endogenous						FALSE	0			81.64	1	128	53.82	mRNA		91
Vtcn1	NM_178594.3	Endogenous						FALSE	0			7.73	1	13	50.15	mRNA		9
Wdr76	NM_030234.2	Endogenous						FALSE	0			293.55	1	475	53.51	mRNA		360
Wnt10a	NM_009518.1	Endogenous						FALSE	0			4.36	1	9	60.87	mRNA		2
Wnt11	NM_001285792.1	Endogenous						FALSE	0			8.27	1	16	56.2	mRNA		13
Wnt2	NM_023653.4	Endogenous						FALSE	0			4.36	1	10	60	mRNA		4
Wnt2b	NM_009520.3	Endogenous						FALSE	0			8.09	1	14	53.43	mRNA		14
Wnt3a	NM_009522.2	Endogenous						FALSE	0			5.45	1	10	61.01	mRNA		10
Wnt4	NM_009523.2	Endogenous						FALSE	0			23.45	1	49	60.79	mRNA		49
Wnt5a	NM_009524.2	Endogenous						FALSE	0			15.91	1	48	84.96	mRNA		11
Wnt5b	NM_009525.3	Endogenous						FALSE	0			29.55	1	53	52.53	mRNA		39
Wnt7b	NM_009528.2	Endogenous						FALSE	0			2.91	1	5	52.03	mRNA		3
Xcl1	NM_008510.1	Endogenous						FALSE	0			28.45	1	71	79.56	mRNA		23
Zap70	NM_009539.3	Endogenous						FALSE	0			15.91	1	43	76.08	mRNA		12
Zc3h12a	NM_153159.2	Endogenous						FALSE	0			25.36	1	43	54.98	mRNA		29
Zeb1	NM_011546.3	Endogenous						FALSE	0			332.36	1	614	57.3	mRNA		392
Zeb2	NM_015753.4	Endogenous						FALSE	0			39.18	1	61	54.19	mRNA		43
Abcf1	NM_013854.1	Housekeeping						FALSE	0			538	1	960	55.68	mRNA		584
Dnajc14	NM_028873.3	Housekeeping						FALSE	0			320.09	1	483	52.39	mRNA		349
Ercc3	NM_133658.1	Housekeeping						FALSE	0			103.36	1	172	53.93	mRNA		94
G6pdx	NM_008062.2	Housekeeping						FALSE	0			294.55	1	453	53.31	mRNA		304
Gusb	NM_010368.1	Housekeeping						FALSE	0			305.27	1	438	51.85	mRNA		297
Mrpl19	NM_026490.2	Housekeeping						FALSE	0			29.82	1	55	58.76	mRNA		16
Nrde2	NM_183155.3	Housekeeping						FALSE	0			79	1	128	56.45	mRNA		76
Oaz1	NM_008753.4	Housekeeping						FALSE	0			6144.55	1	8165	50.21	mRNA		7860
Polr2a	NM_009089.2	Housekeeping						FALSE	0			776.18	1	1750	64.3	mRNA		682
Psmc4	NM_011874.2	Housekeeping						FALSE	0			725.36	1	1016	50.08	mRNA		1016
Pum1	NM_001159605.1	Housekeeping						FALSE	0			783	1	1447	57.23	mRNA		829
Sdha	NM_023281.1	Housekeeping						FALSE	0			1935.27	1	2960	51.85	mRNA		2140
Sf3a1	NM_026175.5	Housekeeping						FALSE	0			95.36	1	143	52.97	mRNA		91
Stk11ip	NM_027886.3	Housekeeping						FALSE	0			63.64	1	97	51.86	mRNA		67
Tbc1d10b	NM_144522.5	Housekeeping						FALSE	0			171	1	311	54.81	mRNA		191
Tbp	NM_013684.3	Housekeeping						FALSE	0			189.18	1	315	52.01	mRNA		235
Tfrc	NM_011638.4	Housekeeping						FALSE	0			2760.36	1	7020	68.25	mRNA		2607
Tlk2	NM_011903.3	Housekeeping						FALSE	0			14.18	1	25	54.15	mRNA		16
Tmub2	NM_028076.2	Housekeeping						FALSE	0			253.73	1	373	50.83	mRNA		296
Ubb	NM_011664.4	Housekeeping						FALSE	0			88.73	1	157	59.49	mRNA		80
NEG_A	ERCC_00096.1	Negative						FALSE	0			7.18	1	13	63.75	System		12
NEG_B	ERCC_00041.1	Negative						FALSE	0			6.09	1	11	51.11	System		8
NEG_C	ERCC_00019.1	Negative						FALSE	0			16.27	1	25	52.22	System		22
NEG_D	ERCC_00076.1	Negative						FALSE	0			5.91	1	11	54.29	System		8
NEG_E	ERCC_00098.1	Negative						FALSE	0			7.27	1	14	55.71	System		9
NEG_F	ERCC_00126.1	Negative						FALSE	0			10.55	1	15	48.79	System		15
NEG_G	ERCC_00144.1	Negative						FALSE	0			12.64	1	25	57.1	System		14
NEG_H	ERCC_00154.1	Negative						FALSE	0			11.45	1	21	61.28	System		21
POS_A	ERCC_00117.1	Positive						FALSE	0			32055.1	1	43031	50.21	System		39474
POS_B	ERCC_00112.1	Positive						FALSE	0			11039.4	1	14498	50.07	System		13605
POS_C	ERCC_00002.1	Positive						FALSE	0			3067.73	1	4105	50.16	System		3878
POS_D	ERCC_00092.1	Positive						FALSE	0			540.18	1	712	49.88	System		680
POS_E	ERCC_00035.1	Positive						FALSE	0			95.91	1	136	50.49	System		122
POS_F	ERCC_00034.1	Positive						FALSE	0			45	1	66	50.36	System		53

## Sheet: NanostringSSVV787
Probe Name	Accession #	Class Name	Species Name	NS Probe ID	Target Sequence	Comments	Class Source	Positive Flag	Class Active	Class Preparer	Class Date	Avg Count	Min Count	Max Count	%CV	Analyte Type	Annotation	20211021_30102669300722-01_ONCR 788-787_08.RCC
4930578C19Rik	NM_175228.4	Endogenous						FALSE	0			6.82	1	17	64.87	mRNA		6
A2m	NM_175628.3	Endogenous						FALSE	0			13.36	1	22	51.77	mRNA		22
Acvr1c	NM_001033369.3	Endogenous						FALSE	0			4.55	1	9	60.14	mRNA		6
Adam12	NM_007400.2	Endogenous						FALSE	0			17	1	35	64.44	mRNA		16
Adgre1	NM_010130.1	Endogenous						FALSE	0			87.82	1	192	64.46	mRNA		114
Adm	NM_009627.1	Endogenous						FALSE	0			40.18	1	91	70.16	mRNA		57
Adora2a	NM_009630.2	Endogenous						FALSE	0			10.18	1	20	60.99	mRNA		13
Akt1	NM_009652.3	Endogenous						FALSE	0			369.91	1	510	51.33	mRNA		475
Aldoa	NM_001177307.1	Endogenous						FALSE	0			16725.2	1	30345	54.99	mRNA		23861
Aldoc	NM_009657.3	Endogenous						FALSE	0			195.36	1	405	60.44	mRNA		274
Angpt1	NM_009640.3	Endogenous						FALSE	0			39.91	1	66	54.81	mRNA		43
Angpt2	NM_007426.3	Endogenous						FALSE	0			79.64	1	185	71.28	mRNA		68
Angptl4	NM_020581.2	Endogenous						FALSE	0			51.09	1	137	73.8	mRNA		75
Anln	NM_028390.3	Endogenous						FALSE	0			227.64	1	413	56.2	mRNA		245
Apc	NM_007462.3	Endogenous						FALSE	0			143.82	1	271	58.42	mRNA		169
Aph1b	NM_177583.4	Endogenous						FALSE	0			121.73	1	205	54.2	mRNA		167
Api5	NM_007466.2	Endogenous						FALSE	0			1992.45	1	2890	51.23	mRNA		2478
Aplnr	NM_011784.3	Endogenous						FALSE	0			13.27	1	24	51.88	mRNA		19
Apoe	NM_001305844.1	Endogenous						FALSE	0			2041.64	1	4071	60.31	mRNA		2395
Apol6	NM_001163621.1	Endogenous						FALSE	0			21.18	1	72	106.13	mRNA		16
Aqp9	NM_001271843.1	Endogenous						FALSE	0			4.82	1	8	51.53	mRNA		7
Areg	NM_009704.3	Endogenous						FALSE	0			16	1	34	60.14	mRNA		18
Arg1	NM_007482.3	Endogenous						FALSE	0			43.45	1	108	74.48	mRNA		108
Arg2	NM_009705.3	Endogenous						FALSE	0			94.45	1	142	51.86	mRNA		142
Arid1a	NM_001080819.1	Endogenous						FALSE	0			319.45	1	709	65.07	mRNA		412
Arnt2	NM_007488.2	Endogenous						FALSE	0			189.27	1	353	56.75	mRNA		254
Atf3	NM_007498.3	Endogenous						FALSE	0			177.55	1	340	58.79	mRNA		279
Atm	NM_007499.1	Endogenous						FALSE	0			84.09	1	170	59.4	mRNA		118
Axin1	NM_001159598.1	Endogenous						FALSE	0			259.27	1	394	52.29	mRNA		317
Axl	NM_009465.3	Endogenous						FALSE	0			88.55	1	142	55.86	mRNA		125
B2m	NM_009735.3	Endogenous						FALSE	0			12141.1	1	22067	69.04	mRNA		20401
Bad	NM_007522.3	Endogenous						FALSE	0			313.73	1	445	50.77	mRNA		423
Bambi	NM_026505.2	Endogenous						FALSE	0			9.82	1	16	54.24	mRNA		14
Batf3	NM_030060.2	Endogenous						FALSE	0			43.27	1	70	51.89	mRNA		53
Bax	NM_007527.3	Endogenous						FALSE	0			306.27	1	409	49.92	mRNA		393
Bbc3	NM_133234.2	Endogenous						FALSE	0			23.91	1	42	53.87	mRNA		29
Bbs1	NM_001033128.3	Endogenous						FALSE	0			16.91	1	28	54.62	mRNA		14
Bcat1	NM_001024468.3	Endogenous						FALSE	0			1291.73	1	2169	53.56	mRNA		1681
Bcl2	NM_009741.3	Endogenous						FALSE	0			35.91	1	62	51.82	mRNA		46
Bcl2l1	NM_009743.5	Endogenous						FALSE	0			483.64	1	846	53.66	mRNA		593
Bcl6b	NM_007528.2	Endogenous						FALSE	0			77.27	1	127	55.48	mRNA		106
Bid	NM_007544.3	Endogenous						FALSE	0			200.82	1	306	51.34	mRNA		255
Birc3	NM_007464.3	Endogenous						FALSE	0			30	1	51	53.87	mRNA		41
Birc5	NM_001012273.1	Endogenous						FALSE	0			1825.73	1	2777	51.47	mRNA		2233
Blk	NM_007549.2	Endogenous						FALSE	0			5.09	1	9	50.04	mRNA		6
Blm	NM_001042527.2	Endogenous						FALSE	0			149.09	1	277	56.28	mRNA		170
Bmp2	NM_007553.2	Endogenous						FALSE	0			154	1	281	55.77	mRNA		225
Bnip3	NM_009760.4	Endogenous						FALSE	0			4893.45	1	10041	61.79	mRNA		7715
Bnip3l	NM_009761.3	Endogenous						FALSE	0			1143.82	1	1885	54.14	mRNA		1622
Brca1	NM_009764.3	Endogenous						FALSE	0			220.18	1	487	62.53	mRNA		264
Brca2	NM_009765.3	Endogenous						FALSE	0			190.55	1	377	59.46	mRNA		224
Brd3	NM_001113573.1	Endogenous						FALSE	0			462.36	1	865	57.27	mRNA		501
Brd4	NM_001286630.1	Endogenous						FALSE	0			471.27	1	1020	63.49	mRNA		603
Brip1	NM_178309.2	Endogenous						FALSE	0			95.55	1	187	56.78	mRNA		126
Btla	NM_001037719.2	Endogenous						FALSE	0			7.36	1	13	53.04	mRNA		8
C1qa	NM_007572.2	Endogenous						FALSE	0			715.36	1	1413	65.48	mRNA		960
C1qb	NM_009777.2	Endogenous						FALSE	0			920.36	1	1743	64.18	mRNA		1177
C2	NM_013484.2	Endogenous						FALSE	0			30.27	1	59	64.21	mRNA		46
C5ar1	NM_007577.3	Endogenous						FALSE	0			27.91	1	49	54.4	mRNA		49
C7	XM_356827.7	Endogenous						FALSE	0			9.09	1	17	58.3	mRNA		11
Casp1	NM_009807.2	Endogenous						FALSE	0			38.27	1	66	59.9	mRNA		66
Casp3	NM_009810.3	Endogenous						FALSE	0			2347.45	1	3369	51.31	mRNA		2920
Casp8	NM_009812.2	Endogenous						FALSE	0			58.73	1	105	58.74	mRNA		94
Casp9	NM_015733.4	Endogenous						FALSE	0			108.82	1	196	55.01	mRNA		131
Cblc	NM_023224.5	Endogenous						FALSE	0			11.91	1	21	59.31	mRNA		8
Ccl1	NM_011329.2	Endogenous						FALSE	0			20.91	1	46	67.04	mRNA		30
Ccl11	NM_011330.3	Endogenous						FALSE	0			38.55	1	100	82.17	mRNA		100
Ccl12	NM_011331.2	Endogenous						FALSE	0			61.18	1	156	79.14	mRNA		156
Ccl17	NM_011332.2	Endogenous						FALSE	0			27.55	1	60	61.92	mRNA		36
Ccl19	NM_011888.2	Endogenous						FALSE	0			22.82	1	35	55.29	mRNA		35
Ccl2	NM_011333.3	Endogenous						FALSE	0			143.09	1	408	82.41	mRNA		408
Ccl20	NM_016960.1	Endogenous						FALSE	0			4.27	1	11	71.83	mRNA		3
Ccl21a	NM_011124.4	Endogenous						FALSE	0			104.91	1	180	59.45	mRNA		86
Ccl22	NM_009137.2	Endogenous						FALSE	0			16	1	41	68.24	mRNA		18
Ccl24	NM_019577.4	Endogenous						FALSE	0			161.27	1	358	87.17	mRNA		292
Ccl25	NM_009138.3	Endogenous						FALSE	0			92.09	1	137	53.2	mRNA		98
Ccl26	NM_001013412.2	Endogenous						FALSE	0			5.64	1	12	61.6	mRNA		6
Ccl27a	NM_001048179.1	Endogenous						FALSE	0			148.73	1	207	49.94	mRNA		176
Ccl28	NM_020279.3	Endogenous						FALSE	0			10.45	1	17	52.98	mRNA		17
Ccl3	NM_011337.1	Endogenous						FALSE	0			33.36	1	82	72.67	mRNA		37
Ccl4	NM_013652.2	Endogenous						FALSE	0			18.45	1	28	51.31	mRNA		26
Ccl5	NM_013653.3	Endogenous						FALSE	0			189.27	1	384	76.02	mRNA		306
Ccl6	NM_009139.2	Endogenous						FALSE	0			60.55	1	119	67.06	mRNA		119
Ccl7	NM_013654.3	Endogenous						FALSE	0			73.82	1	207	78.53	mRNA		207
Ccl8	NM_021443.2	Endogenous						FALSE	0			619.91	1	2009	97.06	mRNA		1002
Ccl9	NM_011338.2	Endogenous						FALSE	0			144	1	368	78.62	mRNA		368
Ccna1	NM_007628.3	Endogenous						FALSE	0			44	1	79	54.61	mRNA		56
Ccnb1	NM_172301.3	Endogenous						FALSE	0			21.18	1	31	51.62	mRNA		29
Ccnd1	NM_007631.1	Endogenous						FALSE	0			89.82	1	144	55.15	mRNA		144
Ccnd2	NM_009829.3	Endogenous						FALSE	0			43.09	1	76	55.8	mRNA		76
Ccnd3	NM_007632.2	Endogenous						FALSE	0			111.73	1	183	52.44	mRNA		140
Ccne1	NM_007633.2	Endogenous						FALSE	0			462.45	1	692	51.04	mRNA		594
Ccno	NM_001081062.1	Endogenous						FALSE	0			12.45	1	29	65.66	mRNA		13
Ccr2	NM_009915.2	Endogenous						FALSE	0			66.09	1	156	72.98	mRNA		119
Ccr4	NM_009916.2	Endogenous						FALSE	0			3.45	1	6	53.94	mRNA		4
Ccr5	NM_009917.5	Endogenous						FALSE	0			47	1	87	62.74	mRNA		69
Ccr9	NM_009913.6	Endogenous						FALSE	0			6.91	1	11	47.32	mRNA		8
Cd14	NM_009841.3	Endogenous						FALSE	0			11.73	1	18	49.15	mRNA		15
Cd163	NM_053094.2	Endogenous						FALSE	0			19.27	1	31	51.47	mRNA		21
Cd19	NM_009844.2	Endogenous						FALSE	0			7.18	1	13	63.45	mRNA		8
Cd1d1	NM_007639.3	Endogenous						FALSE	0			124.73	1	175	50.15	mRNA		152
Cd2	NM_013486.2	Endogenous						FALSE	0			27.36	1	64	71.47	mRNA		38
Cd200r1	NM_021325.3	Endogenous						FALSE	0			16.73	1	28	58.34	mRNA		27
Cd209e	NM_130905.2	Endogenous						FALSE	0			5.27	1	11	66.29	mRNA		9
Cd244	NM_018729.2	Endogenous						FALSE	0			30.45	1	49	55.4	mRNA		42
Cd247	NM_001113391.2	Endogenous						FALSE	0			13.55	1	27	60.1	mRNA		19
Cd27	NM_001042564.1	Endogenous						FALSE	0			13.45	1	35	84.05	mRNA		5
Cd274	NM_021893.2	Endogenous						FALSE	0			149.45	1	317	72.41	mRNA		210
Cd276	NM_133983.4	Endogenous						FALSE	0			230	1	362	53.75	mRNA		308
Cd28	NM_007642.4	Endogenous						FALSE	0			20.55	1	38	54.74	mRNA		25
Cd300a	NM_170758.3	Endogenous						FALSE	0			47.09	1	101	65.92	mRNA		64
Cd36	NM_007643.3	Endogenous						FALSE	0			91.73	1	184	58.93	mRNA		136
Cd38	NM_007646.4	Endogenous						FALSE	0			114	1	190	55.63	mRNA		166
Cd3d	NM_013487.3	Endogenous						FALSE	0			25.91	1	64	69.76	mRNA		31
Cd3e	NM_007648.4	Endogenous						FALSE	0			18.64	1	44	72.76	mRNA		21
Cd3g	NM_009850.2	Endogenous						FALSE	0			36.45	1	87	72.44	mRNA		40
Cd4	NM_013488.2	Endogenous						FALSE	0			13.91	1	27	61.21	mRNA		16
Cd40	NM_011611.2	Endogenous						FALSE	0			21.55	1	37	62.14	mRNA		28
Cd40lg	NM_011616.2	Endogenous						FALSE	0			11.73	1	20	62.21	mRNA		18
Cd44	NM_009851.2	Endogenous						FALSE	0			34.09	1	62	56.93	mRNA		47
Cd47	NM_010581.3	Endogenous						FALSE	0			665.27	1	1167	53.82	mRNA		915
Cd48	NM_007649.4	Endogenous						FALSE	0			46.73	1	85	63.44	mRNA		69
Cd5	NM_007650.3	Endogenous						FALSE	0			5.18	1	12	63.9	mRNA		6
Cd6	NM_001037801.2	Endogenous						FALSE	0			9.36	1	18	62.14	mRNA		7
Cd68	NM_009853.1	Endogenous						FALSE	0			216.45	1	384	61.12	mRNA		357
Cd69	NM_001033122.3	Endogenous						FALSE	0			7.18	1	14	61.9	mRNA		8
Cd7	NM_009854.1	Endogenous						FALSE	0			10.27	1	21	74.02	mRNA		18
Cd70	NM_011617.1	Endogenous						FALSE	0			7.55	1	14	58.78	mRNA		5
Cd74	NM_001042605.1	Endogenous						FALSE	0			3548	1	10620	87.31	mRNA		4100
Cd79a	NM_007655.3	Endogenous						FALSE	0			4.82	1	10	59.3	mRNA		3
Cd79b	NM_008339.2	Endogenous						FALSE	0			9.18	1	18	58.21	mRNA		18
Cd80	NM_009855.2	Endogenous						FALSE	0			15	1	24	57.74	mRNA		24
Cd84	NM_013489.2	Endogenous						FALSE	0			80.45	1	156	64.31	mRNA		122
Cd86	NM_019388.3	Endogenous						FALSE	0			57.45	1	114	63.88	mRNA		76
Cd8a	NM_001081110.2	Endogenous						FALSE	0			16.27	1	49	85.42	mRNA		20
Cd8b1	NM_009858.2	Endogenous						FALSE	0			11.64	1	20	53.01	mRNA		12
Cd96	NM_032465.2	Endogenous						FALSE	0			12.73	1	21	56.12	mRNA		17
Cdc20	NM_023223.2	Endogenous						FALSE	0			644.27	1	992	53.19	mRNA		779
Cdc25c	NM_009860.2	Endogenous						FALSE	0			156.64	1	240	52.53	mRNA		178
Cdh1	NM_009864.2	Endogenous						FALSE	0			6.18	1	13	70.07	mRNA		10
Cdh11	NM_009866.5	Endogenous						FALSE	0			27.91	1	41	49.19	mRNA		34
Cdh2	NM_007664.5	Endogenous						FALSE	0			522.27	1	984	58.29	mRNA		627
Cdh5	NM_009868.4	Endogenous						FALSE	0			82.64	1	186	68.51	mRNA		115
Cdk2	NM_016756.4	Endogenous						FALSE	0			182.91	1	304	54.28	mRNA		203
Cdk6	NM_009873.2	Endogenous						FALSE	0			59.82	1	144	67.1	mRNA		67
Cdkn1a	NM_007669.4	Endogenous						FALSE	0			520.91	1	1049	57.81	mRNA		719
Cdkn1c	NM_009876.3	Endogenous						FALSE	0			123.27	1	192	53.55	mRNA		134
Cdkn2a	NM_001040654.1	Endogenous						FALSE	0			1199.45	1	1766	50.68	mRNA		1432
Cdkn2b	NM_007670.4	Endogenous						FALSE	0			20.91	1	34	55.42	mRNA		25
Ceacam3	NM_054059.1	Endogenous						FALSE	0			6	1	10	55.28	mRNA		10
Cebpb	NM_009883.4	Endogenous						FALSE	0			234.45	1	466	59.32	mRNA		373
Cenpf	NM_001081363.2	Endogenous						FALSE	0			524.27	1	1140	63.1	mRNA		603
Cep55	NM_028760.1	Endogenous						FALSE	0			188	1	332	55.53	mRNA		217
Ces3a	NM_001164681.1	Endogenous						FALSE	0			5.73	1	9	51.26	mRNA		4
Chd9	NM_177224.2	Endogenous						FALSE	0			130.18	1	241	59.07	mRNA		164
Chuk	NM_001162410.1	Endogenous						FALSE	0			380.82	1	587	51.68	mRNA		473
Clec14a	NM_025809.5	Endogenous						FALSE	0			17.45	1	28	49.9	mRNA		19
Clec4e	NM_019948.2	Endogenous						FALSE	0			31.82	1	57	60.73	mRNA		38
Clec5a	NM_001038604.1	Endogenous						FALSE	0			35.36	1	51	52.59	mRNA		48
Clec7a	NM_020008.2	Endogenous						FALSE	0			368.82	1	718	71.3	mRNA		534
Cmklr1	NM_008153.3	Endogenous						FALSE	0			58.91	1	108	56.76	mRNA		69
Cmtm4	NM_153582.5	Endogenous						FALSE	0			420.45	1	826	59.41	mRNA		495
Cmtm6	NM_026036.3	Endogenous						FALSE	0			192.73	1	313	53.23	mRNA		251
Cntfr	NM_001146080.1	Endogenous						FALSE	0			49.45	1	83	53.29	mRNA		63
Col11a1	NM_007729.2	Endogenous						FALSE	0			32	1	46	49.71	mRNA		35
Col11a2	NM_009926.2	Endogenous						FALSE	0			15.27	1	25	50.98	mRNA		12
Col17a1	NM_007732.2	Endogenous						FALSE	0			8.55	1	15	50.3	mRNA		9
Col4a5	NM_001163155.1	Endogenous						FALSE	0			12.09	1	21	55.29	mRNA		14
Col5a1	NM_015734.2	Endogenous						FALSE	0			41.91	1	109	72.06	mRNA		52
Col6a3	XM_897036.2	Endogenous						FALSE	0			74.91	1	206	76.3	mRNA		98
Comp	NM_016685.2	Endogenous						FALSE	0			13.27	1	27	57.59	mRNA		17
Cpa3	NM_007753.2	Endogenous						FALSE	0			7.82	1	14	57.15	mRNA		10
Crabp2	NM_007759.2	Endogenous						FALSE	0			15.36	1	24	51.77	mRNA		18
Csf1	NM_001113529.1	Endogenous						FALSE	0			39.27	1	67	63.95	mRNA		55
Csf1r	NM_001037859.1	Endogenous						FALSE	0			193.91	1	334	57.89	mRNA		288
Csf2	NM_009969.4	Endogenous						FALSE	0			3.36	1	9	76.69	mRNA		3
Csf2rb	NM_007780.4	Endogenous						FALSE	0			24.09	1	45	65.8	mRNA		38
Csf3	NM_009971.1	Endogenous						FALSE	0			4.91	1	9	57.22	mRNA		9
Csf3r	NM_001252651.1	Endogenous						FALSE	0			14.36	1	28	63.98	mRNA		20
Ctla4	NM_009843.3	Endogenous						FALSE	0			12.18	1	23	63.88	mRNA		11
Ctnnb1	NM_007614.3	Endogenous						FALSE	0			2868.09	1	4554	53.15	mRNA		3665
Ctss	NM_021281.3	Endogenous						FALSE	0			1136	1	2322	67.32	mRNA		1686
Ctsw	NM_009985.5	Endogenous						FALSE	0			12.82	1	28	69.06	mRNA		11
Cx3cl1	NM_009142.3	Endogenous						FALSE	0			50.36	1	79	52.74	mRNA		67
Cx3cr1	NM_009987.3	Endogenous						FALSE	0			48.55	1	101	59.08	mRNA		67
Cxcl1	NM_008176.1	Endogenous						FALSE	0			7	1	19	76.93	mRNA		9
Cxcl10	NM_021274.1	Endogenous						FALSE	0			112.45	1	303	84.33	mRNA		180
Cxcl11	NM_019494.1	Endogenous						FALSE	0			24.45	1	36	54.66	mRNA		35
Cxcl12	NM_013655.4	Endogenous						FALSE	0			50.09	1	90	54.52	mRNA		49
Cxcl13	NM_018866.2	Endogenous						FALSE	0			34.91	1	67	61.46	mRNA		35
Cxcl14	NM_019568.2	Endogenous						FALSE	0			99.55	1	346	106.3	mRNA		139
Cxcl15	NM_011339.2	Endogenous						FALSE	0			5.45	1	16	84.56	mRNA		3
Cxcl16	NM_023158.6	Endogenous						FALSE	0			154.18	1	287	63.53	mRNA		217
Cxcl2	NM_009140.2	Endogenous						FALSE	0			16.73	1	28	55.19	mRNA		17
Cxcl3	NM_203320.2	Endogenous						FALSE	0			18.09	1	32	58.57	mRNA		27
Cxcl5	NM_009141.2	Endogenous						FALSE	0			6.45	1	13	60.15	mRNA		11
Cxcl9	NM_008599.2	Endogenous						FALSE	0			451.73	1	990	75.85	mRNA		604
Cxcr2	NM_009909.3	Endogenous						FALSE	0			15.82	1	28	56.03	mRNA		15
Cxcr3	NM_009910.2	Endogenous						FALSE	0			21.27	1	33	51.15	mRNA		22
Cxcr4	NM_009911.3	Endogenous						FALSE	0			376.91	1	621	54.88	mRNA		430
Cxcr5	NM_007551.2	Endogenous						FALSE	0			4.45	1	8	54.4	mRNA		4
Cxcr6	NM_030712.4	Endogenous						FALSE	0			30.73	1	64	67.46	mRNA		38
Cybb	NM_007807.5	Endogenous						FALSE	0			149.91	1	311	73.08	mRNA		177
Dab2	NM_023118.5	Endogenous						FALSE	0			102.73	1	156	51.96	mRNA		151
Ddb2	NM_028119.5	Endogenous						FALSE	0			29.55	1	62	58.43	mRNA		41
Deptor	NM_001037937.3	Endogenous						FALSE	0			39.73	1	75	58.07	mRNA		53
Dkk1	NM_010051.3	Endogenous						FALSE	0			8.82	1	16	51.42	mRNA		16
Dll1	NM_007865.3	Endogenous						FALSE	0			87.91	1	163	59.52	mRNA		99
Dll4	NM_019454.3	Endogenous						FALSE	0			152.36	1	241	54.62	mRNA		199
Dnmt1	NM_010066.3	Endogenous						FALSE	0			469	1	938	59.5	mRNA		550
Dpp4	NM_001159543.1	Endogenous						FALSE	0			20.27	1	37	57.78	mRNA		26
Dsc3	NM_007882.3	Endogenous						FALSE	0			4.82	1	9	52.36	mRNA		4
Dtx3l	NM_001013371.2	Endogenous						FALSE	0			168.18	1	354	69.55	mRNA		267
Dtx4	NM_172442.3	Endogenous						FALSE	0			155.64	1	264	53.64	mRNA		161
Dusp1	NM_013642.3	Endogenous						FALSE	0			1056.45	1	2094	56.83	mRNA		1343
Dusp2	NM_010090.2	Endogenous						FALSE	0			34.45	1	54	52.23	mRNA		44
Dusp5	NM_001085390.1	Endogenous						FALSE	0			191.18	1	355	55.84	mRNA		240
E2f3	NM_010093.3	Endogenous						FALSE	0			72.64	1	134	56.78	mRNA		79
Edn1	NM_010104.3	Endogenous						FALSE	0			15.91	1	25	51.64	mRNA		14
Egf	NM_010113.4	Endogenous						FALSE	0			24.36	1	38	50.14	mRNA		34
Egfr	NM_207655.2	Endogenous						FALSE	0			11.36	1	23	65.06	mRNA		9
Egr1	NM_007913.5	Endogenous						FALSE	0			65.82	1	124	55.46	mRNA		77
Eif2ak2	NM_011163.4	Endogenous						FALSE	0			133.45	1	302	70	mRNA		232
Eif2b4	NM_010122.2	Endogenous						FALSE	0			267.18	1	367	50.71	mRNA		320
Eif4ebp1	NM_007918.3	Endogenous						FALSE	0			465.55	1	910	60.97	mRNA		627
Elob	NM_026305.2	Endogenous						FALSE	0			3102	1	4319	50.32	mRNA		3859
Eno1	NM_023119.2	Endogenous						FALSE	0			11683.1	1	22747	58.81	mRNA		15486
Entpd1	NM_009848.3	Endogenous						FALSE	0			13.45	1	27	58.75	mRNA		12
Eomes	NM_010136.2	Endogenous						FALSE	0			11.18	1	22	54.67	mRNA		22
Epcam	NM_008532.2	Endogenous						FALSE	0			39.73	1	72	54.73	mRNA		51
Epm2aip1	NM_175266.4	Endogenous						FALSE	0			385.64	1	624	53.01	mRNA		488
Erbb2	NM_001003817.1	Endogenous						FALSE	0			10	1	17	54.59	mRNA		9
Ero1l	NM_015774.3	Endogenous						FALSE	0			497	1	1205	68.95	mRNA		696
Esr1	NM_007956.5	Endogenous						FALSE	0			12.73	1	19	53.3	mRNA		18
Exo1	NM_012012.4	Endogenous						FALSE	0			296	1	484	53.22	mRNA		360
Ezh2	NM_007971.2	Endogenous						FALSE	0			1307.45	1	2246	53.78	mRNA		1608
F2rl1	NM_007974.4	Endogenous						FALSE	0			3.36	1	10	86.44	mRNA		1
Fadd	NM_010175.5	Endogenous						FALSE	0			40	1	68	51.78	mRNA		40
Fam124b	NM_173425.3	Endogenous						FALSE	0			6.64	1	16	65.78	mRNA		5
Fanca	NM_016925.3	Endogenous						FALSE	0			28.45	1	42	51.85	mRNA		31
Fap	NM_007986.2	Endogenous						FALSE	0			24	1	56	62.31	mRNA		32
Fas	NM_007987.2	Endogenous						FALSE	0			9.64	1	16	58.57	mRNA		12
Fasl	NM_001205243.1	Endogenous						FALSE	0			11.55	1	19	54.83	mRNA		16
Fbp1	NM_019395.3	Endogenous						FALSE	0			16.55	1	30	57.42	mRNA		28
Fcer1a	NM_010184.1	Endogenous						FALSE	0			9.45	1	16	52.75	mRNA		9
Fcgr1	NM_010186.5	Endogenous						FALSE	0			82.18	1	157	66.12	mRNA		157
Fcgr2b	NM_001077189.1	Endogenous						FALSE	0			186.09	1	392	65.26	mRNA		338
Fcgr3	NM_010188.5	Endogenous						FALSE	0			76.82	1	157	64.44	mRNA		122
Fcgr4	NM_144559.1	Endogenous						FALSE	0			175.09	1	344	67.24	mRNA		275
Fcgrt	NM_010189.3	Endogenous						FALSE	0			56.73	1	99	58.24	mRNA		94
Fcnb	NM_010190.1	Endogenous						FALSE	0			6.82	1	11	51.15	mRNA		10
Fcrlb	NM_001029984.2	Endogenous						FALSE	0			6.09	1	14	60.75	mRNA		7
Fgf13	NM_010200.2	Endogenous						FALSE	0			36.82	1	70	61.05	mRNA		44
Fgf18	NM_008005.2	Endogenous						FALSE	0			28.91	1	46	53.4	mRNA		43
Fgf9	NM_013518.4	Endogenous						FALSE	0			14.18	1	23	54.24	mRNA		16
Fgfr1	NM_010206.2	Endogenous						FALSE	0			25.91	1	54	64.5	mRNA		25
Flnb	NM_134080.1	Endogenous						FALSE	0			362.91	1	700	57.96	mRNA		456
Flt1	NM_010228.3	Endogenous						FALSE	0			121	1	236	65.31	mRNA		179
Fosl1	NM_010235.2	Endogenous						FALSE	0			9.18	1	19	62.34	mRNA		11
Foxp3	NM_054039.2	Endogenous						FALSE	0			8.64	1	16	61.77	mRNA		6
Fpr1	NM_013521.2	Endogenous						FALSE	0			19.36	1	29	50.61	mRNA		20
Fpr3	NM_008042.2	Endogenous						FALSE	0			5.91	1	10	51.58	mRNA		4
Fstl3	NM_031380.2	Endogenous						FALSE	0			9.64	1	16	51.11	mRNA		12
Fut4	NM_010242.3	Endogenous						FALSE	0			24.27	1	41	53.27	mRNA		30
Fyn	NM_008054.2	Endogenous						FALSE	0			181.82	1	293	52.77	mRNA		244
Fzd8	NM_008058.2	Endogenous						FALSE	0			26.91	1	41	50.48	mRNA		25
Fzd9	NM_010246.1	Endogenous						FALSE	0			49.64	1	85	55.81	mRNA		64
Gas1	NM_008086.1	Endogenous						FALSE	0			33.36	1	102	79.55	mRNA		35
Gata3	NM_008091.3	Endogenous						FALSE	0			6.55	1	9	43.41	mRNA		8
Gbp2	NM_010260.1	Endogenous						FALSE	0			479.18	1	1242	77.4	mRNA		507
Gbp2b	NM_010259.2	Endogenous						FALSE	0			21.64	1	52	90.43	mRNA		19
Gbp3	NM_018734.3	Endogenous						FALSE	0			259.45	1	689	80.84	mRNA		398
Ghr	NM_001048147.1	Endogenous						FALSE	0			214.18	1	378	54.67	mRNA		253
Gimap4	NM_001243199.1	Endogenous						FALSE	0			111.73	1	180	55.54	mRNA		171
Gimap6	NM_153175.3	Endogenous						FALSE	0			62.82	1	98	51.52	mRNA		98
Gli1	NM_010296.2	Endogenous						FALSE	0			4.36	1	10	68.96	mRNA		6
Gls	NM_001081081.2	Endogenous						FALSE	0			312.91	1	530	60.23	mRNA		298
Glud1	NM_008133.4	Endogenous						FALSE	0			1035.36	1	1483	50.94	mRNA		1377
Glul	NM_008131.3	Endogenous						FALSE	0			826.36	1	1257	53.89	mRNA		1043
Gm5150	NM_001081687.1	Endogenous						FALSE	0			13.91	1	29	64.98	mRNA		26
Gmip	NM_198101.1	Endogenous						FALSE	0			98.45	1	139	51.36	mRNA		131
Gng4	NM_010317.2	Endogenous						FALSE	0			819.36	1	1399	54.06	mRNA		1080
Got1	NM_010324.2	Endogenous						FALSE	0			1409.45	1	2171	51.74	mRNA		1753
Got2	NM_010325.2	Endogenous						FALSE	0			3249.64	1	5116	52.78	mRNA		3992
Gpc4	NM_008150.2	Endogenous						FALSE	0			43.18	1	70	54.32	mRNA		56
Gpr160	NM_001134386.1	Endogenous						FALSE	0			19.27	1	35	56.61	mRNA		20
Gpsm3	NM_134116.5	Endogenous						FALSE	0			41.55	1	78	58.38	mRNA		53
Gzma	NM_010370.2	Endogenous						FALSE	0			406.73	1	1599	113.09	mRNA		570
Gzmb	NM_013542.2	Endogenous						FALSE	0			31.82	1	101	88.61	mRNA		30
Gzme	NM_010373.3	Endogenous						FALSE	0			13.36	1	22	50.67	mRNA		15
H2-Aa	NM_010378.2	Endogenous						FALSE	0			2433.36	1	7369	88.57	mRNA		2795
H2-Ab1	NM_207105.3	Endogenous						FALSE	0			2506.45	1	7528	87.29	mRNA		2924
H2-D1	NM_010380.3	Endogenous						FALSE	0			4654.18	1	8374	64.99	mRNA		7467
H2-DMa	NM_010386.4	Endogenous						FALSE	0			49.18	1	138	82.42	mRNA		51
H2-DMb1	NM_010387.2	Endogenous						FALSE	0			90.45	1	296	95.42	mRNA		106
H2-DMb2	NM_010388.4	Endogenous						FALSE	0			16.09	1	42	72.98	mRNA		27
H2-Eb1	NM_010382.2	Endogenous						FALSE	0			536.36	1	1493	83.61	mRNA		597
H2-K1	NM_001001892.2	Endogenous						FALSE	0			3724.27	1	6780	67.32	mRNA		5961
H2-M3	NM_013819.2	Endogenous						FALSE	0			62.27	1	127	67.71	mRNA		109
H2-Ob	NM_010389.3	Endogenous						FALSE	0			11.73	1	23	58.47	mRNA		13
H2-Pa	ENSMUST00000182803.1	Endogenous						FALSE	0			4.27	1	7	44.52	mRNA		7
H2-Q1	NM_010390.3	Endogenous						FALSE	0			4.82	1	11	72.98	mRNA		4
H2-Q10	NM_010391.4	Endogenous						FALSE	0			16.64	1	30	54.52	mRNA		17
H2-Q2	NM_010392.2	Endogenous						FALSE	0			16.82	1	25	51.75	mRNA		15
H2-T23	NM_010398.3	Endogenous						FALSE	0			465.45	1	1047	71.73	mRNA		721
H2afx	NM_010436.2	Endogenous						FALSE	0			1312.64	1	1890	51.78	mRNA		1651
Havcr2	NM_134250.2	Endogenous						FALSE	0			5.18	1	10	61.52	mRNA		8
Hc	NM_010406.2	Endogenous						FALSE	0			3.55	1	7	54.05	mRNA		7
Hck	NM_010407.3	Endogenous						FALSE	0			51	1	102	67.11	mRNA		78
Hdac11	NM_144919.2	Endogenous						FALSE	0			158.45	1	260	54.41	mRNA		216
Hdac3	NM_010411.2	Endogenous						FALSE	0			159.91	1	229	50.74	mRNA		208
Hdac4	XM_006529302.1	Endogenous						FALSE	0			51.64	1	103	58.98	mRNA		78
Hdac5	NM_010412.3	Endogenous						FALSE	0			209.64	1	389	56.43	mRNA		258
Hdc	NM_008230.6	Endogenous						FALSE	0			6.45	1	12	58.94	mRNA		9
Hells	NM_008234.3	Endogenous						FALSE	0			438.45	1	819	56.67	mRNA		507
Herc6	NM_025992.2	Endogenous						FALSE	0			94.91	1	177	61.19	mRNA		150
Hes1	NM_008235.2	Endogenous						FALSE	0			43.18	1	76	55.56	mRNA		61
Hey1	NM_010423.2	Endogenous						FALSE	0			103.55	1	209	58.8	mRNA		125
Hif1a	NM_010431.2	Endogenous						FALSE	0			144.64	1	207	50.65	mRNA		172
Hk1	NM_001146100.1	Endogenous						FALSE	0			177.91	1	338	56.71	mRNA		247
Hk2	NM_013820.3	Endogenous						FALSE	0			62	1	107	62.63	mRNA		107
Hmga1	NM_001166545.1	Endogenous						FALSE	0			310.55	1	480	53.65	mRNA		386
Hmgb1	NM_010439.3	Endogenous						FALSE	0			2194.45	1	3073	50.24	mRNA		2653
Hnf1a	NM_009327.1	Endogenous						FALSE	0			3.36	1	9	70.7	mRNA		3
Hras	NM_001130443.1	Endogenous						FALSE	0			14.27	1	22	51.49	mRNA		22
Hsd11b1	NM_001044751.1	Endogenous						FALSE	0			60.55	1	102	58.62	mRNA		102
Icam1	NM_010493.2	Endogenous						FALSE	0			54.64	1	96	56.73	mRNA		59
Icam2	NM_010494.1	Endogenous						FALSE	0			56.64	1	85	51.13	mRNA		74
Icam5	NM_008319.2	Endogenous						FALSE	0			22.45	1	38	51.41	mRNA		25
Icos	NM_017480.1	Endogenous						FALSE	0			24.64	1	37	50.74	mRNA		37
Icosl	NM_015790.3	Endogenous						FALSE	0			27.55	1	55	57.64	mRNA		34
Id4	NM_031166.2	Endogenous						FALSE	0			1218.09	1	1989	58.33	mRNA		1325
Ido1	NM_008324.2	Endogenous						FALSE	0			10.18	1	21	58.41	mRNA		16
Ier3	NM_133662.2	Endogenous						FALSE	0			26.36	1	94	97.63	mRNA		29
Ifi203	NM_001045481.1	Endogenous						FALSE	0			32	1	65	65.21	mRNA		55
Ifi27	NM_026790.2	Endogenous						FALSE	0			2002.73	1	4241	78.54	mRNA		4241
Ifi35	NM_027320.4	Endogenous						FALSE	0			467.45	1	995	71.48	mRNA		789
Ifih1	NM_027835.3	Endogenous						FALSE	0			104.91	1	232	71.26	mRNA		196
Ifit1	NM_008331.2	Endogenous						FALSE	0			50	1	122	97.88	mRNA		119
Ifit2	NM_008332.2	Endogenous						FALSE	0			220.09	1	440	62.42	mRNA		386
Ifit3	NM_010501.1	Endogenous						FALSE	0			62.82	1	123	77.97	mRNA		123
Ifitm1	NM_001112715.1	Endogenous						FALSE	0			13.82	1	27	57.06	mRNA		15
Ifitm2	NM_030694.1	Endogenous						FALSE	0			718	1	1024	51.3	mRNA		1024
Ifna1	NM_010502.2	Endogenous						FALSE	0			15.91	1	27	51.79	mRNA		20
Ifnar1	NM_010508.1	Endogenous						FALSE	0			366.45	1	597	52.31	mRNA		491
Ifng	NM_008337.1	Endogenous						FALSE	0			8.55	1	17	62.88	mRNA		8
Ifngr1	NM_010511.2	Endogenous						FALSE	0			190.55	1	269	51.07	mRNA		269
Ifngr2	NM_008338.3	Endogenous						FALSE	0			190.73	1	268	51.58	mRNA		268
Igf2r	NM_010515.2	Endogenous						FALSE	0			337.55	1	664	59.15	mRNA		395
Ihh	NM_010544.2	Endogenous						FALSE	0			17.55	1	27	53.12	mRNA		25
Ikbkb	NM_010546.2	Endogenous						FALSE	0			86.18	1	130	52.64	mRNA		112
Ikbkg	NM_001161423.1	Endogenous						FALSE	0			255.55	1	361	50.91	mRNA		330
Ikzf1	NM_009578.2	Endogenous						FALSE	0			13.82	1	28	68.18	mRNA		18
Ikzf2	NM_011770.4	Endogenous						FALSE	0			23.55	1	43	54.57	mRNA		31
Ikzf3	NM_011771.1	Endogenous						FALSE	0			12	1	22	65.3	mRNA		20
Il10	NM_010548.1	Endogenous						FALSE	0			7.55	1	15	55.08	mRNA		10
Il10ra	NM_008348.2	Endogenous						FALSE	0			29.18	1	61	68.19	mRNA		28
Il11	NM_008350.2	Endogenous						FALSE	0			10.55	1	18	54.04	mRNA		6
Il11ra1	NM_010549.3	Endogenous						FALSE	0			12.45	1	24	56.25	mRNA		14
Il12rb2	NM_008354.3	Endogenous						FALSE	0			6.27	1	12	60.53	mRNA		11
Il15	NM_008357.2	Endogenous						FALSE	0			9.27	1	16	55.64	mRNA		11
Il16	NM_010551.3	Endogenous						FALSE	0			25.73	1	43	51.07	mRNA		34
Il17a	NM_010552.3	Endogenous						FALSE	0			11.82	1	21	54.42	mRNA		13
Il18	NM_008360.1	Endogenous						FALSE	0			30.45	1	56	56.46	mRNA		41
Il18bp	NM_010531.1	Endogenous						FALSE	0			164.18	1	363	65.05	mRNA		217
Il18r1	NM_001161842.1	Endogenous						FALSE	0			10.73	1	22	61.85	mRNA		12
Il1a	NM_010554.4	Endogenous						FALSE	0			13.45	1	24	57.8	mRNA		18
Il1b	NM_008361.3	Endogenous						FALSE	0			30.55	1	53	58.2	mRNA		40
Il1r2	NM_010555.4	Endogenous						FALSE	0			21.09	1	31	50.15	mRNA		21
Il1rn	NM_001039701.3	Endogenous						FALSE	0			45	1	85	60.74	mRNA		69
Il2	NM_008366.3	Endogenous						FALSE	0			4.64	1	10	54.8	mRNA		6
Il21r	NM_021887.1	Endogenous						FALSE	0			10	1	23	75.89	mRNA		17
Il22ra1	NM_178257.1	Endogenous						FALSE	0			17.64	1	28	54.11	mRNA		26
Il23r	NM_144548.1	Endogenous						FALSE	0			9.45	1	15	49.69	mRNA		12
Il24	NM_053095.2	Endogenous						FALSE	0			6.55	1	12	64.59	mRNA		6
Il2ra	NM_008367.2	Endogenous						FALSE	0			12.36	1	29	71.46	mRNA		10
Il2rb	NM_008368.3	Endogenous						FALSE	0			40.82	1	85	80.24	mRNA		76
Il2rg	NM_013563.3	Endogenous						FALSE	0			93.91	1	165	64.46	mRNA		148
Il33	NM_133775.1	Endogenous						FALSE	0			23.73	1	47	57.57	mRNA		30
Il34	NM_001135100.2	Endogenous						FALSE	0			10.09	1	18	54	mRNA		11
Il4	NM_021283.1	Endogenous						FALSE	0			5.91	1	11	58.84	mRNA		5
Il6	NM_031168.1	Endogenous						FALSE	0			5.64	1	10	58.99	mRNA		8
Il6ra	NM_010559.2	Endogenous						FALSE	0			15.73	1	27	59.11	mRNA		26
Il7r	NM_008372.3	Endogenous						FALSE	0			21.27	1	36	54.05	mRNA		29
Inhba	NM_008380.2	Endogenous						FALSE	0			27.09	1	56	63.15	mRNA		34
Irf1	NM_008390.2	Endogenous						FALSE	0			473.82	1	1127	76.5	mRNA		528
Irf2	NM_008391.4	Endogenous						FALSE	0			164.18	1	305	55.01	mRNA		208
Irf3	NM_016849.4	Endogenous						FALSE	0			129.45	1	189	50.92	mRNA		162
Irf4	NM_013674.1	Endogenous						FALSE	0			6.73	1	13	53.63	mRNA		10
Irf5	NM_001252382.1	Endogenous						FALSE	0			44.82	1	88	67.74	mRNA		76
Irf7	NM_016850.2	Endogenous						FALSE	0			97	1	249	96.25	mRNA		249
Irf8	NM_008320.3	Endogenous						FALSE	0			170.82	1	425	76.94	mRNA		204
Irf9	NM_008394.2	Endogenous						FALSE	0			256.73	1	516	72.52	mRNA		417
Isg15	NM_015783.3	Endogenous						FALSE	0			247.45	1	671	97.4	mRNA		671
Itga1	NM_001033228.3	Endogenous						FALSE	0			14.82	1	26	56.53	mRNA		16
Itga2	NM_008396.2	Endogenous						FALSE	0			14.73	1	23	55	mRNA		14
Itga4	NM_010576.3	Endogenous						FALSE	0			58.91	1	108	56.4	mRNA		63
Itga6	NM_008397.4	Endogenous						FALSE	0			182.73	1	337	55.75	mRNA		246
Itgae	NM_008399.1	Endogenous						FALSE	0			9.73	1	18	62.21	mRNA		15
Itgal	NM_008400.2	Endogenous						FALSE	0			30.27	1	62	61.18	mRNA		33
Itgam	NM_001082960.1	Endogenous						FALSE	0			38.64	1	77	60.54	mRNA		77
Itgav	NM_008402.3	Endogenous						FALSE	0			107.73	1	183	56.83	mRNA		119
Itgax	NM_021334.2	Endogenous						FALSE	0			30.91	1	51	55.56	mRNA		42
Itgb2	NM_008404.4	Endogenous						FALSE	0			87.36	1	179	69.46	mRNA		121
Itgb3	NM_016780.2	Endogenous						FALSE	0			32.36	1	85	71.3	mRNA		36
Itgb8	NM_177290.3	Endogenous						FALSE	0			19.18	1	29	51.76	mRNA		27
Itpk1	NM_172584.3	Endogenous						FALSE	0			459.27	1	814	54.74	mRNA		600
Jag1	NM_013822.5	Endogenous						FALSE	0			88.27	1	146	55.08	mRNA		119
Jag2	NM_010588.2	Endogenous						FALSE	0			211.73	1	395	56.09	mRNA		263
Jak1	NM_146145.2	Endogenous						FALSE	0			421.18	1	772	55.45	mRNA		514
Jak2	NM_008413.3	Endogenous						FALSE	0			66.91	1	125	55.77	mRNA		91
Jak3	NM_010589.6	Endogenous						FALSE	0			36	1	57	52.2	mRNA		39
Jup	NM_010593.2	Endogenous						FALSE	0			7.09	1	15	65.98	mRNA		6
Kat2b	NM_020005.3	Endogenous						FALSE	0			207.64	1	368	54.05	mRNA		254
Kdr	NM_010612.2	Endogenous						FALSE	0			67.09	1	122	59.57	mRNA		90
Kif2c	NM_134471.4	Endogenous						FALSE	0			314.55	1	512	55.82	mRNA		341
Kir3dl1	NM_177749.3	Endogenous						FALSE	0			4.27	1	6	45.73	mRNA		6
Kir3dl2	NM_177748.2	Endogenous						FALSE	0			14.18	1	26	60.56	mRNA		8
Kit	NM_001122733.1	Endogenous						FALSE	0			38.73	1	75	56.53	mRNA		46
Klra1	NM_016659.3	Endogenous						FALSE	0			5.73	1	14	65.37	mRNA		5
Klrb1	NM_001099918.1	Endogenous						FALSE	0			3.82	1	9	74.83	mRNA		3
Klrd1	NM_010654.2	Endogenous						FALSE	0			47.82	1	144	86.75	mRNA		68
Klrg1	NM_016970.1	Endogenous						FALSE	0			23.91	1	37	53.71	mRNA		18
Klrk1	NM_001083322.1	Endogenous						FALSE	0			38.73	1	83	70.91	mRNA		81
Kras	NM_021284.5	Endogenous						FALSE	0			224.55	1	391	53.02	mRNA		273
Lag3	NM_008479.2	Endogenous						FALSE	0			69.91	1	131	56.98	mRNA		98
Lair1	NM_001113474.1	Endogenous						FALSE	0			38.45	1	64	60.09	mRNA		64
Lama1	NM_008480.2	Endogenous						FALSE	0			7.09	1	13	53.31	mRNA		7
Lamb3	NM_008484.2	Endogenous						FALSE	0			2	1	4	54.77	mRNA		2
Lamc2	NM_008485.3	Endogenous						FALSE	0			7.45	1	13	51.38	mRNA		13
Lck	NM_001162433.1	Endogenous						FALSE	0			46.73	1	86	56.33	mRNA		58
Ldha	NM_010699.2	Endogenous						FALSE	0			17719.3	1	31030	54.9	mRNA		25131
Ldhb	NM_008492.2	Endogenous						FALSE	0			68.36	1	112	54.15	mRNA		104
Lgals9	NM_010708.1	Endogenous						FALSE	0			221.55	1	417	69.82	mRNA		417
Lif	NM_008501.2	Endogenous						FALSE	0			24.82	1	49	57.43	mRNA		33
Lilra5	NM_001081239.2	Endogenous						FALSE	0			11.45	1	27	70.75	mRNA		13
Lilrb4a	NM_013532.3	Endogenous						FALSE	0			113	1	247	68.21	mRNA		247
Loxl2	NM_033325.2	Endogenous						FALSE	0			70.64	1	124	60.05	mRNA		90
Ltb	NM_008518.2	Endogenous						FALSE	0			21.45	1	46	60.64	mRNA		24
Ly6c1	NM_010741.3	Endogenous						FALSE	0			260.09	1	537	68.41	mRNA		537
Ly6g	XM_909927.2	Endogenous						FALSE	0			11.73	1	17	50.03	mRNA		15
Ly9	NM_008534.2	Endogenous						FALSE	0			24.36	1	50	70.02	mRNA		48
Ly96	NM_016923.2	Endogenous						FALSE	0			49.18	1	72	51.47	mRNA		67
Lyz1	NM_013590.3	Endogenous						FALSE	0			2157.27	1	5314	70.92	mRNA		2478
Magea1	NM_020015.2	Endogenous						FALSE	0			5.55	1	12	56.08	mRNA		5
Magea3	NM_020017.2	Endogenous						FALSE	0			8.18	1	15	68.67	mRNA		12
Magea4	NM_020280.2	Endogenous						FALSE	0			14.45	1	23	49.34	mRNA		19
Mageb4	NM_001033492.2	Endogenous						FALSE	0			8	1	15	56.18	mRNA		11
Maml2	NM_001013813.3	Endogenous						FALSE	0			22.82	1	34	50.38	mRNA		28
Map3k12	NM_001163643.1	Endogenous						FALSE	0			161	1	286	54.37	mRNA		202
Map3k5	NM_008580.4	Endogenous						FALSE	0			127	1	222	55.71	mRNA		155
Map3k7	NM_172688.2	Endogenous						FALSE	0			963.09	1	1652	53.71	mRNA		1155
Map3k8	NM_007746.2	Endogenous						FALSE	0			17.64	1	29	56.89	mRNA		29
Mapk10	NM_009158.2	Endogenous						FALSE	0			141.45	1	248	54.93	mRNA		175
Marco	NM_010766.2	Endogenous						FALSE	0			20.09	1	53	72.38	mRNA		16
Mb21d1	NM_173386.4	Endogenous						FALSE	0			12.45	1	25	59.26	mRNA		15
Mdm2	NM_010786.3	Endogenous						FALSE	0			221	1	346	51.18	mRNA		296
Melk	NM_010790.2	Endogenous						FALSE	0			312.18	1	562	55.3	mRNA		383
Met	NM_008591.2	Endogenous						FALSE	0			29.27	1	60	59.15	mRNA		30
Mfge8	NM_008594.2	Endogenous						FALSE	0			71	1	120	52.52	mRNA		76
Mfng	NM_008595.2	Endogenous						FALSE	0			586.73	1	808	50.9	mRNA		727
Mgmt	NM_008598.2	Endogenous						FALSE	0			12.64	1	21	54.86	mRNA		21
Mill2	NM_153760.2	Endogenous						FALSE	0			5.09	1	9	63.62	mRNA		4
Mki67	NM_001081117.2	Endogenous						FALSE	0			5725.55	1	13229	67.33	mRNA		6676
Mlana	NM_029993.1	Endogenous						FALSE	0			16	1	27	55.76	mRNA		13
Mlh1	NM_026810.2	Endogenous						FALSE	0			161.27	1	238	51.3	mRNA		213
Mmp12	NM_008605.3	Endogenous						FALSE	0			237.91	1	423	60.65	mRNA		284
Mmp13	NM_008607.1	Endogenous						FALSE	0			81.55	1	204	70.66	mRNA		103
Mmp1a	NM_032006.3	Endogenous						FALSE	0			5.73	1	11	65.37	mRNA		2
Mmp7	NM_010810.4	Endogenous						FALSE	0			7.36	1	13	60.21	mRNA		8
Mmp9	NM_013599.2	Endogenous						FALSE	0			15.36	1	26	56.99	mRNA		21
Mmrn2	NM_153127.3	Endogenous						FALSE	0			53.09	1	87	54.51	mRNA		83
Mrc1	NM_008625.2	Endogenous						FALSE	0			96.55	1	176	63.93	mRNA		173
Mre11a	NM_018736.2	Endogenous						FALSE	0			300.09	1	489	54	mRNA		341
Ms4a1	NM_007641.5	Endogenous						FALSE	0			19.36	1	35	54.72	mRNA		25
Ms4a2	NM_001276330.1	Endogenous						FALSE	0			5.82	1	10	54.79	mRNA		10
Ms4a4a	XM_003086124.1	Endogenous						FALSE	0			68.91	1	122	60.13	mRNA		122
Ms4a6b	NM_027209.3	Endogenous						FALSE	0			118.55	1	288	75.12	mRNA		211
Msh2	NM_008628.2	Endogenous						FALSE	0			481.55	1	830	54.59	mRNA		604
Msh6	NM_010830.1	Endogenous						FALSE	0			1047.27	1	1829	54.38	mRNA		1309
Mtor	NM_020009.2	Endogenous						FALSE	0			157.36	1	282	57.41	mRNA		168
Mx1	NM_010846.1	Endogenous						FALSE	0			48.55	1	86	57.4	mRNA		79
Mxi1	NM_001008542.2	Endogenous						FALSE	0			1490.45	1	2568	54.65	mRNA		1916
Myc	NM_001177354.1	Endogenous						FALSE	0			5142.91	1	8684	55.82	mRNA		6403
Myct1	NM_026793.2	Endogenous						FALSE	0			29.18	1	62	60.02	mRNA		37
Myd88	NM_010851.2	Endogenous						FALSE	0			46.82	1	82	57.64	mRNA		66
Nbn	NM_013752.3	Endogenous						FALSE	0			367.36	1	624	52.52	mRNA		445
Ncam1	NM_001113204.1	Endogenous						FALSE	0			75.18	1	165	62.1	mRNA		88
Ncr1	NM_010746.3	Endogenous						FALSE	0			22.36	1	38	57.24	mRNA		30
Ndufa4l2	NM_001098789.1	Endogenous						FALSE	0			83.36	1	171	60.52	mRNA		123
Nectin1	NM_021424.2	Endogenous						FALSE	0			63.91	1	99	53.81	mRNA		89
Nectin2	NM_008990.3	Endogenous						FALSE	0			99	1	169	52.59	mRNA		115
Neil1	NM_028347.2	Endogenous						FALSE	0			58.82	1	91	51.34	mRNA		75
Nf1	NM_010897.2	Endogenous						FALSE	0			174.18	1	382	65.22	mRNA		187
Nfam1	NM_028728.2	Endogenous						FALSE	0			13.45	1	29	68.39	mRNA		14
Nfatc2	NM_001136073.2	Endogenous						FALSE	0			31.36	1	54	56.61	mRNA		47
Nfil3	NM_017373.3	Endogenous						FALSE	0			145.18	1	296	59.48	mRNA		210
Nfkb1	NM_008689.2	Endogenous						FALSE	0			91	1	147	53.06	mRNA		120
Nfkb2	NM_019408.3	Endogenous						FALSE	0			11.64	1	17	51.6	mRNA		16
Nfkbia	NM_010907.2	Endogenous						FALSE	0			549.73	1	1022	55.57	mRNA		741
Nfkbie	NM_008690.3	Endogenous						FALSE	0			31.64	1	48	51.71	mRNA		46
Ngfr	NM_033217.3	Endogenous						FALSE	0			6.45	1	12	55.15	mRNA		4
Nid2	NM_008695.2	Endogenous						FALSE	0			23	1	54	67.47	mRNA		33
Nkg7	NM_024253.4	Endogenous						FALSE	0			47	1	113	77.83	mRNA		61
Nlrc5	NM_001033207.3	Endogenous						FALSE	0			326.64	1	756	72.65	mRNA		430
Nlrp3	NM_145827.3	Endogenous						FALSE	0			9.82	1	17	53.08	mRNA		14
Nod2	NM_145857.2	Endogenous						FALSE	0			6.64	1	14	65.08	mRNA		7
Nos2	NM_010927.3	Endogenous						FALSE	0			52	1	78	52.53	mRNA		64
Notch1	NM_008714.3	Endogenous						FALSE	0			18.18	1	31	63.99	mRNA		20
Notch2	NM_010928.1	Endogenous						FALSE	0			37.64	1	86	62.18	mRNA		45
Nras	NM_010937.2	Endogenous						FALSE	0			444.27	1	745	53.8	mRNA		504
Nt5e	NM_011851.4	Endogenous						FALSE	0			30.91	1	52	52.91	mRNA		41
Oas1a	NM_145211.2	Endogenous						FALSE	0			115.82	1	278	90.07	mRNA		263
Oas2	NM_145227.3	Endogenous						FALSE	0			18	1	36	62.31	mRNA		27
Oas3	NM_145226.2	Endogenous						FALSE	0			6	1	11	52.17	mRNA		11
Oasl1	NM_145209.3	Endogenous						FALSE	0			34.55	1	75	76.79	mRNA		75
Olfml2b	NM_177068.4	Endogenous						FALSE	0			113.64	1	173	52.52	mRNA		128
Olr1	NM_001301094.1	Endogenous						FALSE	0			15.73	1	22	47.84	mRNA		19
Otoa	NM_139310.1	Endogenous						FALSE	0			17.45	1	31	55.57	mRNA		19
P2ry13	NM_028808.3	Endogenous						FALSE	0			19.82	1	41	61.3	mRNA		24
P4ha1	NM_011030.1	Endogenous						FALSE	0			584.91	1	1237	60.52	mRNA		836
P4ha2	NM_001136076.2	Endogenous						FALSE	0			377.27	1	761	64.59	mRNA		602
Palmd	NM_023245.3	Endogenous						FALSE	0			73.91	1	117	53.06	mRNA		97
Parp12	NM_172893.3	Endogenous						FALSE	0			279.82	1	492	62.24	mRNA		463
Parp4	NM_001145978.2	Endogenous						FALSE	0			77.73	1	133	53.88	mRNA		110
Parp9	NM_030253.2	Endogenous						FALSE	0			201.55	1	401	72.06	mRNA		324
Pcdhb11	NM_053136.3	Endogenous						FALSE	0			24.82	1	39	54.77	mRNA		24
Pck2	NM_028994.2	Endogenous						FALSE	0			249.09	1	431	55.19	mRNA		321
Pcx	NM_008797.3	Endogenous						FALSE	0			53.73	1	79	50.97	mRNA		70
Pdcd1	NM_008798.1	Endogenous						FALSE	0			11.91	1	27	81.45	mRNA		15
Pdcd1lg2	NM_021396.2	Endogenous						FALSE	0			14.09	1	35	70.36	mRNA		21
Pdgfa	XM_006504659.3	Endogenous						FALSE	0			8.64	1	14	55.11	mRNA		14
Pdgfb	NM_011057.3	Endogenous						FALSE	0			65.91	1	106	54.42	mRNA		98
Pdgfrb	NM_001146268.1	Endogenous						FALSE	0			34.64	1	100	76.37	mRNA		27
Pdk1	NM_172665.5	Endogenous						FALSE	0			1669.73	1	3212	57.48	mRNA		2316
Pdzk1ip1	NM_026018.3	Endogenous						FALSE	0			10.27	1	16	49.84	mRNA		13
Pecam1	NM_008816.2	Endogenous						FALSE	0			129.73	1	233	57.72	mRNA		158
Pf4	NM_019932.4	Endogenous						FALSE	0			34	1	58	54.09	mRNA		58
Pfkfb3	NM_133232.2	Endogenous						FALSE	0			505.09	1	1230	68.58	mRNA		771
Pfkm	NM_001163487.1	Endogenous						FALSE	0			84.82	1	152	58.77	mRNA		152
Pgpep1	NM_023217.4	Endogenous						FALSE	0			23.45	1	45	57.31	mRNA		15
Pias4	NM_021501.4	Endogenous						FALSE	0			93.09	1	144	53.16	mRNA		115
Pik3ca	NM_008839.2	Endogenous						FALSE	0			480.09	1	922	56.98	mRNA		606
Pik3cd	XM_003945690.1	Endogenous						FALSE	0			33.64	1	57	58.72	mRNA		53
Pik3cg	NM_001146200.1	Endogenous						FALSE	0			26.36	1	55	61.52	mRNA		39
Pik3r1	NM_001077495.1	Endogenous						FALSE	0			304.73	1	580	56.25	mRNA		417
Pik3r2	NM_008841.2	Endogenous						FALSE	0			706.36	1	1143	53.78	mRNA		929
Pik3r5	NM_177320.2	Endogenous						FALSE	0			10.18	1	17	54.12	mRNA		17
Pirb	NM_011095.2	Endogenous						FALSE	0			41.82	1	68	59.8	mRNA		65
Pkm	NM_001253883.1	Endogenous						FALSE	0			769.45	1	1276	53.5	mRNA		1003
Pkp3	NM_019762.2	Endogenous						FALSE	0			17.55	1	32	57.75	mRNA		21
Pla1a	NM_134102.4	Endogenous						FALSE	0			24.91	1	60	65.88	mRNA		39
Pla2g2a	NM_001082531.1	Endogenous						FALSE	0			4.27	1	8	53.46	mRNA		5
Plod2	NM_001142916.1	Endogenous						FALSE	0			311.18	1	565	55.81	mRNA		397
Pms2	NM_008886.2	Endogenous						FALSE	0			134.27	1	200	51.94	mRNA		177
Pnoc	NM_001205075.1	Endogenous						FALSE	0			6.55	1	13	59.31	mRNA		8
Pold1	NM_011131.3	Endogenous						FALSE	0			313.36	1	508	53.96	mRNA		344
Pparg	NM_011146.3	Endogenous						FALSE	0			9.82	1	18	60.91	mRNA		8
Ppargc1b	NM_133249.2	Endogenous						FALSE	0			44.91	1	84	59.85	mRNA		50
Ppl	NM_008909.2	Endogenous						FALSE	0			4	1	8	55.9	mRNA		4
Prdm1	NM_007548.3	Endogenous						FALSE	0			20.91	1	32	53.23	mRNA		26
Prf1	NM_011073.2	Endogenous						FALSE	0			13.27	1	31	72.98	mRNA		20
Prkaa2	NM_178143.1	Endogenous						FALSE	0			135.27	1	225	54.84	mRNA		174
Prkacb	NM_011100.3	Endogenous						FALSE	0			1896.55	1	3124	53.26	mRNA		2555
Prkca	NM_011101.3	Endogenous						FALSE	0			66.64	1	130	59.72	mRNA		101
Prkx	NM_016979.1	Endogenous						FALSE	0			206.45	1	370	54.15	mRNA		236
Prlr	NM_011169.5	Endogenous						FALSE	0			13.36	1	22	52.09	mRNA		18
Prom1	NM_001163577.1	Endogenous						FALSE	0			25.36	1	44	58.27	mRNA		23
Prr5	NM_146061.4	Endogenous						FALSE	0			21.91	1	42	58.18	mRNA		31
Psmb10	NM_013640.3	Endogenous						FALSE	0			131.82	1	321	74.84	mRNA		153
Psmb5	NM_011186.1	Endogenous						FALSE	0			1240.73	1	1694	50.68	mRNA		1586
Psmb8	NM_010724.2	Endogenous						FALSE	0			1057.45	1	2294	77.83	mRNA		1896
Psmb9	NM_013585.2	Endogenous						FALSE	0			1463.45	1	3200	77.14	mRNA		2380
Ptcd2	NM_026873.2	Endogenous						FALSE	0			421.36	1	626	51.14	mRNA		526
Pten	NM_008960.2	Endogenous						FALSE	0			218.91	1	390	58.08	mRNA		287
Ptger4	NM_001136079.1	Endogenous						FALSE	0			22.55	1	37	51.36	mRNA		31
Ptgs2	NM_011198.4	Endogenous						FALSE	0			19.91	1	49	78.83	mRNA		22
Ptpn11	NM_011202.3	Endogenous						FALSE	0			723	1	1327	56.4	mRNA		929
Ptprc	NM_001111316.2	Endogenous						FALSE	0			137.45	1	286	66.72	mRNA		202
Pvr	NM_027514.2	Endogenous						FALSE	0			19.73	1	34	56.27	mRNA		31
Pvrig	XM_011240963.2	Endogenous						FALSE	0			18.45	1	39	60.46	mRNA		21
Rad50	NM_009012.2	Endogenous						FALSE	0			176.73	1	299	55.44	mRNA		211
Rad51	NM_011234.4	Endogenous						FALSE	0			614.27	1	958	51.63	mRNA		739
Rad51c	NM_053269.3	Endogenous						FALSE	0			181	1	343	56.45	mRNA		201
Rasal1	NM_013832.4	Endogenous						FALSE	0			17.27	1	26	50.74	mRNA		18
Rasgrf1	NM_011245.2	Endogenous						FALSE	0			8.82	1	17	60.82	mRNA		8
Rb1	NM_009029.2	Endogenous						FALSE	0			374.82	1	642	54.94	mRNA		495
Rbl2	NM_011250.4	Endogenous						FALSE	0			165.55	1	263	51.8	mRNA		198
Rela	NM_009045.4	Endogenous						FALSE	0			231.73	1	397	54.88	mRNA		300
Relb	NM_009046.2	Endogenous						FALSE	0			42.09	1	73	55.53	mRNA		63
Reln	NM_011261.2	Endogenous						FALSE	0			197.18	1	394	61.56	mRNA		264
Ren1	NM_031192.3	Endogenous						FALSE	0			6.45	1	13	63.26	mRNA		8
Rictor	NM_030168.3	Endogenous						FALSE	0			90.27	1	192	61.12	mRNA		101
Ripk1	NM_009068.3	Endogenous						FALSE	0			70.09	1	116	53.09	mRNA		89
Ripk2	NM_138952.3	Endogenous						FALSE	0			82.18	1	128	52.49	mRNA		105
Ripk3	NM_019955.1	Endogenous						FALSE	0			28.18	1	48	53.55	mRNA		48
Rnls	NM_001146342.2	Endogenous						FALSE	0			27.09	1	41	51.82	mRNA		36
Robo4	NM_028783.2	Endogenous						FALSE	0			46.27	1	84	58.53	mRNA		61
Rock1	NM_009071.2	Endogenous						FALSE	0			359.55	1	648	57.36	mRNA		418
Ror2	NM_013846.3	Endogenous						FALSE	0			55.82	1	88	52.86	mRNA		78
Rorc	NM_011281.2	Endogenous						FALSE	0			112.55	1	170	51.95	mRNA		155
Rpl23	NM_022891.3	Endogenous						FALSE	0			502.45	1	730	51.12	mRNA		619
Rpl7a	NM_013721.3	Endogenous						FALSE	0			29458.3	1	42353	51.36	mRNA		37232
Rps6kb1	NM_001114334.1	Endogenous						FALSE	0			266.55	1	419	53.79	mRNA		312
Rptor	NM_028898.2	Endogenous						FALSE	0			142.73	1	239	53.5	mRNA		177
Rrm2	NM_009104.2	Endogenous						FALSE	0			1694.73	1	3059	54.71	mRNA		1998
Rsad2	NM_021384.2	Endogenous						FALSE	0			116.36	1	289	88.84	mRNA		268
Runx3	NM_019732.2	Endogenous						FALSE	0			31.36	1	51	52.3	mRNA		30
S100a8	NM_013650.2	Endogenous						FALSE	0			9	1	20	58.37	mRNA		6
S100a9	NM_009114.2	Endogenous						FALSE	0			8	1	16	58.9	mRNA		5
Samsn1	NM_023380.2	Endogenous						FALSE	0			72.09	1	137	55.77	mRNA		84
Sbno2	NM_183426.1	Endogenous						FALSE	0			37.27	1	60	52.56	mRNA		42
Sele	NM_011345.2	Endogenous						FALSE	0			5.55	1	14	76.24	mRNA		2
Sell	XM_006496716.1	Endogenous						FALSE	0			28.64	1	66	67.75	mRNA		66
Selp	NM_011347.1	Endogenous						FALSE	0			7.82	1	13	52.06	mRNA		12
Serpina1a	NM_009243.4	Endogenous						FALSE	0			13.55	1	22	50.44	mRNA		15
Serpinb5	NM_009257.3	Endogenous						FALSE	0			8.73	1	14	52.28	mRNA		9
Serpinh1	NM_009825.2	Endogenous						FALSE	0			570.27	1	991	54.59	mRNA		789
Sfrp1	NM_013834.2	Endogenous						FALSE	0			46.82	1	64	49.78	mRNA		58
Sfrp4	NM_016687.3	Endogenous						FALSE	0			66.18	1	91	49.98	mRNA		73
Sfxn1	NM_027324.5	Endogenous						FALSE	0			802.09	1	1169	51.85	mRNA		989
Sgk1	NM_001161849.2	Endogenous						FALSE	0			95.55	1	154	54.96	mRNA		123
Sh2d1a	NR_132588.1	Endogenous						FALSE	0			7	1	11	53.45	mRNA		7
Shc2	NM_001024539.1	Endogenous						FALSE	0			383.45	1	661	53.43	mRNA		455
Siglec1	NM_011426.3	Endogenous						FALSE	0			16.45	1	36	64.68	mRNA		36
Siglecf	NM_145581.1	Endogenous						FALSE	0			24.18	1	43	58.15	mRNA		35
Sirpa	NM_007547.2	Endogenous						FALSE	0			286.09	1	467	57.46	mRNA		409
Slamf7	NM_144539.5	Endogenous						FALSE	0			60.82	1	108	60.05	mRNA		94
Slc11a1	NM_013612.2	Endogenous						FALSE	0			103.73	1	210	69.43	mRNA		167
Slc16a1	NM_009196.4	Endogenous						FALSE	0			3.55	1	8	67.18	mRNA		2
Slc1a5	NM_009201.2	Endogenous						FALSE	0			141.36	1	237	55.35	mRNA		144
Slc2a1	NM_011400.3	Endogenous						FALSE	0			472.73	1	1051	65.02	mRNA		691
Slc7a5	NM_011404.3	Endogenous						FALSE	0			649.45	1	1062	56.15	mRNA		865
Smad5	NM_008541.2	Endogenous						FALSE	0			1089.45	1	2046	56.97	mRNA		1391
Smap1	NM_028534.3	Endogenous						FALSE	0			488.18	1	869	54.45	mRNA		571
Snai1	NM_011427.2	Endogenous						FALSE	0			8.09	1	21	69.36	mRNA		4
Snca	NM_009221.2	Endogenous						FALSE	0			156.82	1	278	54.94	mRNA		198
Socs1	NM_009896.2	Endogenous						FALSE	0			62.82	1	150	72.76	mRNA		79
Sox10	XM_128139.6	Endogenous						FALSE	0			5.09	1	10	62.4	mRNA		3
Sox11	NM_009234.6	Endogenous						FALSE	0			750.82	1	1457	59.83	mRNA		856
Sox2	NM_011443.3	Endogenous						FALSE	0			432.55	1	800	60.03	mRNA		465
Spib	NM_019866.1	Endogenous						FALSE	0			18.91	1	33	54.68	mRNA		13
Spp1	NM_009263.3	Endogenous						FALSE	0			221.91	1	608	77.85	mRNA		373
Spry4	NM_011898.2	Endogenous						FALSE	0			19.64	1	47	68.41	mRNA		24
Srebf1	NM_011480.4	Endogenous						FALSE	0			256.45	1	391	53.71	mRNA		321
Srp54a	NM_011899.4	Endogenous						FALSE	0			323.91	1	560	54.11	mRNA		379
Stat1	NM_009283.4	Endogenous						FALSE	0			26.73	1	56	68.38	mRNA		37
Stat2	NM_019963.1	Endogenous						FALSE	0			113.09	1	246	74.03	mRNA		176
Stat3	NM_011486.4	Endogenous						FALSE	0			775.55	1	1666	61.96	mRNA		1011
Stat4	NM_011487.5	Endogenous						FALSE	0			9.55	1	21	63.61	mRNA		7
Stc1	NM_009285.3	Endogenous						FALSE	0			256.73	1	569	66.15	mRNA		470
Syk	NM_001198977.1	Endogenous						FALSE	0			44.82	1	73	56.91	mRNA		70
Taf3	NM_027748.3	Endogenous						FALSE	0			102.36	1	163	52.76	mRNA		118
Tap1	NM_001161730.1	Endogenous						FALSE	0			446.09	1	886	72.88	mRNA		659
Tap2	NM_011530.3	Endogenous						FALSE	0			90.18	1	186	71.76	mRNA		144
Tapbp	NM_009318.2	Endogenous						FALSE	0			88.82	1	172	63.08	mRNA		118
Tapbpl	NM_145391.2	Endogenous						FALSE	0			17.45	1	32	59.06	mRNA		24
Tbx21	NM_019507.2	Endogenous						FALSE	0			21.09	1	34	52.39	mRNA		31
Tbxas1	NM_011539.3	Endogenous						FALSE	0			48.18	1	89	59.21	mRNA		61
Tcf3	NM_001164147.1	Endogenous						FALSE	0			17	1	27	50.6	mRNA		18
Tcl1	NM_009337.3	Endogenous						FALSE	0			6	1	14	63.25	mRNA		11
Tdo2	NM_019911.2	Endogenous						FALSE	0			10.82	1	20	54.5	mRNA		9
Tgfb1	NM_011577.1	Endogenous						FALSE	0			174.45	1	264	53.66	mRNA		244
Tgfb2	NM_009367.4	Endogenous						FALSE	0			82.45	1	127	52.49	mRNA		103
Tgfb3	NM_009368.2	Endogenous						FALSE	0			227.73	1	387	53.5	mRNA		312
Tgfbr1	NM_009370.2	Endogenous						FALSE	0			485.09	1	783	52.25	mRNA		592
Tgfbr2	NM_009371.3	Endogenous						FALSE	0			37.45	1	68	56.11	mRNA		62
Thbd	NM_009378.3	Endogenous						FALSE	0			18.82	1	31	51.89	mRNA		23
Thbs1	NM_011580.4	Endogenous						FALSE	0			104.91	1	223	63.79	mRNA		133
Thy1	NM_009382.3	Endogenous						FALSE	0			155.91	1	302	57.52	mRNA		194
Ticam1	NM_174989.4	Endogenous						FALSE	0			38.18	1	59	53.95	mRNA		55
Tie1	NM_011587.2	Endogenous						FALSE	0			30.64	1	62	62.54	mRNA		49
Tigit	NM_001146325.1	Endogenous						FALSE	0			10.91	1	20	59.47	mRNA		20
Tlr1	NM_030682.1	Endogenous						FALSE	0			37.36	1	65	56.2	mRNA		51
Tlr2	NM_011905.2	Endogenous						FALSE	0			15.73	1	24	52.82	mRNA		23
Tlr3	NM_126166.2	Endogenous						FALSE	0			19.27	1	31	54.23	mRNA		28
Tlr4	NM_021297.2	Endogenous						FALSE	0			20.55	1	33	54.87	mRNA		31
Tlr5	NM_016928.2	Endogenous						FALSE	0			6.82	1	15	71.2	mRNA		14
Tlr7	NM_133211.4	Endogenous						FALSE	0			31.36	1	54	54.4	mRNA		46
Tlr8	NM_133212.2	Endogenous						FALSE	0			27.55	1	56	61.38	mRNA		39
Tlr9	NM_031178.2	Endogenous						FALSE	0			25.55	1	49	63.08	mRNA		42
Tmem140	NM_197986.2	Endogenous						FALSE	0			5.45	1	9	46.64	mRNA		5
Tmem173	NM_028261.1	Endogenous						FALSE	0			27.82	1	44	56.51	mRNA		37
Tnf	NM_013693.2	Endogenous						FALSE	0			14.82	1	25	52.08	mRNA		19
Tnfaip3	NM_001166402.1	Endogenous						FALSE	0			51.36	1	96	58.7	mRNA		81
Tnfaip6	NM_009398.2	Endogenous						FALSE	0			18.18	1	35	56.03	mRNA		35
Tnfrsf10b	NM_020275.3	Endogenous						FALSE	0			45.09	1	101	63.95	mRNA		78
Tnfrsf11a	NM_009399.3	Endogenous						FALSE	0			17.82	1	33	62.99	mRNA		28
Tnfrsf11b	NM_008764.3	Endogenous						FALSE	0			5.45	1	9	52.73	mRNA		7
Tnfrsf14	NM_178931.2	Endogenous						FALSE	0			34.82	1	60	63.79	mRNA		40
Tnfrsf17	NM_011608.1	Endogenous						FALSE	0			6.27	1	11	53.4	mRNA		7
Tnfrsf18	NM_009400.2	Endogenous						FALSE	0			9.27	1	16	58.29	mRNA		14
Tnfrsf1a	NM_011609.2	Endogenous						FALSE	0			196.91	1	303	52.04	mRNA		266
Tnfrsf1b	NM_011610.3	Endogenous						FALSE	0			32.82	1	58	59.44	mRNA		51
Tnfrsf25	NM_033042.3	Endogenous						FALSE	0			11.45	1	20	50.21	mRNA		14
Tnfrsf4	NM_011659.2	Endogenous						FALSE	0			14.82	1	26	56.2	mRNA		14
Tnfrsf8	NM_009401.2	Endogenous						FALSE	0			13.45	1	24	54.75	mRNA		15
Tnfrsf9	NM_001077508.1	Endogenous						FALSE	0			8.91	1	20	60.33	mRNA		8
Tnfsf10	NM_009425.2	Endogenous						FALSE	0			26.36	1	56	64.02	mRNA		39
Tnfsf12	NM_011614.3	Endogenous						FALSE	0			64.36	1	99	52.26	mRNA		82
Tnfsf13	NM_023517.2	Endogenous						FALSE	0			34.73	1	50	50.72	mRNA		40
Tnfsf13b	NM_033622.1	Endogenous						FALSE	0			19.82	1	37	55.5	mRNA		29
Tnfsf18	NM_183391.3	Endogenous						FALSE	0			17.36	1	25	50.69	mRNA		25
Tnfsf4	NM_009452.2	Endogenous						FALSE	0			7.91	1	15	61.8	mRNA		11
Tnfsf8	NM_009403.3	Endogenous						FALSE	0			7.18	1	15	59.02	mRNA		10
Tnfsf9	NM_009404.3	Endogenous						FALSE	0			23.45	1	35	52.78	mRNA		18
Tnks	NM_175091.3	Endogenous						FALSE	0			536.18	1	1244	65.52	mRNA		659
Tpi1	NM_009415.2	Endogenous						FALSE	0			138.91	1	207	50.47	mRNA		178
Tpm1	NM_024427.4	Endogenous						FALSE	0			1030	1	1544	51.24	mRNA		1193
Tpsab1	NM_031187.4	Endogenous						FALSE	0			4	1	9	77.46	mRNA		1
Traf1	NM_009421.4	Endogenous						FALSE	0			10.73	1	23	66.71	mRNA		17
Trat1	NM_198297.3	Endogenous						FALSE	0			17.18	1	34	56.42	mRNA		19
Trem1	NM_021406.5	Endogenous						FALSE	0			18	1	29	51.46	mRNA		22
Trem2	NM_031254.2	Endogenous						FALSE	0			31.27	1	51	55.11	mRNA		41
Trim21	NM_001082552.1	Endogenous						FALSE	0			47.18	1	89	69.02	mRNA		74
Trp53	NM_011640.1	Endogenous						FALSE	0			124.09	1	174	51.12	mRNA		158
Tslp	NM_021367.1	Endogenous						FALSE	0			17.73	1	26	49.83	mRNA		18
Ttc30a1	NM_030188.3	Endogenous						FALSE	0			17.82	1	28	51.97	mRNA		19
Twf1	NM_008971.4	Endogenous						FALSE	0			336.45	1	504	52.78	mRNA		444
Twist1	NM_011658.2	Endogenous						FALSE	0			572.91	1	951	54.23	mRNA		697
Twist2	NM_007855.2	Endogenous						FALSE	0			9.64	1	15	48.51	mRNA		15
Tymp	NM_138302.1	Endogenous						FALSE	0			26.36	1	44	51.1	mRNA		27
Tyms	NM_021288.3	Endogenous						FALSE	0			139.91	1	211	54.42	mRNA		145
Uba7	NM_023738.4	Endogenous						FALSE	0			53.09	1	104	61.81	mRNA		88
Ube2c	NM_026785.2	Endogenous						FALSE	0			4431.18	1	6844	52.19	mRNA		5548
Ube2t	NM_001278115.1	Endogenous						FALSE	0			983.36	1	1462	50.79	mRNA		1296
Ulbp1	NM_029975.2	Endogenous						FALSE	0			64.64	1	126	58.71	mRNA		84
Vcam1	NM_011693.3	Endogenous						FALSE	0			93.27	1	195	64.58	mRNA		107
Vcan	NM_001081249.1	Endogenous						FALSE	0			40.09	1	70	54.23	mRNA		50
Vegfa	NM_001025250.3	Endogenous						FALSE	0			495.36	1	1204	69.62	mRNA		699
Vegfb	NM_011697.3	Endogenous						FALSE	0			516.64	1	891	53.38	mRNA		716
Vegfc	NM_009506.2	Endogenous						FALSE	0			56.09	1	95	54.66	mRNA		79
Vhl	NM_009507.3	Endogenous						FALSE	0			71	1	112	52.94	mRNA		96
Vsir	NM_001159572.1	Endogenous						FALSE	0			81.64	1	128	53.82	mRNA		128
Vtcn1	NM_178594.3	Endogenous						FALSE	0			7.73	1	13	50.15	mRNA		11
Wdr76	NM_030234.2	Endogenous						FALSE	0			293.55	1	475	53.51	mRNA		347
Wnt10a	NM_009518.1	Endogenous						FALSE	0			4.36	1	9	60.87	mRNA		9
Wnt11	NM_001285792.1	Endogenous						FALSE	0			8.27	1	16	56.2	mRNA		8
Wnt2	NM_023653.4	Endogenous						FALSE	0			4.36	1	10	60	mRNA		3
Wnt2b	NM_009520.3	Endogenous						FALSE	0			8.09	1	14	53.43	mRNA		9
Wnt3a	NM_009522.2	Endogenous						FALSE	0			5.45	1	10	61.01	mRNA		8
Wnt4	NM_009523.2	Endogenous						FALSE	0			23.45	1	49	60.79	mRNA		31
Wnt5a	NM_009524.2	Endogenous						FALSE	0			15.91	1	48	84.96	mRNA		16
Wnt5b	NM_009525.3	Endogenous						FALSE	0			29.55	1	53	52.53	mRNA		36
Wnt7b	NM_009528.2	Endogenous						FALSE	0			2.91	1	5	52.03	mRNA		1
Xcl1	NM_008510.1	Endogenous						FALSE	0			28.45	1	71	79.56	mRNA		40
Zap70	NM_009539.3	Endogenous						FALSE	0			15.91	1	43	76.08	mRNA		21
Zc3h12a	NM_153159.2	Endogenous						FALSE	0			25.36	1	43	54.98	mRNA		33
Zeb1	NM_011546.3	Endogenous						FALSE	0			332.36	1	614	57.3	mRNA		441
Zeb2	NM_015753.4	Endogenous						FALSE	0			39.18	1	61	54.19	mRNA		53
Abcf1	NM_013854.1	Housekeeping						FALSE	0			538	1	960	55.68	mRNA		659
Dnajc14	NM_028873.3	Housekeeping						FALSE	0			320.09	1	483	52.39	mRNA		378
Ercc3	NM_133658.1	Housekeeping						FALSE	0			103.36	1	172	53.93	mRNA		130
G6pdx	NM_008062.2	Housekeeping						FALSE	0			294.55	1	453	53.31	mRNA		360
Gusb	NM_010368.1	Housekeeping						FALSE	0			305.27	1	438	51.85	mRNA		419
Mrpl19	NM_026490.2	Housekeeping						FALSE	0			29.82	1	55	58.76	mRNA		48
Nrde2	NM_183155.3	Housekeeping						FALSE	0			79	1	128	56.45	mRNA		96
Oaz1	NM_008753.4	Housekeeping						FALSE	0			6144.55	1	8165	50.21	mRNA		7879
Polr2a	NM_009089.2	Housekeeping						FALSE	0			776.18	1	1750	64.3	mRNA		904
Psmc4	NM_011874.2	Housekeeping						FALSE	0			725.36	1	1016	50.08	mRNA		874
Pum1	NM_001159605.1	Housekeeping						FALSE	0			783	1	1447	57.23	mRNA		929
Sdha	NM_023281.1	Housekeeping						FALSE	0			1935.27	1	2960	51.85	mRNA		2453
Sf3a1	NM_026175.5	Housekeeping						FALSE	0			95.36	1	143	52.97	mRNA		98
Stk11ip	NM_027886.3	Housekeeping						FALSE	0			63.64	1	97	51.86	mRNA		71
Tbc1d10b	NM_144522.5	Housekeeping						FALSE	0			171	1	311	54.81	mRNA		218
Tbp	NM_013684.3	Housekeeping						FALSE	0			189.18	1	315	52.01	mRNA		223
Tfrc	NM_011638.4	Housekeeping						FALSE	0			2760.36	1	7020	68.25	mRNA		3214
Tlk2	NM_011903.3	Housekeeping						FALSE	0			14.18	1	25	54.15	mRNA		16
Tmub2	NM_028076.2	Housekeeping						FALSE	0			253.73	1	373	50.83	mRNA		331
Ubb	NM_011664.4	Housekeeping						FALSE	0			88.73	1	157	59.49	mRNA		97
NEG_A	ERCC_00096.1	Negative						FALSE	0			7.18	1	13	63.75	System		12
NEG_B	ERCC_00041.1	Negative						FALSE	0			6.09	1	11	51.11	System		6
NEG_C	ERCC_00019.1	Negative						FALSE	0			16.27	1	25	52.22	System		17
NEG_D	ERCC_00076.1	Negative						FALSE	0			5.91	1	11	54.29	System		11
NEG_E	ERCC_00098.1	Negative						FALSE	0			7.27	1	14	55.71	System		9
NEG_F	ERCC_00126.1	Negative						FALSE	0			10.55	1	15	48.79	System		14
NEG_G	ERCC_00144.1	Negative						FALSE	0			12.64	1	25	57.1	System		9
NEG_H	ERCC_00154.1	Negative						FALSE	0			11.45	1	21	61.28	System		4
POS_A	ERCC_00117.1	Positive						FALSE	0			32055.1	1	43031	50.21	System		38533
POS_B	ERCC_00112.1	Positive						FALSE	0			11039.4	1	14498	50.07	System		13509
POS_C	ERCC_00002.1	Positive						FALSE	0			3067.73	1	4105	50.16	System		3595
POS_D	ERCC_00092.1	Positive						FALSE	0			540.18	1	712	49.88	System		654
POS_E	ERCC_00035.1	Positive						FALSE	0			95.91	1	136	50.49	System		107
POS_F	ERCC_00034.1	Positive						FALSE	0			45	1	66	50.36	System		54

## Sheet: NanostringSSVV792
Probe Name	Accession #	Class Name	Species Name	NS Probe ID	Target Sequence	Comments	Class Source	Positive Flag	Class Active	Class Preparer	Class Date	Avg Count	Min Count	Max Count	%CV	Analyte Type	Annotation	20211021_30102669300722-01_ONCR 788-792_09.RCC
4930578C19Rik	NM_175228.4	Endogenous						FALSE	0			6.82	1	17	64.87	mRNA		11
A2m	NM_175628.3	Endogenous						FALSE	0			13.36	1	22	51.77	mRNA		13
Acvr1c	NM_001033369.3	Endogenous						FALSE	0			4.55	1	9	60.14	mRNA		7
[truncated: 781 more rows]

## Sheet: NanostringSSVV793
Probe Name	Accession #	Class Name	Species Name	NS Probe ID	Target Sequence	Comments	Class Source	Positive Flag	Class Active	Class Preparer	Class Date	Avg Count	Min Count	Max Count	%CV	Analyte Type	Annotation	20211021_30102669300722-01_ONCR 788-793_10.RCC
[truncated: 784 more rows]
