# Supplementary material for: Development of intravenously administered synthetic RNA virus immunotherapy for the treatment of cancer
Source: Nat Commun. 2022 Oct 7;13:5907. doi: 10.1038/s41467-022-33599-w (PMC9546900; doi:10.1038/s41467-022-33599-w)
Supplement: Supplementary file 6 — Source Data [file 41467_2022_33599_MOESM6_ESM.xlsx]

## Sheet: Figure2a
	PBS								LNP/Neg-RNA								LNP/SVV-RNA
1	134.88	151.85	153.19	169.04	174.84	182.59	182.82	190.11	136.22	148.33	153.4	159.63	176.69	181.33	184.62	189.1	144.94	147.63	156.49	158.22	179.13	180.27	186.31	187.66
5	184.5	221.25	252.93	316.02	239.77	186.5	308.97	303.88	134.78	230.77	251.57	224.53	200.12	304.64	233.29	268.98	214.34	257.3	220.72	215.99	244.39	284.59	226.91	259.24
8	249.76	317.2	289.45	594.06	396.61	263.5	438.92	503.1	209.23	371.71	328.09	290	410.9	473.96	380.35	447.77	217.99	284.55	196.86	218.29	335.62	285.21	223.8	280.06
11	264.02	431.92	431.37	1041.75	728.62	393.54	607.48	691.47	200.7	547.59	444.07	437.79	589.56	652.03	597.82	670.34	162.46	224.08	138.82	161.31	348.74	231.83	249.08	238.3
15	403.82	709.12	700.38	1665.06	1242.95	807.52	1071.63	1084.68	399.22	1043.73	717.62	658.32	1018.57	1101.16	898.48	1296.9	119.59	133.27	106.58	136.29	388.24	155.67	267.84	215.32
18	680.4	1068.13	1184.82	2779.89	1593.2	1344.51	1810.73	1570.87	606.39	1557.98	1171.31	930.63	1410.23	1666.93	1383.5	1987.8	133.21	114.42	120.03	128.94	397.98	129.91	256.45	174.6

## Sheet: Figure2b
		PBS								SVV-NEG								SVV-WT
1	1	0	0	0	0	0	0	0	0	0	0	0	0	0	0	0	0	0	0	0	0	0	0	0	0
5	5	-1.31	-0.04	-2.67	0.92	0.42	-2.49	1.91	-0.04	0.43	1.89	-3.65	-2.14	-1.54	0.48	0.43	2.27	0.77	-0.11	1.45	0.42	0.13	-1.35	2.51	-1.65
8	8	-1.47	-3.74	-0.12	1.3	1.06	0.66	3.43	1.1	2.52	2.47	-2.8	-1.62	4.28	-0.32	0.91	4.54	3.05	0.96	1.58	-0.57	1.32	2.59	4.13	-3.88
11	11	-2.99	0.13	-0.89	4.52	2.33	5.05	3.56	1.69	2.82	0.73	-1.92	1.11	4.19	1.76	5.17	4.45	2.36	3.07	3.72	1.64	3.79	2.82	3.36	0.04
15	15	2.66	0.51	3.12	9	4.03	2.45	2.08	6.4	1.67	5.74	-1	2.82	6.92	0.84	2.16	11.14	6.73	2.71	7.59	-0.5	5.95	8.75	6.07	1.38
18	18	5.08	4.89	5.34	12.48	8.7	6.29	6.95	7.62	4.61	8.09	0.3	1.62	5.02	3.96	4.7	11.94	3.09	2.78	-0.04	1.07	4.01	0.2	6.44	4.92

## Sheet: Figure2c
	Pool PBS					24 hrs					72 hrs					7 days					10 days					14 days					21 days
RT-qPCR means						9.79046		6.01307	35.3339	14.5	33.6479	471.945	8294.48	13.0359	1434.38	289481	135429	77.603	9.57373	364465	877801	281351	96022.3	235570	25.5887	201841	192065	30768.2	199894	403027	66278.7	41566.6	25812.7
Plaque Titer						17.7	0	0	0	0.63	183	177000	1050000	180	25100	90000000	5100000	1230	0	18000000	132000000	90000000	20700000	108000000	660	480000	9900000	5100	63000000	23400000	1710000	99000	13200

## Sheet: Figure2e
	PBS							Synthetic-CVA21 0.2 mg/kg							Synthetic-CVA21 0.05 mg/kg
1	100.48	154.64	158.58	182.76	186.57	205.39	216.4	101.01	142.24	162.39	180.46	190.28	204.76	219.03	112.97	130.13	166.59	176.1	193.61	200.29	244.79
5	103.9	179.16	199.04	208.95	204.65	237.18	290.09	95.25	147.18	166.87	195.12	248.05	208.15	263.79	110.06	164.89	237.36	271.8	251.26	267.87	231.04
9	140.27	210.21	207.68	274.49	234.53	335.27	403.11	104.71	102.62	87.79	190.74	220.15	233.8	217.56	113.97	190.21	186.66	147.22	169.62	234.06	289.43
12	179.33	236.39	204.94	330.88	296.43	343.91	451.52	71.74	39.04	77.75	112.76	143.97	129.48	125.08	135.85	115.13	97.48	83.69	98.41	113.83	260.05
15	211.66	291.16	246.88	380.58	323.91	359.93	543.6	73.18	8.53	32.92	82.61	104.02	85.27	85.5	176.54	44.36	73.86	62.9	52.45	81.84	204.56
19	242.75	327.51	284.4	468.7	397.85	355.58	582.19	44.33	8.52	32.2	55.33	66.32	32.74	63.06	200.82	36.75	29.88	46.51	35.46	0	95.41
22	281.52	467.02	334.37	493.05	500.04	339.19	745.84	33.92	0	21.17	0	54.41	0	64.72	157.74	32.54	26.5	47.8	37.91	0	88.03
26	331	496.02	328.88	593.71	540.66	338.62	896.49	30.09	0	21.52	0	44.43	0	54.16	218.13	36.23	24.36	40.22	36.29	0	37.17
29	357.73	575.7	426.1	733.32	657.77	396	991.97	42.35	0	0	0	41.51	0	90.54	268.3	34.11	0	52.36	40.2	0	34.45
34	396.82		439.01	764.59		438.61	1236.65		0	0	0	62.39	0			29.5	51.65		74.85	0	0
37	432.14		459.84	826.76		428.86	1258.03		0	0	0	63.96	0			47.42	54.19		68.45	0	0
40	569.92		451.18	857.42		499.71	1333.32		0	0	0	56.25	0			49.83	56.03		92.23	0	0
43	619.71		545.23	899.59		510.37	1498.16		0	0	0	46.03	0			51.86	60.18		97.24	0	0
49	837.84		566.66			516.7	1569.01		0	0	0	65.01	0			55.06	69.81		138.16	0	0

## Sheet: Figure2f
	PBS							Synthetic-CVA21 0.2 mg/kg							Synthetic-CVA21 0.05 mg/kg
1	0	0	0	0	0	0	0	0	0	0	0	0	0	0	0	0	0	0	0	0	0
5	0.49	-0.14	-2.57	-6.01	-1.79	-1.23	-0.44	-1.58	-4.21	-5.55	-1.06	-2.71	-4.73	-2.72	-2.46	-1.77	-3.6	-1.83	-3.77	-4.67	-1.46
9	-0.34	0.11	-1.71	-2.88	2.09	-2.5	-2.78	0.33	-2.27	-6.94	4.75	-1.68	-1.46	-2.62	-3.07	-1.1	-0.39	-0.18	0.38	0.5	-2.06
12	-0.56	-0.72	0.73	-3.09	-1.24	-2.03	-3.42	0.59	-0.2	-4.55	2.15	-5.45	-1.02	1.51	-1.68	-2.16	0.47	-1.17	-1.31	-1.34	-2.78
15	0.34	0.29	0.94	-2.77	0.13	-1.06	-4.11	-0.92	2.99	-8.8	3.94	-2.89	1.11	1.76	-2.17	-1.18	0.7	0.15	-1.23	1.03	-0.08
19	-0.6	0.18	1.33	-3.38	0.09	-0.34	-1.21	4.52	1.09	-5.2	4.5	-0.21	0.57	2.11	2.42	0.51	0.9	0.55	0.42	5.98	2.29
22	-2.48	-1.47	-0.13	-4.25	0.38	0.04	-4.19	1.4	-0.61	-5.07	3.17	-0.71	-0.22	-1.15	2.62	-0.67	2.27	-1.06	-0.08	3.1	0.68
26	-1.99	-2.04	0.86	-4.43	1.03	1.06	-5.31	2.31	0.89	-4.77	2.72	0.68	0.97	2.26	-1.84	1.85	2.07	2.86	0.54	5.29	2.74
29	-1.54	-1.18	-1.07	-6.33	0.56	1.1	-5.52	2.28	1.33	-0.74	6.45	0.04	-0.22	4.37	-2.37	-2.24	3.75	3.96	1.31	6.02	1.31
34	-0.49	-0.82	2.44	-2.45	5.17	4.53	-4.39	8.49	7.08	3.77	8.93	3.81	1.55	1.04	2.13	4.32	6.06	3.12	2.35	8.12	3.9
37	-1.62		1.41	-14.14		2.2	-7		2.59	4.64	4.87	3.99	-0.88			1.92	5.2		1.92	2.22	4.05
40	-2.56		1.84	-13.28		3.43	-5.64		2.67	3.16	5.48	4.21	1.02			3.77	7.24		2.31	5.25	3.15
43	-1.09		2.06	-11.51		2.75	-5.64		5.87	5.64	3.98	3.35	-0.93			1.41	6.22		-0.65	4.06	1.69
49	-1.05		-0.26	-26.2		4.11	-4.07		5.7	7.37	4.14	4.99	2.96			1.96	9.7		5.08	5.98	4.43
	-5.19		-1.41			1.02	-8.78		4.85	5.72	3.33	5.1	0.49			-0.82	6.14		4.58	6.09	4.02

## Sheet: Figure3
	PBS + serum										SVV-virus + serum										SVV-virus + aSVV-ab										SVV-RNA/LNP + serum										SVV-RNA/LNP + aSVV-ab
0	182.72	159.56	157.37	129.14	146.11	140.64	136.44	136.63	140.68	145.4	178.78	136.67	146.48	157.11	159.84	145	129.16	142.77	140.44	136.26	155.26	161.79	142.9	148.33	134.03	130.01	170.21	139.97	136.85	144.78	143.31	138.08	133.53	149.61	131.37	144.18	162.59	152.69	138.72	167.31	131.53	152.44	132.3	138.11	151.48	165.45	162.99	143.35	138.2
4	253.55	252.49	246.96	174.33	223.01	212.94	183.44	196.3	192.55	238.02	193.64	156.73	130.38	157.93	189.14	169.83	178.34	170.64	142.59	173.63	210.66	230.41	194.79	250.6	193.19	217.26	261.78	232.14	188.33	220.81	190.89	180.57	179.72	226.84	173.88	170.68	235.38	244.65	201.95	276.95	190.18	202.81	183.82	245.36	167.61	213.89	223.03	168.27	200.82
7	420.91	453.28	376.35	275.54	323	346.43	293.96	306.35	285.9	435.16	139.65	101.82	134.55	112.62	152.9	136.22	150.87	167.16	126.61	141.98	203.21	261.36	258.05	412.12	291.16	285.89	383.65	383.3	262.77	322.12	226.71	160.08	193.01	192.41	279.47	269.19	341.1	230.34	274.73	390.83	228.14	271.38	250.93	303.5	244.81	261.78	267.7	246.73	333.93
11	786.73	667	611.29	414.62	471	597.45	536.01	502.95	520.81	690.07	103.67	100.16	102.19	83.77	144	102.15	103.32	121.28	111.82	133.38	223.03	680.68	584.38	774.25	594.73	453.32	542	636.35	462.38	492.43	197.79	130.21	139.66	158.84	200.9	305.71	433.78	213.57	274.55	447.25	122.91	422.54	310.93	438.26	326.1	315.38	277.25	401.87	501.45
15	1415.57	991.23	1039.94	568.85	561.86	1068.79	872.91	685.73	898.44	1037.01	57.31	63.33	69.1	73.41	73.08	91.05	103.85	92.52	86.83	96.02	509.01	1111.81	896.63	1093.56	1079.17	837.7	909.93	990.47	800.78	741.91	107.26	94.34	123.21	113.13	108.63	244.6	291.48	107.8	149.04	347.15	46.76	389.23	194.35	456.54	333.04	250.56	190.84	411.46	518.72
18	2584.46	1635.63	1506.85	1019.09	795.23	1540.03	1444.27	903.85	1420.21	1455.78	36.39	63.54	59.18	60.01	66.01	69.09	91.85	82.76	107.45	103.48	980.42	1807.44	1515.67	1665.34	1743.57	1276.56	1381.33	1714.09	1169.3	1123.55	78.37	87.02	80.22	97.34	95.09	158.52	175.33	87.74	126.22	193.74	57.14	555.49	248.05	574.14	425.58	282.78	172.25	418.26	591.7
23		3247.62	3349.53	2604.06	992.99	3619.66	3331.2	1994.73	2835.67	3138.99	30.64	27.74	60.23	46.34	62.81	49.04	53.89	63.45	128.27	67.18	2012.88	4051.56	2711.57	1695.53	3380.81	2953.75	2262.64	3780.3	2320.44	2200.53	56.34	35.94	55.08	85.29	46.85	68.5	177.49	63.05	58.32	95.01	45.75	701.7	274.53	577.5	718.84	299.41	102.93	408.26	727.08
[truncated: 1 more columns]

## Sheet: Figure4a
			PBS	SVV-neg/LNP	SVV/LNP
977	19-Jul-2020	19-Oct-2020	1
957	19-Jul-2020	29-Aug-2020	1
955	19-Jul-2020	9-Sep-2020	1
991	19-Jul-2020	9-Oct-2020	1
959	19-Jul-2020	9-Sep-2020	1
961	19-Jul-2020	24-Aug-2020	1
975	19-Jul-2020	12-Sep-2020	1
990	19-Jul-2020	24-Sep-2020	1
966	19-Jul-2020	24-Aug-2020	1
983	19-Jul-2020	22-Sep-2020	1
960	19-Jul-2020	31-Aug-2020	1
964	19-Jul-2020	3-Nov-2020	0
980	19-Jul-2020	4-Sep-2020	1
978	19-Jul-2020	12-Sep-2020	1
972	19-Jul-2020	9-Sep-2020	1
971	19-Jul-2020	19-Oct-2020		1
976	19-Jul-2020	14-Sep-2020		1
993	19-Jul-2020	22-Sep-2020		1
973	19-Jul-2020	24-Sep-2020		1
986	19-Jul-2020	22-Oct-2020		1
967	19-Jul-2020	14-Sep-2020		1
979	19-Jul-2020	4-Oct-2020		1
989	19-Jul-2020	14-Sep-2020		1
968	19-Jul-2020	14-Sep-2020		1
984	19-Jul-2020	22-Oct-2020		1
970	19-Jul-2020	22-Sep-2020		1
952	19-Jul-2020	31-Aug-2020		1
982	19-Jul-2020	15-Sep-2020		1
985	19-Jul-2020	15-Sep-2020		1
995	19-Jul-2020	3-Sep-2020		1
954	19-Jul-2020	29-Sep-2020			1
958	19-Jul-2020	28-Sep-2020			1
987	19-Jul-2020	5-Oct-2020			1
974	19-Jul-2020	31-Oct-2020			1
951	19-Jul-2020	9-Oct-2020			1
992	19-Jul-2020	3-Nov-2020			0
994	19-Jul-2020	3-Nov-2020			0
965	19-Jul-2020	3-Nov-2020			0
969	19-Jul-2020	3-Nov-2020			0
981	19-Jul-2020	27-Oct-2020			1
953	19-Jul-2020	9-Oct-2020			1
956	19-Jul-2020	2-Oct-2020			1
963	19-Jul-2020	3-Nov-2020			0
962	19-Jul-2020	13-Oct-2020			1
988	19-Jul-2020	3-Nov-2020			0

## Sheet: FIgure4b
PBS	Synthetic-SVV-Neg	Synthetic-SVV
11	3.9	7
21.8	4.1	13.2
1	26	17.2
21.9	8.4	0.9
19.9	13.9	6.9
12.2	29	18.7
23.9	2.1	3.7
22.1	29.4	0.1
14.3	14.9	6
17.6	20.8	3.9
52.3	5.8	0.1
42.4	32.3	2.8
24.1	32.3	0
28.4	0.9	16.9
	14.8	0.3

## Sheet: Figure4d
	PBS								Synthetic SVV-Neg								Synthetic SVV
1	157.47	245.6	122.45	91.15	128.95	134.44	198.72	75.9	163.67	120.42	244.21	91.81	82.24	193.05	114.82	145.42	134.76	187.21	132.04	154.91	141.34	92.68	109	169.24
4	209.5	361.38	209.82	93.68	165.5	285.2	555.94	323.74	404.78	232.92	469.3	163.62	102.25	182.93	155.07	210.53	279.74	309.46	269.5	187.94	148.42	101.86	174.39	199.31
8	650.01	507.21	509.43	366.12	715.96	481.56	678.82	646.63	674.54	433.57	557.53	374.33	197.15	461.14	249.17	505.65	103.02	146.45	144.83	80.35	88.58	60.66	101.62	109.24
12	1209.38	564.42	658.98	873.38	802.61	1013.77	1387.7	964.06	1735.16	761.49	883.48	779.46	401.07	599.28	379.15	828.89	79.7	88.39	52.05	55.54	97.54	125.57	125.8	224.98
15	1693.13	778.69	724.3	1134.53	895.49	1114.39	2152.12	1890.88	1938.53	881.35	577.74	919.79	540.85	743.41	856.2	969.83	48.54	135.4	43.47	45.43	150.77	137.1	223.3	228.08
18	2382.52	1049.15	760.8	1638.11	957.08	1711.42	3150.63	2663.29	2485.13	1234.82	486.39	1426.31	682.34	679.31	535.21	488.04	117.04	149.21	64.88	100.2	199.97	206.64	252.1	257.3
22	2756.23	1205.72	869.11	1672.28	1092.54	2389.83		4089.81	2078.78	1319.73	671.02	2261.34	763.08	591.24	536.6	250.18	142.33	210.72	58.39	178.07	113.99	177.54	224.04	210.33

## Sheet: FIgure4e
	PBS								Neg								SVV
1	13.06	14.08	14.68	17.53	0	21.61	13.44		28.54	19.83	6.71	6.83	14.64	8.05	13.24	21.75	15.93	13	0	10.8	4.39	21.46	10.58	0
3	20.7	19.59	24.2	15.26	6.78	30.16	15.81		31.59	27.37	8.29	5.28	13.34	14.73	11.69	22.36	32.38	10.26	19.77	12.25	8.76	29.9	13.32	9.8
5	45.03	27.56	54.76	22.96	10.24	48.63	26.39		62.33	43.46	11.02	10.66	24.98	28.8	14.13	42.24	46.81	22.11	34.68	17.53	18.62	45.41	14.81	51
8	28.59	29.34	259.86	25.73	49.1	142.77	90.76		281.21	62.02	36.21	15.17	73.99	26.21	24.73	30.4	172.4	44.23	71.32	33.86	54.72	42.42	15.89	51.93
10	17.91	30.42	471.84	39.76	10.38	289.22	208.55		321.73	203.27	78.58	24.06	120.72	18.88	26.57	32.54	206.88	49.38	95.81	37.54	79.27	28.58	9.82	18.95
12	39.24	31.54	470.12	75.56	7.62	468.77	492.24		1194.67	231.74	163.61	43.25	155.35	12.21	52.74	28.81	249.97	47.85	100	76.58	82.98	25.78	9.93	28.48
15	89.36	82.95	1615.07	145.34	22.51	1088.85	1244.85		2208.15	602.74	356.13	88.73	394.82	13.56	73.89	31.89	256.52	147.44	112.57	93.6	84.86	22.2	10.01	11.81

[truncated: 51 more sheets: Figure5a, Figure5b, Figure5c, FIgure5d, Figure5e, Figure5f, Figure5g, Figure5h, FigureS1a, FigureS1b, FigureS2a, FigureS2c-h, FigureS2i, FigureS2j, FigureS3b, FigureS3c, FigureS3d, FigureS4a, FigureS4b, FigureS5a …]
